# Supplementary material for: Identification and validation of MicroRNA-mRNA Networks in Dorsal Root Ganglia after Peripheral Nerve Injury
Source: Int J Med Sci. 2022 Jul 11;19(8):1275–89. doi: 10.7150/ijms.73113 (PMC9346390; doi:10.7150/ijms.73113)
Supplement: Supplementary file 1 — Supplementary tables. [file ijmsv19p1275s1.xlsx]

## Sheet: Additional Table 1
Additional Table 1: List of differentially expressed genes in in dorsal root ganglia (DRG) after peripheral nerve injury by meta-analysis. Red highlighted up-regulated genes, and green highlighted down-regulated genes.
OFFICIAL_GENE_SYMBOL	Name
ECEL1	endothelin converting enzyme-like 1(Ecel1)
TNIK	TRAF2 and NCK interacting kinase(Tnik)
CD63	Cd63 molecule(Cd63)
MARCKS	myristoylated alanine rich protein kinase C substrate(Marcks)
Zfp367	zinc finger protein 367(Zfp367)
PLAUR	plasminogen activator, urokinase receptor(Plaur)
THBS1	thrombospondin 1(Thbs1)
VCL	vinculin(Vcl)
DGAT1	diacylglycerol O-acyltransferase 1(Dgat1)
P2RY6	pyrimidinergic receptor P2Y6(P2ry6)
CREM	cAMP responsive element modulator(Crem)
RGS12	regulator of G-protein signaling 12(Rgs12)
GADD45A	growth arrest and DNA-damage-inducible, alpha(Gadd45a)
NRIP1	nuclear receptor interacting protein 1(Nrip1)
NPY	neuropeptide Y(Npy)
STMN2	stathmin 2(Stmn2)
IL13RA1	interleukin 13 receptor subunit alpha 1(Il13ra1)
ARG1	arginase 1(Arg1)
S100A4	S100 calcium-binding protein A4(S100a4)
Reg3b	regenerating family member 3 beta(Reg3b)
PANX1	Pannexin 1(Panx1)
CTTN	cortactin(Cttn)
SEMA4F	ssemaphorin 4F(Sema4f)
RAVER2	ribonucleoprotein, PTB-binding 2(Raver2)
SOSTDC1	sclerostin domain containing 1(Sostdc1)
RAB31	RAB31, member RAS oncogene family(Rab31)
cbln2	cerebellin 2 precursor(Cbln2)
DAPP1	dual adaptor of phosphotyrosine and 3-phosphoinositides 1(Dapp1)
GCH1	GTP cyclohydrolase 1(Gch1)
STMN4	stathmin 4(Stmn4)
C1QA	complement C1q A chain(C1qa)
CIDEC	cell death-inducing DFFA-like effector c(Cidec)
TYROBP	Tyro protein tyrosine kinase binding protein(Tyrobp)
FABP5	fatty acid binding protein 5, epidermal(Fabp5)
PHACTR2	phosphatase and actin regulator 2(Phactr2)
SMAD1	SMAD family member 1(Smad1)
KLF6	Kruppel-like factor 6(Klf6)
CSF2RB	colony stimulating factor 2 receptor beta common subunit(Csf2rb)
CASP1	caspase 1(Casp1)
SOX11	SRY box 11(Sox11)
PLCD1	phospholipase C, delta 1(Plcd1)
HN1	hematological and neurological expressed 1(Hn1)
PDE6B	phosphodiesterase 6B(Pde6b)
TIFA	TRAF-interacting protein with forkhead-associated domain(Tifa)
TNFRSF1B	TNF receptor superfamily member 1B(Tnfrsf1b)
CEBPD	CCAAT/enhancer binding protein delta(Cebpd)
RPL36A	ribosomal protein L36a(Rpl36a)
RPS15	ribosomal protein S15(Rps15)
TECTA	tectorin alpha(Tecta)
CCKBR	cholecystokinin B receptor(Cckbr)
GADD45B	growth arrest and DNA-damage-inducible, beta(Gadd45b)
itga7	integrin subunit alpha 7(Itga7)
TAX1BP3	Tax1 binding protein 3(Tax1bp3)
SSC5D	scavenger receptor cysteine rich family member with 5 domains(Ssc5d)
JMJD1C	jumonji domain containing 1C(Jmjd1c)
CSF1	colony stimulating factor 1(Csf1)
PTPRH	protein tyrosine phosphatase, receptor type, H(Ptprh)
FLRT3	fibronectin leucine rich transmembrane protein 3(Flrt3)
KIF22	kinesin family member 22(Kif22)
lyz2	lysozyme 2(Lyz2)
PTPRC	protein tyrosine phosphatase, receptor type, C(Ptprc)
ARL4A	ADP-ribosylation factor like GTPase 4A(Arl4a)
THBD	thrombomodulin(Thbd)
sdc1	syndecan 1(Sdc1)
CASP6	caspase 6(Casp6)
FAM129B	family with sequence similarity 129, member B(Fam129b)
PPP4R1	protein phosphatase 4, regulatory subunit 1(Ppp4r1)
C1QC	complement C1q C chain(C1qc)
TM4SF1	transmembrane 4 L six family member 1(Tm4sf1)
TUBB6	tubulin, beta 6 class V(Tubb6)
XDH	xanthine dehydrogenase(Xdh)
GPSM3	G-protein signaling modulator 3(Gpsm3)
CSRNP1	cysteine and serine rich nuclear protein 1(Csrnp1)
NSG1	neuron specific gene family member 1(Nsg1)
NAPSA	napsin A aspartic peptidase(Napsa)
CDKN1A	cyclin-dependent kinase inhibitor 1A(Cdkn1a)
TSPO	translocator protein(Tspo)
C2	complement C2(C2)
PPFIBP2	PPFIA binding protein 2(Ppfibp2)
MMP16	matrix metallopeptidase 16(Mmp16)
LAPTM5	lysosomal protein transmembrane 5(Laptm5)
ALDH1L2	aldehyde dehydrogenase 1 family, member L2(Aldh1l2)
GADD45G	growth arrest and DNA-damage-inducible, gamma(Gadd45g)
HAS1	hyaluronan synthase 1(Has1)
CLEC10A	C-type lectin domain family 10, member A(Clec10a)
SMAGP	small cell adhesion glycoprotein(Smagp)
CRYBA2	crystallin, beta A2(Cryba2)
PHLDB3	pleckstrin homology-like domain, family B, member 3(Phldb3)
CP	ceruloplasmin(Cp)
CSF1R	colony stimulating factor 1 receptor(Csf1r)
CD68	Cd68 molecule(Cd68)
RPP21	ribonuclease P/MRP 21 subunit(Rpp21)
LSP1	lymphocyte-specific protein 1(Lsp1)
LRRFIP1	LRR binding FLII interacting protein 1(Lrrfip1)
sned1	sushi, nidogen and EGF-like domains 1(Sned1)
Serpina3n	serine (or cysteine) peptidase inhibitor, clade A, member 3N(Serpina3n)
LTBP1	latent transforming growth factor beta binding protein 1(Ltbp1)
ITPKC	inositol-trisphosphate 3-kinase C(Itpkc)
GAP43	growth associated protein 43(Gap43)
CXADR	coxsackie virus and adenovirus receptor(Cxadr)
CYP4B1	cytochrome P450, family 4, subfamily b, polypeptide 1(Cyp4b1)
TXNDC17	thioredoxin domain containing 17(Txndc17)
GAS7	growth arrest specific 7(Gas7)
SBNO2	strawberry notch homolog 2(Sbno2)
TGFBI	transforming growth factor, beta induced(Tgfbi)
EGFR	epidermal growth factor receptor(Egfr)
LRRC32	leucine rich repeat containing 32(Lrrc32)
TUBB2B	tubulin, beta 2B class IIb(Tubb2b)
SERPING1	serpin family G member 1(Serping1)
VGF	VGF nerve growth factor inducible(Vgf)
CCNF	cyclin F(Ccnf)
TIMP1	TIMP metallopeptidase inhibitor 1(Timp1)
WIPF1	WAS/WASL interacting protein family, member 1(Wipf1)
ANXA1	annexin A1(Anxa1)
EFEMP2	EGF-containing fibulin-like extracellular matrix protein 2(Efemp2)
RPL31	ribosomal protein L31(Rpl31)
ATF3	activating transcription factor 3(Atf3)
NLN	neurolysin(Nln)
CTBP2	C-terminal binding protein 2(Ctbp2)
UCK2	uridine-cytidine kinase 2(Uck2)
map4k4	mitogen-activated protein kinase kinase kinase kinase 4(Map4k4)
CACNA2D1	calcium voltage-gated channel auxiliary subunit alpha2delta 1(Cacna2d1)
SH3GLB1	SH3 domain -containing GRB2-like endophilin B1(Sh3glb1)
CASP3	caspase 3(Casp3)
CRISP1	cysteine-rich secretory protein 1(Crisp1)
H3F3B	H3 histone, family 3B(H3f3b)
CARHSP1	calcium regulated heat stable protein 1(Carhsp1)
MMD	monocyte to macrophage differentiation-associated(Mmd)
CMTM7	CKLF-like MARVEL transmembrane domain containing 7(Cmtm7)
TES	testin LIM domain protein(Tes)
IFI30	IFI30, lysosomal thiol reductase(Ifi30)
PADI3	peptidyl arginine deiminase 3(Padi3)
AP1S1	adaptor-related protein complex 1, sigma 1 subunit(Ap1s1)
CLIC1	chloride intracellular channel 1(Clic1)
STAT5A	signal transducer and activator of transcription 5A(Stat5a)
NFIL3	nuclear factor, interleukin 3 regulated(Nfil3)
SEMA3C	semaphorin 3C(Sema3c)
FLNC	filamin C(Flnc)
CDC42SE2	CDC42 small effector 2(Cdc42se2)
IER3	immediate early response 3(Ier3)
CD4	Cd4 molecule(Cd4)
TUBB3	tubulin, beta 3 class III(Tubb3)
RPL18	ribosomal protein L18(Rpl18)
ATG12	autophagy related 12(Atg12)
BICC1	BicC family RNA binding protein 1(Bicc1)
GFRA1	GDNF family receptor alpha 1(Gfra1)
PBXIP1	PBX homeobox interacting protein 1(Pbxip1)
TNFRSF12A	TNF receptor superfamily member 12A(Tnfrsf12a)
CRABP2	cellular retinoic acid binding protein 2(Crabp2)
ABCA1	ATP binding cassette subfamily A member 1(Abca1)
GGT5	gamma-glutamyltransferase 5(Ggt5)
SERF2	small EDRK-rich factor 2(Serf2)
TNFAIP8L2	TNF alpha induced protein 8 like 2(Tnfaip8l2)
TWF1	twinfilin actin-binding protein 1(Twf1)
CFH	complement factor H(Cfh)
RPS18	ribosomal protein S18(Rps18)
COL16A1	collagen type XVI alpha 1 chain(Col16a1)
FGD2	FYVE, RhoGEF and PH domain containing 2(Fgd2)
TSPAN11	tetraspanin 11(Tspan11)
LCP1	lymphocyte cytosolic protein 1(Lcp1)
RPS20	ribosomal protein S20(Rps20)
ATP2B4	ATPase plasma membrane Ca2+ transporting 4(Atp2b4)
SFT2D2	SFT2 domain containing 2(Sft2d2)
DENND2C	DENN domain containing 2C(Dennd2c)
ARID5A	AT-rich interaction domain 5A(Arid5a)
SLC7A6OS	solute carrier family 7, member 6 opposite strand(Slc7a6os)
csrnp2	cysteine and serine rich nuclear protein 2(Csrnp2)
RHOC	ras homolog family member C(Rhoc)
RPS25	ribosomal protein s25(Rps25)
TGM1	transglutaminase 1(Tgm1)
ITGB2	integrin subunit beta 2(Itgb2)
FXYD5	FXYD domain-containing ion transport regulator 5(Fxyd5)
BTG1	BTG anti-proliferation factor 1(Btg1)
RHOQ	ras homolog family member Q(Rhoq)
PDCL3	phosducin-like 3(Pdcl3)
Clec4a3	C-type lectin domain family 4, member A3(Clec4a3)
gpr88	G-protein coupled receptor 88(Gpr88)
PARP3	poly (ADP-ribose) polymerase family, member 3(Parp3)
ITGB1	integrin subunit beta 1(Itgb1)
PPP1R12A	protein phosphatase 1, regulatory subunit 12A(Ppp1r12a)
Fcgr2b	Fc fragment of IgG, low affinity IIb, receptor(Fcgr2b)
DUSP11	dual specificity phosphatase 11 (RNA/RNP complex 1-interacting)(Dusp11)
SIK1	salt-inducible kinase 1(Sik1)
TXNRD1	thioredoxin reductase 1(Txnrd1)
JUN	Jun proto-oncogene, AP-1 transcription factor subunit(Jun)
GFRA3	GDNF family receptor alpha 3(Gfra3)
PTPRJ	protein tyrosine phosphatase, receptor type, J(Ptprj)
COL7A1	collagen type VII alpha 1 chain(Col7a1)
PTPN6	protein tyrosine phosphatase, non-receptor type 6(Ptpn6)
NCKAP1L	NCK associated protein 1 like(Nckap1l)
CYTH2	cytohesin 2(Cyth2)
GAL	galanin and GMAP prepropeptide(Gal)
ARHGDIB	Rho GDP dissociation inhibitor beta(Arhgdib)
RBP1	retinol binding protein 1(Rbp1)
CMTM3	CKLF-like MARVEL transmembrane domain containing 3(Cmtm3)
CLDN23	claudin 23(Cldn23)
ripk3	receptor-interacting serine-threonine kinase 3(Ripk3)
CYBB	cytochrome b-245 beta chain(Cybb)
MMP19	matrix metallopeptidase 19(Mmp19)
PVR	poliovirus receptor(PVR)
ciita	class II, major histocompatibility complex, transactivator(Ciita)
EZH2	enhancer of zeste 2 polycomb repressive complex 2 subunit(Ezh2)
NUPR1	nuclear protein 1, transcriptional regulator(Nupr1)
DTNBP1	dystrobrevin binding protein 1(Dtnbp1)
MAGED1	MAGE family member D1(Maged1)
PTPRO	protein tyrosine phosphatase, receptor type, O(Ptpro)
CD86	CD86 molecule(Cd86)
RAB32	RAB32, member RAS oncogene family(Rab32)
AGRN	agrin(Agrn)
MAFB	MAF bZIP transcription factor B(Mafb)
CD74	CD74 molecule(Cd74)
SH3GL2	SH3 domain-containing GRB2-like 2(Sh3gl2)
UBE2QL1	ubiquitin-conjugating enzyme E2Q family-like 1(Ube2ql1)
PACSIN1	protein kinase C and casein kinase substrate in neurons 1(Pacsin1)
GABRA1	gamma-aminobutyric acid type A receptor alpha1 subunit(Gabra1)
OSBPL2	oxysterol binding protein-like 2(Osbpl2)
MFSD2A	major facilitator superfamily domain containing 2A(Mfsd2a)
NEFM	neurofilament, medium polypeptide(Nefm)
CHRNA3	cholinergic receptor nicotinic alpha 3 subunit(Chrna3)
LRPPRC	leucine-rich pentatricopeptide repeat containing(Lrpprc)
RGS3	regulator of G-protein signaling 3(Rgs3)
HHATL	hedgehog acyltransferase-like(Hhatl)
VAMP1	vesicle-associated membrane protein 1(Vamp1)
LIX1	limb and CNS expressed 1(Lix1)
APBB1	amyloid beta precursor protein binding family B member 1(Apbb1)
RPH3A	rabphilin 3A(Rph3a)
CLEC2L	C-type lectin domain family 2, member L(Clec2l)
TLE1	transducin like enhancer of split 1(Tle1)
ARMC1	armadillo repeat containing 1(Armc1)
KCNAB1	potassium voltage-gated channel subfamily A member regulatory beta subunit 1(Kcnab1)
CABP1	calcium binding protein 1(Cabp1)
KCNAB2	potassium voltage-gated channel subfamily A regulatory beta subunit 2(Kcnab2)
SPEF2	sperm flagellar 2(Spef2)
SH3GLB2	SH3 domain-containing GRB2-like endophilin B2(Sh3glb2)
OLA1	Obg-like ATPase 1(Ola1)
ELOVL2	ELOVL fatty acid elongase 2(Elovl2)
KBTBD2	kelch repeat and BTB domain containing 2(Kbtbd2)
ST3GAL5	ST3 beta-galactoside alpha-2,3-sialyltransferase 5(St3gal5)
FADS6	fatty acid desaturase 6(Fads6)
GAS6	growth arrest specific 6(Gas6)
GPRC5C	G protein-coupled receptor, class C, group 5, member C(Gprc5c)
TTC9B	tetratricopeptide repeat domain 9B(Ttc9b)
CPNE4	copine 4(Cpne4)
LRRN1	leucine rich repeat neuronal 1(Lrrn1)
HCN2	hyperpolarization activated cyclic nucleotide-gated potassium channel 2(Hcn2)
HS3ST2	heparan sulfate-glucosamine 3-sulfotransferase 2(Hs3st2)
INPP5J	inositol polyphosphate-5-phosphatase J(Inpp5j)
nkiras1	NFKB inhibitor interacting Ras-like 1(Nkiras1)
SLC25A5	solute carrier family 25 member 5(Slc25a5)
ZCCHC12	zinc finger CCHC-type containing 12(Zcchc12)
SEMA3F	semaphorin 3F(Sema3f)
IGSF21	immunoglobin superfamily, member 21(Igsf21)
PPM1B	protein phosphatase, Mg2+/Mn2+ dependent, 1B(Ppm1b)
VSTM2B	V-set and transmembrane domain containing 2B(Vstm2b)
SKIV2L2	Ski2 like RNA helicase 2(Skiv2l2)
UBAC1	UBA domain containing 1(Ubac1)
PPP3CB	protein phosphatase 3 catalytic subunit beta(Ppp3cb)
MAT2B	methionine adenosyltransferase 2B(Mat2b)
amigo3	adhesion molecule with Ig like domain 3(Amigo3)
SORL1	sortilin related receptor 1(Sorl1)
SUCLA2	succinate-CoA ligase ADP-forming beta subunit(Sucla2)
LRP11	LDL receptor related protein 11(Lrp11)
TRIM23	tripartite motif-containing 23(Trim23)
GRSF1	G-rich RNA sequence binding factor 1(Grsf1)
ADRA2C	adrenoceptor alpha 2C(Adra2c)
KCTD4	potassium channel tetramerization domain containing 4(Kctd4)
FAM57B	family with sequence similarity 57, member B(Fam57b)
PDXP	pyridoxal phosphatase(Pdxp)
ACTR10	actin-related protein 10 homolog(Actr10)
IMMT	inner membrane mitochondrial protein(Immt)
E2F6	E2F transcription factor 6(E2f6)
PFKM	phosphofructokinase, muscle(Pfkm)
ICA1	islet cell autoantigen 1(Ica1)
syt3	synaptotagmin 3(Syt3)
FGF12	fibroblast growth factor 12(Fgf12)
TM6SF1	transmembrane 6 superfamily member 1(Tm6sf1)
PHYHIPL	phytanoyl-CoA 2-hydroxylase interacting protein-like(Phyhipl)
FAM210A	family with sequence similarity 210, member A(Fam210a)
ATP1A1	ATPase Na+/K+ transporting subunit alpha 1(Atp1a1)
ARPP21	cAMP regulated phosphoprotein 21(Arpp21)
ATP1A3	ATPase Na+/K+ transporting subunit alpha 3(Atp1a3)
Ccdc32	coiled-coil domain containing 32(Ccdc32)
rcor2	REST corepressor 2(Rcor2)
EPN3	epsin 3(Epn3)
NCALD	neurocalcin delta(Ncald)
TMEM130	transmembrane protein 130(Tmem130)
NEFL	neurofilament, light polypeptide(Nefl)
KIRREL3	kin of IRRE like 3 (Drosophila)(Kirrel3)
FKBPL	FK506 binding protein-like(Fkbpl)
MCU	mitochondrial calcium uniporter(Mcu)
SCN1A	sodium voltage-gated channel alpha subunit 1(Scn1a)
MMD2	monocyte to macrophage differentiation-associated 2(Mmd2)
IGFBP4	insulin-like growth factor binding protein 4(Igfbp4)
HAPLN4	hyaluronan and proteoglycan link protein 4(Hapln4)
wasf1	WAS protein family, member 1(Wasf1)
KCNIP3	potassium voltage-gated channel interacting protein 3(Kcnip3)
NTM	neurotrimin(Ntm)
HSPH1	heat shock protein family H (Hsp110) member 1(Hsph1)
LRP3	LDL receptor related protein 3(Lrp3)
ATP6V1A	ATPase H+ transporting V1 subunit A(Atp6v1a)
SCG2	secretogranin II(Scg2)
RAB3IP	RAB3A interacting protein(Rab3ip)
CHGA	chromogranin A(Chga)
CHGB	chromogranin B(Chgb)
JPH3	junctophilin 3(Jph3)
SLC25A11	solute carrier family 25 member 11(Slc25a11)
PANK1	pantothenate kinase 1(Pank1)
TTC39B	tetratricopeptide repeat domain 39B(Ttc39b)
ABHD12	abhydrolase domain containing 12(Abhd12)
DLGAP3	DLG associated protein 3(Dlgap3)
DNAJC21	DnaJ heat shock protein family (Hsp40) member C21(Dnajc21)
ARAP2	ArfGAP with RhoGAP domain, ankyrin repeat and PH domain 2(Arap2)
PLA2G7	phospholipase A2 group VII(Pla2g7)
UNC13C	unc-13 homolog C(Unc13c)
ZC4H2	zinc finger C4H2-type containing(Zc4h2)
PITPNM1	phosphatidylinositol transfer protein, membrane-associated 1(Pitpnm1)
CORO6	coronin 6(Coro6)
LRRC49	leucine rich repeat containing 49(Lrrc49)
GRID2IP	Grid2 interacting protein(Grid2ip)
SPOCK3	SPARC/osteonectin, cwcv and kazal like domains proteoglycan 3(Spock3)
FKBP4	FK506 binding protein 4(Fkbp4)
FNDC5	fibronectin type III domain containing 5(Fndc5)
NTRK1	neurotrophic receptor tyrosine kinase 1(Ntrk1)
ANKRD13D	ankyrin repeat domain 13D(Ankrd13d)
ETV1	ets variant 1(Etv1)
ABCF3	ATP binding cassette subfamily F member 3(Abcf3)
RAB36	RAB36, member RAS oncogene family(Rab36)
ATP5A1	ATP synthase, H+ transporting, mitochondrial F1 complex, alpha subunit 1, cardiac muscle(Atp5a1)
NRG2	neuregulin 2(Nrg2)
RHOT1	ras homolog family member T1(Rhot1)
SEZ6L2	seizure related 6 homolog like 2(Sez6l2)
LRRN2	leucine rich repeat neuronal 2(Lrrn2)
AMPH	amphiphysin(Amph)
ENTPD6	ectonucleoside triphosphate diphosphohydrolase 6(Entpd6)
TNK2	tyrosine kinase, non-receptor, 2(Tnk2)
TMX2	thioredoxin-related transmembrane protein 2(Tmx2)
HRH3	histamine receptor H3(Hrh3)
STIP1	stress-induced phosphoprotein 1(Stip1)
SMARCD3	SWI/SNF related, matrix associated, actin dependent regulator of chromatin, subfamily d, member 3(Smarcd3)
KCTD17	potassium channel tetramerization domain containing 17(Kctd17)
KCNS1	potassium voltage-gated channel, modifier subfamily S, member 1(Kcns1)
RPA1	replication protein A1(Rpa1)
SLC25A20	solute carrier family 25 member 20(Slc25a20)
LACTB2	lactamase, beta 2(Lactb2)
PRKAG2	protein kinase AMP-activated non-catalytic subunit gamma 2(Prkag2)
YPEL5	yippee-like 5(Ypel5)
VSNL1	visinin-like 1(Vsnl1)
HMG20A	high mobility group 20A(Hmg20a)
FAM45A	family with sequence similarity 45, member A(Fam45a)
rab9b	RAB9B, member RAS oncogene family(Rab9b)
IQCB1	IQ motif containing B1(Iqcb1)
LINGO1	leucine rich repeat and Ig domain containing 1(Lingo1)
LRFN5	leucine rich repeat and fibronectin type III domain containing 5(Lrfn5)
FRS3	fibroblast growth factor receptor substrate 3(Frs3)
BCAN	brevican(Bcan)
RRAGB	Ras-related GTP binding B(RragB)
USP46	ubiquitin specific peptidase 46(Usp46)
APLP2	amyloid beta precursor like protein 2(Aplp2)
CHRNA6	cholinergic receptor nicotinic alpha 6 subunit(Chrna6)
AGAP3	ArfGAP with GTPase domain, ankyrin repeat and PH domain 3(Agap3)
SEMA7A	semaphorin 7A, GPI membrane anchor(Sema7a)
MID1IP1	MID1 interacting protein 1(Mid1ip1)
TOMM34	translocase of outer mitochondrial membrane 34(Tomm34)
GPR137	G protein-coupled receptor 137(Gpr137)
FCHO1	FCH domain only 1(Fcho1)
GPHN	gephyrin(Gphn)
JPH4	junctophilin 4(Jph4)
RNF112	ring finger protein 112(Rnf112)
UBL3	ubiquitin-like 3(Ubl3)
LGI3	leucine-rich repeat LGI family, member 3(Lgi3)
TRAP1	TNF receptor-associated protein 1(Trap1)
IMPDH1	inosine monophosphate dehydrogenase 1(Impdh1)
ATP6V1B2	ATPase H+ transporting V1 subunit B2(Atp6v1b2)
GFM1	G elongation factor, mitochondrial 1(Gfm1)
PCDH8	protocadherin 8(Pcdh8)
CHCHD10	coiled-coil-helix-coiled-coil-helix domain containing 10(Chchd10)
ACHE	acetylcholinesterase(Ache)
KCNC3	potassium voltage-gated channel subfamily C member 3(Kcnc3)
CSDC2	cold shock domain containing C2(Csdc2)
GLRB	glycine receptor, beta(Glrb)
TMEM143	transmembrane protein 143(Tmem143)
RCAN2	regulator of calcineurin 2(Rcan2)
SLC25A46	solute carrier family 25, member 46(Slc25a46)
NRN1	neuritin 1(Nrn1)
HSPD1	heat shock protein family D member 1(Hspd1)
PRMT8	protein arginine methyltransferase 8(Prmt8)
KCTD9	potassium channel tetramerization domain containing 9(Kctd9)
PPP1R12C	protein phosphatase 1, regulatory subunit 12C(Ppp1r12c)
RIT2	Ras-like without CAAX 2(Rit2)
ABCD2	ATP binding cassette subfamily D member 2(Abcd2)
SLC37A4	solute carrier family 37 member 4(Slc37a4)
HMOX2	heme oxygenase 2(Hmox2)
PQLC1	PQ loop repeat containing 1(Pqlc1)
ABCB9	ATP binding cassette subfamily B member 9(Abcb9)
HTR3A	5-hydroxytryptamine receptor 3A(Htr3a)
PGP	phosphoglycolate phosphatase(Pgp)
acsbg1	acyl-CoA synthetase bubblegum family member 1(Acsbg1)
ASPHD2	aspartate beta-hydroxylase domain containing 2(Asphd2)
DOK4	docking protein 4(Dok4)
ISL2	ISL LIM homeobox 2(Isl2)
SAMD14	sterile alpha motif domain containing 14(Samd14)
CCDC126	coiled-coil domain containing 126(Ccdc126)
ACO2	aconitase 2(Aco2)
HOXD1	homeo box D1(Hoxd1)
NDUFS1	NADH dehydrogenase (ubiquinone) Fe-S protein 1(Ndufs1)
NOG	noggin(Nog)
PLCD4	phospholipase C, delta 4(Plcd4)
phospho1	phosphoethanolamine/phosphocholine phosphatase 1(Phospho1)
TMEM151A	transmembrane protein 151A(Tmem151a)
KCNV1	potassium voltage-gated channel modifier subfamily V member 1(Kcnv1)
RACGAP1	Rac GTPase-activating protein 1(Racgap1)
pcdh9	protocadherin 9(Pcdh9)
CNTN4	contactin 4(Cntn4)
SNAP25	synaptosomal-associated protein 25(Snap25)
RAB3A	RAB3A, member RAS oncogene family(Rab3a)
NUDT7	nudix hydrolase 7(Nudt7)
NDUFB10	NADH:ubiquinone oxidoreductase subunit B10(Ndufb10)
PLA2G3	phospholipase A2, group III(Pla2g3)
GPR162	G protein-coupled receptor 162(Gpr162)
NSF	N-ethylmaleimide sensitive factor, vesicle fusing ATPase(Nsf)
GPR22	G protein-coupled receptor 22(Gpr22)
TMEM231	transmembrane protein 231(Tmem231)
ATP6V1C1	ATPase H+ transporting V1 subunit C1(Atp6v1c1)
DECR2	2,4-dienoyl CoA reductase 2, peroxisomal(Decr2)
ELOVL4	ELOVL fatty acid elongase 4(Elovl4)
tmem150c	transmembrane protein 150C(Tmem150c)
NTNG1	netrin G1(Ntng1)
tmem175	transmembrane protein 175(Tmem175)
ORAI2	ORAI calcium release-activated calcium modulator 2(Orai2)
LDHB	lactate dehydrogenase B(Ldhb)
AASS	aminoadipate-semialdehyde synthase(Aass)
MPHOSPH8	M-phase phosphoprotein 8(Mphosph8)
AGK	acylglycerol kinase(Agk)
GLA	galactosidase, alpha(Gla)
PANX2	pannexin 2(Panx2)
KLHL17	kelch-like family member 17(Klhl17)
FRS2	fibroblast growth factor receptor substrate 2(Frs2)
MDH1	malate dehydrogenase 1(Mdh1)
GPC5	glypican 5(Gpc5)
PTH1R	parathyroid hormone 1 receptor(Pth1r)
KCNN2	potassium calcium-activated channel subfamily N member 2(Kcnn2)
NDUFS3	NADH dehydrogenase (ubiquinone) Fe-S protein 3(Ndufs3)
ADSS	adenylosuccinate synthase(Adss)
OXCT1	3-oxoacid CoA transferase 1(Oxct1)
ACSL6	acyl-CoA synthetase long-chain family member 6(Acsl6)
ABLIM2	actin binding LIM protein family, member 2(Ablim2)
STRBP	spermatid perinuclear RNA binding protein(Strbp)

## Sheet: Additional Table 2
Additional Table 2:GO analysis of DEGs in dorsal root ganglia (DRG) after peripheral nerve injury were conducted for (red) up- and (green) down-regulated mRNAs respectively
Category	Term	Count	%	PValue	Genes	List Total	Pop Hits	Pop Total	Fold Enrichment	Bonferroni	Benjamini	FDR
GOTERM_BP_ALL	GO:0044707~single-multicellular organism process	123	58.2938	1.10336e-15	CD86, CSF1, CLEC10A, CCNF, STMN2, JMJD1C, STMN4, RPS15, TGM1, TUBB3, ARHGDIB, CXADR, DGAT1, CACNA2D1, ARID5A, CYBB, SOX11, TYROBP, RBP1, SERPING1, SIK1, TNIK, NUPR1, VCL, ATF3, REG3B, CSF1R, CRABP2, MAGED1, LYZ2, GPR88, CREM, LTBP1, NLN, SBNO2, FLRT3, NCKAP1L, STAT5A, ABCA1, SMAD1, NAPSA, JUN, H3F3B, SSC5D, CP, GADD45G, PTPRC, SLC7A6OS, MAFB, SDC1, TGFBI, EZH2, ITGB1, CSRNP1, CDKN1A, BTG1, ITGB2,…	200	5907	17535	1.82563	4.57523e-12	4.54584e-12	4.13539e-12
GOTERM_BP_ALL	GO:0006950~response to stress	87	41.2322	3.38023e-14	CD86, CDKN1A, CIITA, BTG1, CSF1, CLEC10A, ITGB2, PTPRJ, LSP1, PVR, PANX1, THBD, CASP6, CASP3, CASP1, TSPO, AP1S1, TNFAIP8L2, TIMP1, CLIC1, GPSM3, IER3, SH3GLB1, PARP3, ANXA1, CXADR, TNFRSF12A, ARG1, PLAUR, CYBB, KIF22, RHOC, TNFRSF1B, ATG12, ITPKC, GAP43, GAL, VGF, CCKBR, SERPING1, TNIK, LCP1, NUPR1, VCL, ATF3, REG3B, C1QA, CSF1R, CFH, MAGED1, LYZ2, THBS1, LTBP1, EGFR, FGD2, SBNO2, FLRT3, NPY, XD…	200	3470	17535	2.19819	1.39087e-10	6.96327e-11	6.33455e-11
GOTERM_CC_ALL	GO:0044421~extracellular region part	87	41.2322	1.99148e-13	CRISP1, ITGB1, CD86, SNED1, COL16A1, CSF1, RPL31, ITGB2, PTPRO, PTPRJ, LSP1, ALDH1L2, PVR, TXNDC17, TGM1, THBD, TUBB6, EFEMP2, RPS18, TUBB3, ARHGDIB, TSPO, SOSTDC1, AP1S1, TIMP1, CLIC1, TECTA, SH3GLB1, ANXA1, CXADR, ARG1, CACNA2D1, PLAUR, GFRA1, RHOC, CARHSP1, GAL, VGF, CTTN, MMP16, SERPING1, S100A4, TAX1BP3, TNIK, LCP1, SFT2D2, VCL, RHOQ, REG3B, CD63, C1QA, CFH, SEMA3C, CRABP2, LYZ2, THBS1, LTBP…	203	3710	18520	2.13939	8.78357e-11	6.86513e-11	6.11791e-11
GOTERM_CC_ALL	GO:0031988~membrane-bounded vesicle	81	38.3886	3.11344e-13	CRISP1, ITGB1, CD86, SNED1, CSF1, WIPF1, RPL31, ITGB2, PTPRO, PTPRJ, LSP1, ALDH1L2, PVR, TXNDC17, TGM1, TUBB6, EFEMP2, RPS18, TUBB3, ARHGDIB, TSPO, AP1S1, TIMP1, CLIC1, TECTA, SH3GLB1, ANXA1, CXADR, ARG1, CACNA2D1, PLAUR, CYBB, GFRA1, RHOC, RAB32, CARHSP1, RAB31, GAL, VGF, CTTN, SERPING1, S100A4, TAX1BP3, TNIK, LCP1, SFT2D2, VCL, RHOQ, REG3B, CD63, C1QA, CFH, SEMA3C, CRABP2, LYZ2, THBS1, EGFR, FA…	203	3321	18520	2.22516	1.37286e-10	6.86513e-11	6.11791e-11
GOTERM_CC_ALL	GO:0031982~vesicle	83	39.3365	5.00065e-13	CRISP1, ITGB1, CD86, SNED1, CSF1, WIPF1, RPL31, ITGB2, PTPRO, STMN2, PTPRJ, LSP1, ALDH1L2, PVR, TXNDC17, TGM1, TUBB6, EFEMP2, RPS18, TUBB3, ARHGDIB, TSPO, AP1S1, TIMP1, CLIC1, TECTA, SH3GLB1, ANXA1, CXADR, ARG1, CACNA2D1, PLAUR, CYBB, GFRA1, RHOC, RAB32, CARHSP1, RAB31, GAL, VGF, CTTN, SERPING1, S100A4, TAX1BP3, TNIK, LCP1, SFT2D2, VCL, RHOQ, REG3B, CD63, C1QA, CFH, SEMA3C, CRABP2, LYZ2, THBS1, E…	203	3488	18520	2.17093	2.2052e-10	7.35095e-11	6.55085e-11
GOTERM_BP_ALL	GO:0048518~positive regulation of biological process	108	51.1848	1.1917e-12	CD86, COL16A1, CSF1, WIPF1, STMN2, PVR, TGM1, IL13RA1, IER3, SH3GLB1, DGAT1, CACNA2D1, ARID5A, CYBB, SOX11, SERPING1, S100A4, SIK1, TNIK, NUPR1, ATF3, REG3B, CSF1R, CTBP2, CRABP2, CFH, MAGED1, CREM, LTBP1, C2, SBNO2, FLRT3, NCKAP1L, STAT5A, ABCA1, SMAD1, JUN, H3F3B, GADD45B, GADD45A, NSG1, GADD45G, PTPRC, MAFB, SDC1, EZH2, ITGB1, CSRNP1, CDKN1A, CSRNP2, CIITA, BTG1, ITGB2, PTPRJ, LRRC32, PANX1, C…	200	5226	17535	1.81188	4.91105e-09	1.63661e-09	1.48883e-09
GOTERM_BP_ALL	GO:0044767~single-organism developmental process	113	53.5545	1.71881e-12	CD86, CSF1, WIPF1, CCNF, STMN2, JMJD1C, STMN4, RPS15, TGM1, TUBB3, ARHGDIB, CXADR, ARID5A, CYBB, SOX11, RAB32, TYROBP, RBP1, SERPING1, SIK1, TNIK, NUPR1, VCL, ATF3, REG3B, CSF1R, CRABP2, MAGED1, LTBP1, NLN, SBNO2, FLRT3, NCKAP1L, STAT5A, SMAD1, JUN, H3F3B, CP, GADD45G, PTPRC, SLC7A6OS, MAFB, SDC1, TGFBI, CDC42SE2, EZH2, ITGB1, CSRNP1, CDKN1A, CIITA, BTG1, ITGB2, PTPRO, PTPRJ, CASP6, CASP3, CASP1,…	200	5646	17535	1.75474	7.08337e-09	1.77038e-09	1.61053e-09
GOTERM_BP_ALL	GO:0048731~system development	99	46.9194	2.21785e-12	CD86, CSF1, CCNF, STMN2, JMJD1C, STMN4, RPS15, TGM1, TUBB3, CXADR, ARID5A, CYBB, SOX11, TYROBP, RBP1, SIK1, TNIK, NUPR1, VCL, ATF3, REG3B, CSF1R, CRABP2, MAGED1, LTBP1, NLN, SBNO2, FLRT3, NCKAP1L, STAT5A, SMAD1, JUN, H3F3B, CP, PTPRC, SLC7A6OS, MAFB, SDC1, TGFBI, EZH2, ITGB1, CSRNP1, CDKN1A, BTG1, ITGB2, PTPRO, PTPRJ, CASP6, CASP3, CASP1, SOSTDC1, TSPO, TIMP1, ANXA1, TNFRSF12A, RIPK3, ARG1, MMD, …	200	4590	17535	1.89103	9.13994e-09	1.7861e-09	1.62483e-09
GOTERM_BP_ALL	GO:0009605~response to external stimulus	65	30.8057	2.60112e-12	ITGB1, CD86, CDKN1A, CSF1, WIPF1, ITGB2, PTPRO, PTPRJ, LSP1, THBD, TUBB3, CASP3, CASP1, TSPO, AP1S1, TNFAIP8L2, GPSM3, IER3, SH3GLB1, ANXA1, CXADR, ARG1, CYBB, GFRA3, TNFRSF1B, RAB32, ITPKC, GAP43, VGF, RBP1, SERPING1, SIK1, TNIK, ATF3, REG3B, CD63, CSF1R, CFH, SEMA3C, LYZ2, CSF2RB, THBS1, LTBP1, EGFR, C2, SBNO2, FLRT3, NPY, NCKAP1L, PDE6B, STAT5A, ABCA1, CD74, JUN, GCH1, GADD45A, SEMA4F, SSC5D, …	200	2306	17535	2.47132	1.07193e-08	1.7861e-09	1.62483e-09
GOTERM_BP_ALL	GO:0007275~multicellular organism development	104	49.2891	4.06472e-12	CD86, CSF1, CCNF, STMN2, JMJD1C, STMN4, RPS15, TGM1, TUBB3, ARHGDIB, CXADR, ARID5A, CYBB, SOX11, TYROBP, RBP1, SIK1, TNIK, NUPR1, VCL, ATF3, REG3B, CSF1R, CRABP2, MAGED1, LTBP1, NLN, SBNO2, FLRT3, NCKAP1L, STAT5A, SMAD1, JUN, H3F3B, CP, GADD45G, PTPRC, SLC7A6OS, MAFB, SDC1, TGFBI, EZH2, ITGB1, CSRNP1, CDKN1A, BTG1, ITGB2, PTPRO, PTPRJ, CASP6, CASP3, CASP1, SOSTDC1, TSPO, TIMP1, ANXA1, PPP1R12A, T…	200	5011	17535	1.81964	1.67508e-08	2.39238e-09	2.17637e-09
GOTERM_BP_ALL	GO:0032502~developmental process	113	53.5545	6.15325e-12	CD86, CSF1, WIPF1, CCNF, STMN2, JMJD1C, STMN4, RPS15, TGM1, TUBB3, ARHGDIB, CXADR, ARID5A, CYBB, SOX11, RAB32, TYROBP, RBP1, SERPING1, SIK1, TNIK, NUPR1, VCL, ATF3, REG3B, CSF1R, CRABP2, MAGED1, LTBP1, NLN, SBNO2, FLRT3, NCKAP1L, STAT5A, SMAD1, JUN, H3F3B, CP, GADD45G, PTPRC, SLC7A6OS, MAFB, SDC1, TGFBI, CDC42SE2, EZH2, ITGB1, CSRNP1, CDKN1A, CIITA, BTG1, ITGB2, PTPRO, PTPRJ, CASP6, CASP3, CASP1,…	200	5747	17535	1.7239	2.53577e-08	3.16892e-09	2.8828e-09
GOTERM_CC_ALL	GO:0070062~extracellular exosome	68	32.2275	7.74028e-12	CRISP1, ITGB1, CD86, SNED1, CSF1, RPL31, ITGB2, PTPRO, PTPRJ, LSP1, ALDH1L2, PVR, TXNDC17, TGM1, TUBB6, EFEMP2, RPS18, TUBB3, ARHGDIB, TSPO, AP1S1, TIMP1, CLIC1, TECTA, SH3GLB1, ANXA1, ARG1, CACNA2D1, PLAUR, GFRA1, RHOC, CARHSP1, CTTN, SERPING1, S100A4, TAX1BP3, TNIK, LCP1, SFT2D2, VCL, RHOQ, CD63, C1QA, CFH, SEMA3C, CRABP2, LYZ2, THBS1, FAM129B, C2, NCKAP1L, CD74, NAPSA, H3F3B, TXNRD1, CP, RPS25…	203	2646	18520	2.34457	3.41345e-09	6.87994e-10	6.1311e-10
GOTERM_CC_ALL	GO:0005576~extracellular region	89	42.1801	9.10377e-12	CRISP1, ITGB1, CD86, SNED1, COL16A1, CSF1, RPL31, ITGB2, PTPRO, PTPRJ, LSP1, IFI30, ALDH1L2, PVR, TXNDC17, TGM1, THBD, TUBB6, EFEMP2, RPS18, TUBB3, ARHGDIB, CASP1, TSPO, SOSTDC1, AP1S1, TIMP1, CLIC1, TECTA, SH3GLB1, ANXA1, CXADR, ARG1, CACNA2D1, PLAUR, GFRA1, RHOC, CARHSP1, GAL, VGF, CTTN, MMP16, SERPING1, S100A4, TAX1BP3, TNIK, LCP1, SFT2D2, VCL, RHOQ, REG3B, CD63, C1QA, CFH, SEMA3C, CRABP2, LYZ…	203	4113	18520	1.97413	4.01474e-09	6.87994e-10	6.1311e-10
GOTERM_CC_ALL	GO:1903561~extracellular vesicle	68	32.2275	1.00239e-11	CRISP1, ITGB1, CD86, SNED1, CSF1, RPL31, ITGB2, PTPRO, PTPRJ, LSP1, ALDH1L2, PVR, TXNDC17, TGM1, TUBB6, EFEMP2, RPS18, TUBB3, ARHGDIB, TSPO, AP1S1, TIMP1, CLIC1, TECTA, SH3GLB1, ANXA1, ARG1, CACNA2D1, PLAUR, GFRA1, RHOC, CARHSP1, CTTN, SERPING1, S100A4, TAX1BP3, TNIK, LCP1, SFT2D2, VCL, RHOQ, CD63, C1QA, CFH, SEMA3C, CRABP2, LYZ2, THBS1, FAM129B, C2, NCKAP1L, CD74, NAPSA, H3F3B, TXNRD1, CP, RPS25…	203	2661	18520	2.33136	4.42053e-09	6.87994e-10	6.1311e-10
GOTERM_CC_ALL	GO:0043230~extracellular organelle	68	32.2275	1.09205e-11	CRISP1, ITGB1, CD86, SNED1, CSF1, RPL31, ITGB2, PTPRO, PTPRJ, LSP1, ALDH1L2, PVR, TXNDC17, TGM1, TUBB6, EFEMP2, RPS18, TUBB3, ARHGDIB, TSPO, AP1S1, TIMP1, CLIC1, TECTA, SH3GLB1, ANXA1, ARG1, CACNA2D1, PLAUR, GFRA1, RHOC, CARHSP1, CTTN, SERPING1, S100A4, TAX1BP3, TNIK, LCP1, SFT2D2, VCL, RHOQ, CD63, C1QA, CFH, SEMA3C, CRABP2, LYZ2, THBS1, FAM129B, C2, NCKAP1L, CD74, NAPSA, H3F3B, TXNRD1, CP, RPS25…	203	2666	18520	2.32699	4.81593e-09	6.87994e-10	6.1311e-10
GOTERM_BP_ALL	GO:0009611~response to wounding	30	14.218	1.22662e-11	CLEC10A, PTPRJ, THBS1, LTBP1, EGFR, THBD, FLRT3, CASP3, TSPO, TIMP1, CLIC1, SMAD1, JUN, ANXA1, TNFRSF12A, ARG1, TXNRD1, PLAUR, DTNBP1, RHOC, KLF6, GAP43, UCK2, FABP5, SDC1, SERPING1, PTPN6, LCP1, VCL, EZH2	200	570	17535	4.61447	5.0549e-08	5.51847e-09	5.0202e-09
GOTERM_BP_ALL	GO:0048856~anatomical structure development	110	52.1327	1.33943e-11	CD86, CSF1, WIPF1, CCNF, STMN2, JMJD1C, STMN4, RPS15, TGM1, TUBB3, ARHGDIB, CXADR, ARID5A, CYBB, SOX11, TYROBP, RBP1, SIK1, TNIK, NUPR1, VCL, ATF3, REG3B, CSF1R, CRABP2, MAGED1, LTBP1, NLN, SBNO2, FLRT3, NCKAP1L, STAT5A, SMAD1, JUN, H3F3B, CP, GADD45G, PTPRC, SLC7A6OS, MAFB, SDC1, TGFBI, CDC42SE2, EZH2, ITGB1, CSRNP1, CDKN1A, BTG1, ITGB2, PTPRO, PTPRJ, CASP6, CASP3, CASP1, SOSTDC1, TSPO, TIMP1, A…	200	5571	17535	1.73115	5.51983e-08	5.51847e-09	5.0202e-09
GOTERM_BP_ALL	GO:0010033~response to organic substance	75	35.545	2.43312e-11	ITGB1, CD86, CDKN1A, CIITA, COL16A1, BTG1, CSF1, ITGB2, STMN2, TXNDC17, PANX1, THBD, CASP6, CASP3, CASP1, TSPO, SOSTDC1, AP1S1, TIMP1, IL13RA1, ANXA1, DGAT1, ARG1, CYBB, SOX11, TNFRSF1B, RAB31, GAL, VGF, CCKBR, RBP1, MMP19, SIK1, ATF3, RHOQ, REG3B, CD63, CSF1R, CFH, CREM, RPL36A, CSF2RB, THBS1, LTBP1, EGFR, C2, P2RY6, SBNO2, NFIL3, FLRT3, HAS1, NRIP1, XDH, MAP4K4, STAT5A, ABCA1, GGT5, SMAD1, CD74…	200	3067	17535	2.14399	1.00269e-07	9.11315e-09	8.29031e-09
GOTERM_BP_ALL	GO:0051239~regulation of multicellular organismal process	70	33.1754	3.13358e-11	ITGB1, CD86, BTG1, CSF1, ITGB2, PTPRO, STMN2, PTPRJ, LRRC32, PANX1, THBD, CASP6, ARHGDIB, CASP1, TSPO, TIMP1, CLIC1, GPSM3, ANXA1, PPP1R12A, CXADR, DGAT1, RIPK3, TNFRSF12A, MMD, CACNA2D1, CYBB, SOX11, TYROBP, GAL, CTTN, CCKBR, RBP1, SERPING1, TNIK, NUPR1, CD63, CSF1R, SEMA3C, CEBPD, CRABP2, MAGED1, THBS1, LTBP1, EGFR, NLN, CYTH2, FLRT3, NPY, NCKAP1L, XDH, MAP4K4, STAT5A, SMAD1, CD74, JUN, ATP2B4,…	200	2756	17535	2.22687	1.29135e-07	1.07586e-08	9.78721e-09
GOTERM_BP_ALL	GO:0050896~response to stimulus	150	71.09	4.41075e-11	CD86, COL16A1, CSF1, WIPF1, CLEC10A, STMN2, PVR, TXNDC17, PPP4R1, TUBB3, ARHGDIB, AP1S1, IL13RA1, IER3, SH3GLB1, CXADR, DGAT1, CYBB, SOX11, ATG12, RAB32, CARHSP1, RAB31, TYROBP, RBP1, RPP21, SERPING1, S100A4, SIK1, TNIK, NUPR1, VCL, ATF3, REG3B, CSF1R, CTBP2, CRABP2, CFH, MAGED1, LYZ2, GPR88, CREM, CSF2RB, LTBP1, C2, SBNO2, FLRT3, NCKAP1L, STAT5A, ABCA1, GGT5, SMAD1, JUN, H3F3B, GADD45B, GADD45A,…	200	9179	17535	1.43275	1.81767e-07	1.39787e-08	1.27165e-08
GOTERM_BP_ALL	GO:0030154~cell differentiation	85	40.2844	5.79672e-11	ITGB1, CD86, CDKN1A, BTG1, CSF1, ITGB2, PTPRO, STMN2, JMJD1C, STMN4, PTPRJ, TGM1, RPS15, CASP6, TUBB3, CASP3, CASP1, TSPO, SOSTDC1, CLIC1, ANXA1, PPP1R12A, CXADR, RIPK3, TNFRSF12A, MMD, PLAUR, ARID5A, SOX11, GFRA1, GFRA3, RAB32, TUBB2B, GAP43, ARL4A, TYROBP, GAL, VGF, CTTN, RBP1, ITGA7, SIK1, TNIK, NUPR1, VCL, ATF3, GAS7, CD63, CSF1R, CTBP2, SEMA3C, CEBPD, CRABP2, PBXIP1, EGFR, NLN, CYTH2, SBNO2,…	200	3810	17535	1.956	2.38883e-07	1.70589e-08	1.55187e-08
GOTERM_BP_ALL	GO:0006952~defense response	45	21.327	1.15221e-10	REG3B, CD86, C1QA, CSF1R, CIITA, CFH, CSF1, CLEC10A, LYZ2, ITGB2, LSP1, THBS1, PVR, EGFR, SBNO2, CASP6, NPY, CASP1, TNFAIP8L2, GPSM3, IER3, STAT5A, GGT5, SMAD1, CD74, ANXA1, CXADR, GCH1, CYBB, SSC5D, SERPINA3N, TNFRSF1B, ATG12, ITPKC, CD4, GAL, PTPRC, CCKBR, SDC1, SERPING1, PTPN6, TNIK, NUPR1, FCGR2B, C1QC	200	1346	17535	2.93118	4.74824e-07	3.16473e-08	2.87898e-08
GOTERM_BP_ALL	GO:0048522~positive regulation of cellular process	97	45.9716	1.69679e-10	CD86, COL16A1, CSF1, WIPF1, STMN2, TGM1, IL13RA1, SH3GLB1, DGAT1, CACNA2D1, ARID5A, CYBB, SOX11, S100A4, SIK1, TNIK, NUPR1, ATF3, REG3B, CSF1R, CTBP2, CRABP2, MAGED1, CREM, C2, SBNO2, FLRT3, NCKAP1L, STAT5A, ABCA1, SMAD1, JUN, H3F3B, GADD45B, GADD45A, NSG1, GADD45G, PTPRC, MAFB, SDC1, EZH2, ITGB1, CSRNP1, CDKN1A, CSRNP2, CIITA, BTG1, ITGB2, PTPRJ, PANX1, CASP6, CASP3, CASP1, TSPO, TIMP1, CLIC1, G…	200	4770	17535	1.78291	6.99245e-07	4.36922e-08	3.97472e-08
GOTERM_BP_ALL	GO:0048869~cellular developmental process	88	41.7062	2.44052e-10	ITGB1, CD86, CDKN1A, BTG1, CSF1, WIPF1, ITGB2, PTPRO, STMN2, JMJD1C, STMN4, PTPRJ, TGM1, RPS15, CASP6, TUBB3, CASP3, CASP1, TSPO, SOSTDC1, CLIC1, ANXA1, PPP1R12A, CXADR, RIPK3, TNFRSF12A, MMD, PLAUR, ARID5A, SOX11, GFRA1, GFRA3, RAB32, TUBB2B, GAP43, ARL4A, TYROBP, GAL, VGF, CTTN, RBP1, ITGA7, SIK1, TNIK, NUPR1, VCL, ATF3, RHOQ, GAS7, CD63, CSF1R, CTBP2, SEMA3C, CEBPD, CRABP2, PBXIP1, EGFR, NLN, …	200	4131	17535	1.86768	1.00574e-06	5.91468e-08	5.38064e-08
GOTERM_BP_ALL	GO:0048513~animal organ development	78	36.9668	1.01398e-09	ITGB1, CD86, CSRNP1, CDKN1A, CSF1, CCNF, PTPRO, JMJD1C, PTPRJ, TGM1, RPS15, CASP6, CASP3, CASP1, TSPO, SOSTDC1, TIMP1, ANXA1, CXADR, RIPK3, ARG1, PLAUR, ARID5A, SOX11, GFRA1, TYROBP, GAL, VGF, CTTN, MMP16, CCKBR, RBP1, MMP19, ITGA7, SIK1, LCP1, NUPR1, ATF3, CSF1R, SEMA3C, CEBPD, MAGED1, CRYBA2, THBS1, LTBP1, EGFR, NLN, SBNO2, FLRT3, NPY, NRIP1, NCKAP1L, PDE6B, RPL18, XDH, CMTM7, STAT5A, SMAD1, CD…	200	3525	17535	1.94004	4.1786e-06	2.32089e-07	2.11133e-07
GOTERM_BP_ALL	GO:0001775~cell activation	34	16.1137	1.09374e-09	CD86, CDKN1A, ITGB2, PTPRJ, LRRC32, THBS1, EGFR, SBNO2, NPY, CASP3, CASP1, NCKAP1L, TNFAIP8L2, TIMP1, CLIC1, IL13RA1, CMTM7, STAT5A, CD74, JUN, ANXA1, CXADR, DGAT1, RIPK3, SOX11, CD4, TYROBP, GAL, MAFB, PTPRC, PTPN6, LCP1, FCGR2B, VCL	200	875	17535	3.4068	4.50729e-06	2.37169e-07	2.15754e-07
GOTERM_BP_ALL	GO:0032944~regulation of mononuclear cell proliferation	17	8.05687	3.00974e-09	STAT5A, CD86, CD74, CDKN1A, ANXA1, RIPK3, CSF1, SOX11, LRRC32, CD4, GAL, PTPRC, CASP3, PTPN6, NCKAP1L, FCGR2B, IL13RA1	200	214	17535	6.96484	1.24031e-05	6.20006e-07	5.64025e-07
GOTERM_CC_ALL	GO:0005924~cell-substrate adherens junction	22	10.4265	3.15331e-09	ITGB1, ANXA1, TES, PPP1R12A, RPL31, PLAUR, TWF1, KIF22, PVR, EGFR, RPS15, MARCKS, PTPRC, CTTN, RPS18, FLRT3, SDC1, ITGA7, LCP1, FLNC, RPL18, VCL	203	401	18520	5.00522	1.39061e-06	1.73826e-07	1.54906e-07
GOTERM_CC_ALL	GO:0030055~cell-substrate junction	22	10.4265	3.92134e-09	ITGB1, ANXA1, TES, PPP1R12A, RPL31, PLAUR, TWF1, KIF22, PVR, EGFR, RPS15, MARCKS, PTPRC, CTTN, RPS18, FLRT3, SDC1, ITGA7, LCP1, FLNC, RPL18, VCL	203	406	18520	4.94358	1.72931e-06	1.92146e-07	1.71232e-07
GOTERM_BP_ALL	GO:0070663~regulation of leukocyte proliferation	17	8.05687	4.79538e-09	STAT5A, CD86, CD74, CDKN1A, ANXA1, RIPK3, CSF1, SOX11, LRRC32, CD4, GAL, PTPRC, CASP3, PTPN6, NCKAP1L, FCGR2B, IL13RA1	200	221	17535	6.74423	1.97616e-05	9.29482e-07	8.45558e-07
GOTERM_BP_ALL	GO:0048583~regulation of response to stimulus	73	34.5972	4.96325e-09	ITGB1, CD86, CSF1, PTPRO, PTPRJ, PVR, THBD, ARHGDIB, CASP1, SOSTDC1, TNFAIP8L2, TIMP1, GPSM3, IER3, SH3GLB1, ANXA1, RIPK3, TNFRSF12A, PLAUR, SOX11, RHOC, TNFRSF1B, ITPKC, GAL, CTTN, SERPING1, S100A4, TAX1BP3, TNIK, ATF3, REG3B, CD63, C1QA, CSF1R, CFH, CTBP2, SEMA3C, CRABP2, MAGED1, THBS1, EGFR, FGD2, C2, CYTH2, SBNO2, FLRT3, NPY, NCKAP1L, XDH, MAP4K4, STAT5A, ABCA1, CD74, JUN, GCH1, CMTM3, GADD45…	200	3295	17535	1.94242	2.04534e-05	9.29482e-07	8.45558e-07
GOTERM_MF_ALL	GO:0005515~protein binding	112	53.0806	5.97986e-09	CD86, TES, COL16A1, CSF1, WIPF1, STMN2, STMN4, PVR, RPS18, ARHGDIB, AP1S1, SH3GLB1, CXADR, CACNA2D1, ARID5A, CYBB, SOX11, ATG12, RAB32, RAB31, TYROBP, SERPING1, S100A4, SIK1, PHLDB3, VCL, ATF3, REG3B, CSF1R, CTBP2, CFH, LYZ2, TWF1, LTBP1, C2, FLRT3, NCKAP1L, STAT5A, ABCA1, SMAD1, JUN, H3F3B, SSC5D, NSG1, CP, PTPRC, MAFB, SDC1, RPS20, TGFBI, FXYD5, ITGB1, CDKN1A, CSRNP2, CIITA, BTG1, ITGB2, PTPRO,…	183	6637	16650	1.53536	3.71947e-06	3.72545e-06	3.64174e-06
GOTERM_CC_ALL	GO:0005912~adherens junction	27	12.7962	8.86355e-09	ITGB1, TES, RPL31, TWF1, PVR, EGFR, FAM129B, RPS15, TGM1, RPS18, FLRT3, LRRFIP1, FLNC, RPL18, CLIC1, ANXA1, CXADR, PPP1R12A, PLAUR, KIF22, MARCKS, PTPRC, CTTN, SDC1, ITGA7, LCP1, VCL	203	643	18520	3.83087	3.90882e-06	3.90882e-07	3.48337e-07
GOTERM_BP_ALL	GO:0070887~cellular response to chemical stimulus	62	29.3839	1.00847e-08	ITGB1, CD86, CIITA, COL16A1, CSF1, ITGB2, PTPRO, STMN2, PTPRJ, TXNDC17, CASP3, CASP1, TSPO, SOSTDC1, AP1S1, GPSM3, IL13RA1, ANXA1, PPP1R12A, CXADR, ARG1, CYBB, SOX11, TNFRSF1B, RAB31, SIK1, ATF3, RHOQ, REG3B, CD63, CSF1R, CFH, CSF2RB, THBS1, LTBP1, EGFR, P2RY6, SBNO2, NFIL3, FLRT3, HAS1, NRIP1, NCKAP1L, XDH, MAP4K4, STAT5A, ABCA1, SMAD1, CD74, JUN, GCH1, TXNRD1, ATP2B4, SERPINA3N, MARCKS, UCK2, K…	200	2604	17535	2.0875	4.15583e-05	1.80648e-06	1.64337e-06
GOTERM_BP_ALL	GO:0006954~inflammatory response	26	12.3223	1.17558e-08	REG3B, CSF1R, CIITA, CFH, CSF1, CLEC10A, ITGB2, THBS1, EGFR, CASP6, NPY, TNFAIP8L2, GPSM3, IER3, STAT5A, GGT5, SMAD1, ANXA1, CYBB, SERPINA3N, TNFRSF1B, GAL, SDC1, SERPING1, NUPR1, FCGR2B	200	583	17535	3.91003	4.84446e-05	2.01808e-06	1.83587e-06
GOTERM_CC_ALL	GO:0005925~focal adhesion	21	9.95261	1.40814e-08	ITGB1, ANXA1, TES, PPP1R12A, RPL31, PLAUR, TWF1, KIF22, PVR, EGFR, RPS15, MARCKS, PTPRC, CTTN, RPS18, FLRT3, SDC1, LCP1, FLNC, RPL18, VCL	203	396	18520	4.83804	6.2099e-06	5.21246e-07	4.64512e-07
GOTERM_CC_ALL	GO:0070161~anchoring junction	27	12.7962	1.41836e-08	ITGB1, TES, RPL31, TWF1, PVR, EGFR, FAM129B, RPS15, TGM1, RPS18, FLRT3, LRRFIP1, FLNC, RPL18, CLIC1, ANXA1, CXADR, PPP1R12A, PLAUR, KIF22, MARCKS, PTPRC, CTTN, SDC1, ITGA7, LCP1, VCL	203	658	18520	3.74354	6.25494e-06	5.21246e-07	4.64512e-07
GOTERM_BP_ALL	GO:1901700~response to oxygen-containing compound	50	23.6967	1.51747e-08	ITGB1, CD86, CDKN1A, COL16A1, BTG1, PANX1, THBD, CASP6, CASP3, CASP1, TSPO, TIMP1, ANXA1, ARG1, CYBB, TNFRSF1B, RAB31, GAL, VGF, CCKBR, MMP19, RHOQ, REG3B, CFH, CREM, RPL36A, CSF2RB, THBS1, LTBP1, EGFR, C2, P2RY6, SBNO2, NRIP1, MAP4K4, STAT5A, ABCA1, JUN, GCH1, TXNRD1, ATP2B4, SERPINA3N, MARCKS, KLF6, CD4, SDC1, FCGR2B, AGRN, PLCD1, EZH2	200	1872	17535	2.34175	6.25329e-05	2.50079e-06	2.27499e-06
GOTERM_CC_ALL	GO:0030054~cell junction	39	18.4834	1.75853e-08	ITGB1, TES, CTBP2, RPL31, TWF1, PTPRJ, IFI30, PVR, EGFR, FAM129B, RPS15, PANX1, TGM1, RPS18, FLRT3, NRIP1, CLDN23, LRRFIP1, FLNC, RPL18, CLIC1, ANXA1, CXADR, PPP1R12A, SMAGP, PLAUR, DTNBP1, KIF22, MARCKS, GAP43, PTPRC, CTTN, SDC1, ITGA7, PTPN6, RGS12, LCP1, AGRN, VCL	203	1293	18520	2.75176	7.7551e-06	5.96548e-07	5.31618e-07
GOTERM_BP_ALL	GO:0002376~immune system process	55	26.0664	1.98658e-08	ITGB1, CD86, CDKN1A, CIITA, CSF1, ITGB2, PTPRO, PTPRJ, LRRC32, IFI30, PVR, CASP3, CASP1, TNFAIP8L2, GPSM3, IL13RA1, ANXA1, CXADR, RIPK3, CYBB, SOX11, TNFRSF1B, ATG12, RAB32, ITPKC, TYROBP, GAL, RBP1, SERPING1, TNIK, LCP1, C1QA, CSF1R, CFH, CEBPD, THBS1, C2, SBNO2, NFIL3, NPY, NCKAP1L, CMTM7, STAT5A, CD74, JUN, GCH1, CMTM3, SERPINA3N, CD4, SLC7A6OS, MAFB, PTPRC, PTPN6, FCGR2B, C1QC	200	2198	17535	2.19387	8.18637e-05	2.95308e-06	2.68644e-06
GOTERM_BP_ALL	GO:0042060~wound healing	22	10.4265	1.99788e-08	SMAD1, ANXA1, CLEC10A, PLAUR, DTNBP1, PTPRJ, RHOC, LTBP1, THBS1, EGFR, THBD, KLF6, GAP43, CASP3, SDC1, SERPING1, PTPN6, LCP1, TIMP1, CLIC1, VCL, EZH2	200	429	17535	4.49615	8.23291e-05	2.95308e-06	2.68644e-06
GOTERM_BP_ALL	GO:0050670~regulation of lymphocyte proliferation	16	7.58294	2.00695e-08	STAT5A, CD86, CD74, CDKN1A, ANXA1, RIPK3, SOX11, LRRC32, CD4, GAL, PTPRC, CASP3, PTPN6, NCKAP1L, FCGR2B, IL13RA1	200	212	17535	6.61698	8.2703e-05	2.95308e-06	2.68644e-06
GOTERM_BP_ALL	GO:0032943~mononuclear cell proliferation	18	8.53081	2.67498e-08	STAT5A, CD86, CD74, CDKN1A, ANXA1, RIPK3, CSF1, ITGB2, SOX11, LRRC32, CD4, GAL, PTPRC, CASP3, PTPN6, NCKAP1L, FCGR2B, IL13RA1	200	284	17535	5.55687	0.00011023	3.80032e-06	3.45718e-06
GOTERM_BP_ALL	GO:2000026~regulation of multicellular organismal development	49	23.2227	3.36267e-08	ITGB1, CD86, BTG1, CSF1, ITGB2, STMN2, CASP6, ARHGDIB, TSPO, TIMP1, ANXA1, PPP1R12A, CXADR, TNFRSF12A, MMD, CYBB, SOX11, TYROBP, GAL, CTTN, RBP1, TNIK, NUPR1, CSF1R, SEMA3C, CRABP2, MAGED1, THBS1, NLN, CYTH2, FLRT3, NCKAP1L, XDH, MAP4K4, STAT5A, SMAD1, CD74, JUN, DTNBP1, SEMA4F, PDCL3, MARCKS, MAFB, PTPRC, PTPN6, AGRN, CBLN2, C1QC, EZH2	200	1858	17535	2.3122	0.000138566	4.61807e-06	4.2011e-06
GOTERM_BP_ALL	GO:0035556~intracellular signal transduction	57	27.0142	4.69698e-08	ITGB1, CDKN1A, CSF1, PTPRJ, CASP3, ARHGDIB, CASP1, IER3, SH3GLB1, RIPK3, PLAUR, SOX11, RHOC, TNFRSF1B, RAB32, CARHSP1, ARL4A, RAB31, TYROBP, GAL, CCKBR, S100A4, SIK1, TAX1BP3, TNIK, LCP1, NUPR1, ATF3, RHOQ, CSF1R, MAGED1, CREM, THBS1, EGFR, FGD2, CYTH2, FLRT3, NPY, TIFA, XDH, MAP4K4, STAT5A, ABCA1, SMAD1, CD74, JUN, GADD45B, GADD45A, ECEL1, ATP2B4, DTNBP1, GADD45G, CD4, PTPRC, PTPN6, PLCD1, EZH2	200	2383	17535	2.09714	0.000193544	6.24244e-06	5.67881e-06
GOTERM_BP_ALL	GO:0070661~leukocyte proliferation	18	8.53081	4.91201e-08	STAT5A, CD86, CD74, CDKN1A, ANXA1, RIPK3, CSF1, ITGB2, SOX11, LRRC32, CD4, GAL, PTPRC, CASP3, PTPN6, NCKAP1L, FCGR2B, IL13RA1	200	296	17535	5.33159	0.000202404	6.26545e-06	5.69973e-06
GOTERM_BP_ALL	GO:0019220~regulation of phosphate metabolic process	45	21.327	5.2293e-08	REG3B, ITGB1, CSF1R, CDKN1A, CSRNP2, CSF1, MAGED1, ITGB2, TWF1, PTPRJ, THBS1, EGFR, FGD2, FLRT3, NPY, CASP3, TSPO, NCKAP1L, XDH, IER3, MAP4K4, SH3GLB1, ABCA1, CD74, JUN, PPP1R12A, RIPK3, GADD45B, MMD, GADD45A, PLAUR, ATP2B4, DTNBP1, TNFRSF1B, GADD45G, PDCL3, MARCKS, CD4, PTPRC, PTPN6, TNIK, AGRN, PLCD1, ATF3, EZH2	200	1643	17535	2.40132	0.000215476	6.26545e-06	5.69973e-06
GOTERM_BP_ALL	GO:0033674~positive regulation of kinase activity	22	10.4265	5.30189e-08	SH3GLB1, CSF1R, CD74, CDKN1A, RIPK3, GADD45B, CSF1, MMD, MAGED1, GADD45A, ATP2B4, THBS1, EGFR, FGD2, GADD45G, MARCKS, CD4, PTPRC, NCKAP1L, TNIK, AGRN, EZH2	200	454	17535	4.24857	0.000218467	6.26545e-06	5.69973e-06
GOTERM_BP_ALL	GO:0051174~regulation of phosphorus metabolic process	45	21.327	5.32259e-08	REG3B, ITGB1, CSF1R, CDKN1A, CSRNP2, CSF1, MAGED1, ITGB2, TWF1, PTPRJ, THBS1, EGFR, FGD2, FLRT3, NPY, CASP3, TSPO, NCKAP1L, XDH, IER3, MAP4K4, SH3GLB1, ABCA1, CD74, JUN, PPP1R12A, RIPK3, GADD45B, MMD, GADD45A, PLAUR, ATP2B4, DTNBP1, TNFRSF1B, GADD45G, PDCL3, MARCKS, CD4, PTPRC, PTPN6, TNIK, AGRN, PLCD1, ATF3, EZH2	200	1644	17535	2.39986	0.00021932	6.26545e-06	5.69973e-06
GOTERM_BP_ALL	GO:0050793~regulation of developmental process	55	26.0664	5.78199e-08	ITGB1, CD86, BTG1, CSF1, WIPF1, ITGB2, STMN2, CASP6, ARHGDIB, TSPO, TIMP1, ANXA1, PPP1R12A, CXADR, TNFRSF12A, MMD, CYBB, SOX11, TYROBP, GAL, CTTN, RBP1, ITGA7, SIK1, TNIK, NUPR1, RHOQ, GAS7, CSF1R, SEMA3C, CRABP2, MAGED1, THBS1, NLN, CYTH2, FLRT3, NCKAP1L, XDH, MAP4K4, STAT5A, SMAD1, CD74, JUN, DTNBP1, SEMA4F, PDCL3, MARCKS, MAFB, PTPRC, PTPN6, AGRN, CBLN2, C1QC, CDC42SE2, EZH2	200	2268	17535	2.12616	0.000238248	6.49828e-06	5.91154e-06
GOTERM_BP_ALL	GO:0010941~regulation of cell death	44	20.8531	5.83584e-08	REG3B, ITGB1, CSF1R, CDKN1A, BTG1, MAGED1, THBS1, EGFR, FAM129B, CASP6, NPY, CASP3, CASP1, TSPO, NCKAP1L, TIMP1, XDH, IER3, MAP4K4, STAT5A, SH3GLB1, SMAD1, CD74, JUN, ANXA1, RIPK3, GADD45B, TNFRSF12A, GADD45A, TXNRD1, PLAUR, DTNBP1, SOX11, TNFRSF1B, CIDEC, GADD45G, GAL, PTPRC, CTTN, SIK1, NUPR1, AGRN, FCGR2B, ATF3	200	1590	17535	2.42623	0.000240466	6.49828e-06	5.91154e-06
GOTERM_BP_ALL	GO:0045860~positive regulation of protein kinase activity	21	9.95261	6.73632e-08	CSF1R, CD74, CDKN1A, RIPK3, GADD45B, CSF1, MMD, MAGED1, GADD45A, ATP2B4, THBS1, EGFR, FGD2, GADD45G, MARCKS, CD4, PTPRC, NCKAP1L, TNIK, AGRN, EZH2	200	419	17535	4.39421	0.000277565	7.30359e-06	6.64414e-06
GOTERM_BP_ALL	GO:0042127~regulation of cell proliferation	44	20.8531	7.35738e-08	REG3B, CD86, ITGB1, CSF1R, CDKN1A, TES, BTG1, CSF1, MAGED1, PTPRJ, LRRC32, IFI30, THBS1, EGFR, TGM1, NPY, CASP3, TSPO, NCKAP1L, TIMP1, XDH, IL13RA1, STAT5A, SMAD1, CD74, JUN, ANXA1, CXADR, RIPK3, ARG1, SOX11, TNFRSF1B, PDCL3, CD4, GAL, PTPRC, CCKBR, PTPN6, TAX1BP3, NUPR1, FCGR2B, PLCD1, ATF3, EZH2	200	1603	17535	2.40655	0.000303152	7.77241e-06	7.07063e-06
GOTERM_BP_ALL	GO:0009719~response to endogenous stimulus	48	22.7488	7.98292e-08	REG3B, ITGB1, CDKN1A, COL16A1, BTG1, ITGB2, CREM, STMN2, THBS1, LTBP1, EGFR, C2, PANX1, THBD, P2RY6, CASP6, FLRT3, HAS1, CASP3, CASP1, TSPO, SOSTDC1, TIMP1, STAT5A, ABCA1, GGT5, SMAD1, JUN, ANXA1, H3F3B, DGAT1, ARG1, ATP2B4, CYBB, SOX11, SERPINA3N, MARCKS, KLF6, GAL, RAB31, VGF, CCKBR, SDC1, MMP19, SIK1, PLCD1, RHOQ, EZH2	200	1849	17535	2.27604	0.000328922	8.22241e-06	7.48e-06
GOTERM_CC_ALL	GO:0043227~membrane-bounded organelle	157	74.4076	9.13665e-08	CD86, TES, CSF1, WIPF1, RPL31, CCNF, STMN2, JMJD1C, STMN4, IFI30, ALDH1L2, PVR, TXNDC17, RPS15, TGM1, EFEMP2, TUBB6, TUBB3, RPS18, RAVER2, ARHGDIB, AP1S1, IER3, TECTA, SH3GLB1, CXADR, DGAT1, CACNA2D1, ARID5A, CYBB, SOX11, RAB32, CARHSP1, RAB31, RBP1, RPP21, SERPING1, S100A4, SIK1, TNIK, NUPR1, VCL, ATF3, REG3B, CTBP2, CRABP2, CFH, MAGED1, LYZ2, GPR88, CREM, LTBP1, C2, NLN, FLRT3, NCKAP1L, STAT5A,…	203	11055	18520	1.29564	4.02918e-05	2.87804e-06	2.56479e-06
GOTERM_BP_ALL	GO:0010942~positive regulation of cell death	26	12.3223	9.76105e-08	ITGB1, CDKN1A, BTG1, MAGED1, THBS1, CASP6, CASP3, CASP1, TSPO, XDH, SH3GLB1, JUN, ANXA1, RIPK3, GADD45B, TNFRSF12A, GADD45A, TXNRD1, PLAUR, GADD45G, GAL, PTPRC, SIK1, NUPR1, AGRN, ATF3	200	650	17535	3.507	0.000402172	9.80866e-06	8.92303e-06
GOTERM_BP_ALL	GO:0043068~positive regulation of programmed cell death	25	11.8483	1.05028e-07	ITGB1, CDKN1A, BTG1, MAGED1, THBS1, CASP6, CASP3, CASP1, TSPO, XDH, SH3GLB1, JUN, ANXA1, RIPK3, GADD45B, TNFRSF12A, GADD45A, PLAUR, GADD45G, GAL, PTPRC, SIK1, NUPR1, AGRN, ATF3	200	606	17535	3.61696	0.000432728	1.03028e-05	9.37252e-06
GOTERM_BP_ALL	GO:0045321~leukocyte activation	28	13.2701	1.09794e-07	CD86, CDKN1A, ITGB2, LRRC32, THBS1, SBNO2, NPY, CASP3, CASP1, NCKAP1L, TNFAIP8L2, IL13RA1, CMTM7, STAT5A, CD74, JUN, ANXA1, CXADR, RIPK3, SOX11, CD4, TYROBP, GAL, MAFB, PTPRC, PTPN6, LCP1, FCGR2B	200	750	17535	3.2732	0.00045236	1.05198e-05	9.56999e-06
GOTERM_BP_ALL	GO:0006928~movement of cell or subcellular component	45	21.327	1.13962e-07	ITGB1, CD63, CSF1R, SEMA3C, CSF1, WIPF1, ITGB2, PTPRO, PTPRJ, THBS1, PVR, EGFR, P2RY6, TUBB3, FLRT3, HAS1, ARHGDIB, TSPO, NCKAP1L, TIMP1, GPSM3, STAT5A, CD74, JUN, ANXA1, CXADR, RIPK3, TNFRSF12A, CACNA2D1, ATP2B4, DTNBP1, GFRA1, SEMA4F, KIF22, GFRA3, RHOC, TUBB2B, GAP43, PTPRC, CTTN, SDC1, ITGA7, LCP1, AGRN, VCL	200	1688	17535	2.33731	0.000469526	1.0671e-05	9.70746e-06
GOTERM_BP_ALL	GO:1901698~response to nitrogen compound	36	17.0616	1.20232e-07	REG3B, CDKN1A, CIITA, COL16A1, BTG1, CREM, THBS1, EGFR, PANX1, THBD, CASP6, CASP3, CASP1, TSPO, TIMP1, STAT5A, GGT5, SMAD1, JUN, ANXA1, ARG1, ATP2B4, CYBB, SERPINA3N, MARCKS, KLF6, GAL, RAB31, VGF, CCKBR, SDC1, MMP19, AGRN, PLCD1, RHOQ, EZH2	200	1171	17535	2.69539	0.000495354	1.10079e-05	1.0014e-05
GOTERM_BP_ALL	GO:0040011~locomotion	42	19.9052	1.23194e-07	ITGB1, CD63, CSF1R, SEMA3C, CSF1, ITGB2, PTPRO, PTPRJ, LSP1, THBS1, PVR, EGFR, P2RY6, TUBB3, FLRT3, HAS1, ARHGDIB, TSPO, NCKAP1L, TIMP1, GPSM3, STAT5A, CD74, JUN, ANXA1, CXADR, RIPK3, TNFRSF12A, ATP2B4, GFRA1, SEMA4F, GFRA3, RHOC, TUBB2B, GAP43, PTPRC, CTTN, SDC1, ITGA7, LCP1, AGRN, VCL	200	1514	17535	2.4322	0.000507553	1.10339e-05	1.00376e-05
GOTERM_BP_ALL	GO:0046651~lymphocyte proliferation	17	8.05687	1.46051e-07	STAT5A, CD86, CD74, CDKN1A, ANXA1, RIPK3, ITGB2, SOX11, LRRC32, CD4, GAL, PTPRC, CASP3, PTPN6, NCKAP1L, FCGR2B, IL13RA1	200	282	17535	5.28537	0.000601695	1.28028e-05	1.16468e-05
GOTERM_BP_ALL	GO:0071310~cellular response to organic substance	52	24.6445	1.56442e-07	ITGB1, CD86, CIITA, COL16A1, CSF1, ITGB2, STMN2, TXNDC17, CASP3, CASP1, TSPO, SOSTDC1, AP1S1, IL13RA1, ANXA1, ARG1, CYBB, SOX11, TNFRSF1B, RAB31, SIK1, ATF3, RHOQ, REG3B, CD63, CSF1R, CFH, CSF2RB, THBS1, LTBP1, EGFR, P2RY6, SBNO2, NFIL3, FLRT3, HAS1, NRIP1, XDH, MAP4K4, STAT5A, ABCA1, SMAD1, CD74, JUN, ATP2B4, SERPINA3N, MARCKS, KLF6, PTPRC, FCGR2B, CD68, EZH2	200	2143	17535	2.12744	0.000644488	1.34279e-05	1.22155e-05
GOTERM_BP_ALL	GO:0042221~response to chemical	96	45.4976	1.63268e-07	ITGB1, CD86, CDKN1A, CIITA, COL16A1, BTG1, CSF1, ITGB2, PTPRO, STMN2, PTPRJ, LSP1, TXNDC17, PANX1, THBD, CASP6, TUBB3, CASP3, CASP1, TSPO, SOSTDC1, AP1S1, TIMP1, GPSM3, IL13RA1, ANXA1, PPP1R12A, CXADR, DGAT1, ARG1, CYBB, SOX11, GFRA3, TNFRSF1B, GAP43, RAB31, GAL, VGF, MMP16, CCKBR, RBP1, RPP21, MMP19, SIK1, NUPR1, ATF3, RHOQ, REG3B, CD63, C1QA, CSF1R, CFH, SEMA3C, CREM, RPL36A, CSF2RB, THBS1, LTB…	200	5316	17535	1.5833	0.000672601	1.37242e-05	1.2485e-05
GOTERM_BP_ALL	GO:0009888~tissue development	47	22.2749	1.66556e-07	ITGB1, CD63, CSF1R, CDKN1A, BTG1, SEMA3C, CSF1, MAGED1, ITGB2, PTPRO, JMJD1C, THBS1, EGFR, TGM1, NLN, SBNO2, FLRT3, CASP3, SOSTDC1, TIMP1, XDH, STAT5A, SMAD1, JUN, ANXA1, CXADR, PPP1R12A, TXNRD1, PLAUR, ARID5A, SOX11, SEMA4F, RHOC, MARCKS, GAP43, GAL, PTPRC, COL7A1, SDC1, ITGA7, SIK1, TGFBI, LCP1, NUPR1, VCL, ATF3, EZH2	200	1833	17535	2.24808	0.000686141	1.37242e-05	1.2485e-05
GOTERM_BP_ALL	GO:0016477~cell migration	36	17.0616	1.70241e-07	ITGB1, CD63, CSF1R, SEMA3C, CSF1, ITGB2, PTPRO, PTPRJ, THBS1, PVR, EGFR, P2RY6, FLRT3, HAS1, ARHGDIB, TSPO, NCKAP1L, TIMP1, GPSM3, STAT5A, CD74, JUN, ANXA1, CXADR, RIPK3, TNFRSF12A, GFRA1, SEMA4F, GFRA3, RHOC, TUBB2B, PTPRC, CTTN, SDC1, ITGA7, LCP1	200	1188	17535	2.65682	0.000701319	1.37528e-05	1.25111e-05
GOTERM_BP_ALL	GO:0045859~regulation of protein kinase activity	26	12.3223	1.78458e-07	CSF1R, CDKN1A, CSF1, MAGED1, PTPRJ, THBS1, EGFR, FGD2, FLRT3, CASP3, NCKAP1L, CD74, RIPK3, GADD45B, MMD, GADD45A, ATP2B4, DTNBP1, GADD45G, MARCKS, CD4, PTPRC, PTPN6, TNIK, AGRN, EZH2	200	671	17535	3.39724	0.000735155	1.41394e-05	1.28627e-05
GOTERM_BP_ALL	GO:0042325~regulation of phosphorylation	40	18.9573	1.93052e-07	REG3B, ITGB1, CSF1R, CDKN1A, CSF1, MAGED1, ITGB2, TWF1, PTPRJ, THBS1, EGFR, FGD2, FLRT3, NPY, CASP3, NCKAP1L, XDH, IER3, MAP4K4, SH3GLB1, CD74, JUN, RIPK3, GADD45B, MMD, GADD45A, PLAUR, ATP2B4, DTNBP1, TNFRSF1B, GADD45G, PDCL3, MARCKS, CD4, PTPRC, PTPN6, TNIK, AGRN, ATF3, EZH2	200	1422	17535	2.46624	0.00079525	1.5007e-05	1.3652e-05
GOTERM_BP_ALL	GO:0001932~regulation of protein phosphorylation	38	18.0095	2.29469e-07	REG3B, ITGB1, CSF1R, CDKN1A, CSF1, MAGED1, ITGB2, TWF1, PTPRJ, THBS1, EGFR, FGD2, FLRT3, NPY, CASP3, NCKAP1L, XDH, MAP4K4, CD74, JUN, RIPK3, GADD45B, MMD, GADD45A, PLAUR, ATP2B4, DTNBP1, TNFRSF1B, GADD45G, PDCL3, MARCKS, CD4, PTPRC, PTPN6, TNIK, AGRN, ATF3, EZH2	200	1316	17535	2.53165	0.000945193	1.75076e-05	1.59268e-05
GOTERM_BP_ALL	GO:0043549~regulation of kinase activity	27	12.7962	2.5068e-07	CSF1R, CDKN1A, CSF1, MAGED1, PTPRJ, THBS1, EGFR, FGD2, FLRT3, CASP3, NCKAP1L, SH3GLB1, CD74, RIPK3, GADD45B, MMD, GADD45A, ATP2B4, DTNBP1, GADD45G, MARCKS, CD4, PTPRC, PTPN6, TNIK, AGRN, EZH2	200	732	17535	3.23391	0.00103252	1.86772e-05	1.69908e-05
GOTERM_BP_ALL	GO:0002682~regulation of immune system process	36	17.0616	2.53865e-07	CD86, C1QA, CSF1R, CDKN1A, CFH, CSF1, PTPRJ, LRRC32, THBS1, PVR, C2, NPY, CASP3, NCKAP1L, TNFAIP8L2, GPSM3, IL13RA1, STAT5A, CD74, JUN, ANXA1, CMTM3, RIPK3, SOX11, ITPKC, CD4, TYROBP, GAL, MAFB, PTPRC, RBP1, SERPING1, PTPN6, TNIK, FCGR2B, C1QC	200	1208	17535	2.61283	0.00104563	1.86772e-05	1.69908e-05
GOTERM_BP_ALL	GO:0042981~regulation of apoptotic process	40	18.9573	2.8178e-07	REG3B, ITGB1, CSF1R, CDKN1A, BTG1, MAGED1, THBS1, EGFR, FAM129B, CASP6, CASP3, CASP1, TSPO, NCKAP1L, TIMP1, XDH, IER3, MAP4K4, STAT5A, SH3GLB1, SMAD1, CD74, JUN, ANXA1, RIPK3, GADD45B, TNFRSF12A, GADD45A, PLAUR, TNFRSF1B, CIDEC, GADD45G, GAL, PTPRC, CTTN, SIK1, NUPR1, AGRN, FCGR2B, ATF3	200	1443	17535	2.43035	0.00116054	2.03672e-05	1.85282e-05
GOTERM_CC_ALL	GO:0005615~extracellular space	38	18.0095	2.81869e-07	REG3B, CRISP1, CD63, CFH, SEMA3C, CSF1, LYZ2, THBS1, LTBP1, C2, THBD, FLRT3, NPY, SOSTDC1, TIMP1, XDH, CLIC1, ABCA1, NAPSA, ANXA1, CXADR, ARG1, GFRA1, SEMA4F, SSC5D, SERPINA3N, CP, GAL, PPFIBP2, VGF, COL7A1, SERPING1, S100A4, TGFBI, LCP1, AGRN, CBLN2, C1QC	203	1379	18520	2.51399	0.000124297	8.28696e-06	7.38498e-06
GOTERM_BP_ALL	GO:0032501~multicellular organismal process	126	59.7156	3.1738e-07	CD86, CSF1, CLEC10A, CCNF, STMN2, JMJD1C, STMN4, RPS15, TGM1, TUBB3, ARHGDIB, IER3, TECTA, CXADR, DGAT1, CACNA2D1, ARID5A, CYBB, SOX11, TYROBP, RBP1, SERPING1, SIK1, TNIK, NUPR1, VCL, ATF3, REG3B, CSF1R, CRABP2, MAGED1, LYZ2, GPR88, CREM, LTBP1, NLN, SBNO2, FLRT3, NCKAP1L, STAT5A, ABCA1, SMAD1, NAPSA, JUN, H3F3B, SSC5D, CP, GADD45G, PTPRC, SLC7A6OS, MAFB, SDC1, TGFBI, EZH2, ITGB1, CSRNP1, CDKN1A,…	200	7904	17535	1.39765	0.00130707	2.22603e-05	2.02504e-05
GOTERM_BP_ALL	GO:0009893~positive regulation of metabolic process	64	30.3318	3.32376e-07	ITGB1, CSRNP1, CDKN1A, CSRNP2, CIITA, CSF1, ITGB2, LRRC32, TSPO, IER3, SH3GLB1, PARP3, ANXA1, PPP1R12A, DGAT1, RIPK3, MMD, PLAUR, ARID5A, CYBB, SOX11, TNFRSF1B, GAL, TNIK, NUPR1, ATF3, RHOQ, REG3B, CD63, CSF1R, CTBP2, CEBPD, MAGED1, CREM, THBS1, LTBP1, EGFR, FGD2, SBNO2, NFIL3, NPY, NRIP1, NCKAP1L, XDH, STAT5A, ABCA1, SMAD1, CD74, JUN, GCH1, GADD45B, GADD45A, ATP2B4, DTNBP1, NSG1, GADD45G, MARCKS…	200	3001	17535	1.86978	0.00136878	2.22603e-05	2.02504e-05
GOTERM_BP_ALL	GO:0051674~localization of cell	38	18.0095	3.33288e-07	ITGB1, CD63, CSF1R, SEMA3C, CSF1, ITGB2, PTPRO, PTPRJ, THBS1, PVR, EGFR, P2RY6, FLRT3, HAS1, ARHGDIB, TSPO, NCKAP1L, TIMP1, GPSM3, STAT5A, CD74, JUN, ANXA1, CXADR, RIPK3, TNFRSF12A, ATP2B4, GFRA1, SEMA4F, GFRA3, RHOC, TUBB2B, PTPRC, CTTN, SDC1, ITGA7, LCP1, VCL	200	1336	17535	2.49375	0.00137254	2.22603e-05	2.02504e-05
GOTERM_BP_ALL	GO:0048870~cell motility	38	18.0095	3.33288e-07	ITGB1, CD63, CSF1R, SEMA3C, CSF1, ITGB2, PTPRO, PTPRJ, THBS1, PVR, EGFR, P2RY6, FLRT3, HAS1, ARHGDIB, TSPO, NCKAP1L, TIMP1, GPSM3, STAT5A, CD74, JUN, ANXA1, CXADR, RIPK3, TNFRSF12A, ATP2B4, GFRA1, SEMA4F, GFRA3, RHOC, TUBB2B, PTPRC, CTTN, SDC1, ITGA7, LCP1, VCL	200	1336	17535	2.49375	0.00137254	2.22603e-05	2.02504e-05
GOTERM_BP_ALL	GO:0065008~regulation of biological quality	70	33.1754	3.40179e-07	ITGB1, CSF1, WIPF1, PTPRO, PTPRJ, IFI30, THBD, CASP3, CASP1, TSPO, CLIC1, IER3, SH3GLB1, PARP3, ANXA1, CXADR, DGAT1, RIPK3, TNFRSF12A, CACNA2D1, SOX11, TNFRSF1B, CARHSP1, GAL, VGF, CTTN, CCKBR, RBP1, SERPING1, ITGA7, VCL, RHOQ, GAS7, CSF1R, SEMA3C, CRABP2, LYZ2, GPR88, TWF1, THBS1, EGFR, FLRT3, NPY, NRIP1, NCKAP1L, PDE6B, XDH, MAP4K4, STAT5A, ABCA1, SMAD1, CD74, NAPSA, JUN, GCH1, TXNRD1, ATP2B4, …	200	3426	17535	1.79137	0.00140089	2.22603e-05	2.02504e-05
GOTERM_BP_ALL	GO:0010562~positive regulation of phosphorus metabolic process	33	15.6398	3.50174e-07	REG3B, ITGB1, CSF1R, CDKN1A, CSF1, MAGED1, THBS1, EGFR, FGD2, NPY, NCKAP1L, XDH, SH3GLB1, ABCA1, CD74, JUN, PPP1R12A, RIPK3, GADD45B, MMD, GADD45A, PLAUR, ATP2B4, DTNBP1, TNFRSF1B, GADD45G, MARCKS, CD4, PTPRC, TNIK, AGRN, PLCD1, EZH2	200	1058	17535	2.73466	0.00144203	2.22603e-05	2.02504e-05
GOTERM_BP_ALL	GO:0045937~positive regulation of phosphate metabolic process	33	15.6398	3.50174e-07	REG3B, ITGB1, CSF1R, CDKN1A, CSF1, MAGED1, THBS1, EGFR, FGD2, NPY, NCKAP1L, XDH, SH3GLB1, ABCA1, CD74, JUN, PPP1R12A, RIPK3, GADD45B, MMD, GADD45A, PLAUR, ATP2B4, DTNBP1, TNFRSF1B, GADD45G, MARCKS, CD4, PTPRC, TNIK, AGRN, PLCD1, EZH2	200	1058	17535	2.73466	0.00144203	2.22603e-05	2.02504e-05
GOTERM_BP_ALL	GO:0043065~positive regulation of apoptotic process	24	11.3744	3.51194e-07	SH3GLB1, ITGB1, JUN, ANXA1, BTG1, RIPK3, GADD45B, TNFRSF12A, MAGED1, GADD45A, PLAUR, THBS1, GADD45G, GAL, PTPRC, CASP6, CASP3, CASP1, TSPO, SIK1, NUPR1, AGRN, XDH, ATF3	200	600	17535	3.507	0.00144622	2.22603e-05	2.02504e-05
GOTERM_BP_ALL	GO:0043067~regulation of programmed cell death	40	18.9573	3.80275e-07	REG3B, ITGB1, CSF1R, CDKN1A, BTG1, MAGED1, THBS1, EGFR, FAM129B, CASP6, CASP3, CASP1, TSPO, NCKAP1L, TIMP1, XDH, IER3, MAP4K4, STAT5A, SH3GLB1, SMAD1, CD74, JUN, ANXA1, RIPK3, GADD45B, TNFRSF12A, GADD45A, PLAUR, TNFRSF1B, CIDEC, GADD45G, GAL, PTPRC, CTTN, SIK1, NUPR1, AGRN, FCGR2B, ATF3	200	1460	17535	2.40205	0.00156589	2.37384e-05	2.1595e-05
GOTERM_BP_ALL	GO:0008283~cell proliferation	46	21.8009	4.13594e-07	REG3B, CD86, ITGB1, CSF1R, CDKN1A, TES, BTG1, CSF1, MAGED1, ITGB2, PTPRJ, LRRC32, IFI30, THBS1, EGFR, TGM1, NPY, CASP3, TSPO, NCKAP1L, TIMP1, XDH, IL13RA1, STAT5A, SMAD1, CD74, JUN, ANXA1, CXADR, H3F3B, RIPK3, ARG1, TXNRD1, SOX11, PDCL3, CD4, GAL, PTPRC, CCKBR, MMP16, PTPN6, TAX1BP3, TGFBI, NUPR1, FCGR2B, ATF3	200	1829	17535	2.20506	0.00170297	2.54329e-05	2.31366e-05
GOTERM_BP_ALL	GO:0010243~response to organonitrogen compound	33	15.6398	4.22416e-07	REG3B, CDKN1A, COL16A1, BTG1, CREM, EGFR, PANX1, THBD, CASP6, CASP3, CASP1, TSPO, TIMP1, STAT5A, GGT5, SMAD1, JUN, ANXA1, ARG1, ATP2B4, CYBB, SERPINA3N, MARCKS, KLF6, GAL, RAB31, VGF, CCKBR, SDC1, MMP19, PLCD1, RHOQ, EZH2	200	1067	17535	2.7116	0.00173926	2.55934e-05	2.32826e-05
GOTERM_BP_ALL	GO:0007155~cell adhesion	40	18.9573	4.37044e-07	CD86, ITGB1, CD63, SNED1, COL16A1, CSF1, ITGB2, TWF1, PTPRJ, LRRC32, THBS1, PVR, EGFR, FAM129B, FLRT3, HAS1, NPY, CASP3, NCKAP1L, TNFAIP8L2, LRRFIP1, CLIC1, TECTA, STAT5A, CD74, ANXA1, CXADR, RIPK3, TNFRSF12A, MARCKS, CD4, MAFB, PTPRC, CTTN, SDC1, ITGA7, PTPN6, TGFBI, LCP1, VCL	200	1468	17535	2.38896	0.00179944	2.6096e-05	2.37397e-05
GOTERM_CC_ALL	GO:0043226~organelle	165	78.1991	4.89144e-07	CD86, TES, CSF1, WIPF1, RPL31, CCNF, STMN2, JMJD1C, STMN4, IFI30, ALDH1L2, PVR, TXNDC17, RPS15, TGM1, EFEMP2, TUBB6, TUBB3, RPS18, RAVER2, ARHGDIB, AP1S1, IER3, TECTA, SH3GLB1, CXADR, DGAT1, CACNA2D1, ARID5A, CYBB, SOX11, RAB32, CARHSP1, RAB31, RBP1, RPP21, SERPING1, S100A4, SIK1, TNIK, NUPR1, VCL, ATF3, REG3B, CTBP2, CRABP2, CFH, MAGED1, LYZ2, GPR88, CREM, TWF1, LTBP1, C2, NLN, FLRT3, NCKAP1L, S…	203	12110	18520	1.24304	0.000215689	1.3482e-05	1.20146e-05
GOTERM_BP_ALL	GO:0022610~biological adhesion	40	18.9573	5.19179e-07	CD86, ITGB1, CD63, SNED1, COL16A1, CSF1, ITGB2, TWF1, PTPRJ, LRRC32, THBS1, PVR, EGFR, FAM129B, FLRT3, HAS1, NPY, CASP3, NCKAP1L, TNFAIP8L2, LRRFIP1, CLIC1, TECTA, STAT5A, CD74, ANXA1, CXADR, RIPK3, TNFRSF12A, MARCKS, CD4, MAFB, PTPRC, CTTN, SDC1, ITGA7, PTPN6, TGFBI, LCP1, VCL	200	1478	17535	2.3728	0.00213725	3.03717e-05	2.76294e-05
GOTERM_BP_ALL	GO:0051347~positive regulation of transferase activity	22	10.4265	5.23396e-07	SH3GLB1, CSF1R, CD74, CDKN1A, RIPK3, GADD45B, CSF1, MMD, MAGED1, GADD45A, ATP2B4, THBS1, EGFR, FGD2, GADD45G, MARCKS, CD4, PTPRC, NCKAP1L, TNIK, AGRN, EZH2	200	521	17535	3.70221	0.00215459	3.03717e-05	2.76294e-05
GOTERM_BP_ALL	GO:0042327~positive regulation of phosphorylation	30	14.218	8.38745e-07	REG3B, ITGB1, CSF1R, CDKN1A, CSF1, MAGED1, THBS1, EGFR, FGD2, NPY, NCKAP1L, XDH, SH3GLB1, CD74, JUN, RIPK3, GADD45B, MMD, GADD45A, PLAUR, ATP2B4, DTNBP1, TNFRSF1B, GADD45G, MARCKS, CD4, PTPRC, TNIK, AGRN, EZH2	200	937	17535	2.8071	0.0034505	4.79949e-05	4.36613e-05
GOTERM_BP_ALL	GO:0006955~immune response	34	16.1137	8.72057e-07	CD86, C1QA, CSF1R, CIITA, CFH, CSF1, PTPRJ, THBS1, PVR, C2, SBNO2, NFIL3, NPY, NCKAP1L, TNFAIP8L2, GPSM3, STAT5A, CD74, ANXA1, CMTM3, RIPK3, GCH1, CYBB, SERPINA3N, TNFRSF1B, ATG12, CD4, TYROBP, PTPRC, SERPING1, PTPN6, LCP1, FCGR2B, C1QC	200	1159	17535	2.572	0.0035873	4.92175e-05	4.47736e-05
GOTERM_BP_ALL	GO:0031399~regulation of protein modification process	42	19.9052	9.59443e-07	REG3B, ITGB1, CSF1R, CDKN1A, CSF1, MAGED1, ITGB2, TWF1, PTPRJ, THBS1, EGFR, FGD2, FLRT3, NPY, CASP3, TSPO, NCKAP1L, XDH, MAP4K4, CD74, JUN, PPP1R12A, RIPK3, GADD45B, MMD, GADD45A, PLAUR, ATP2B4, ARID5A, DTNBP1, TNFRSF1B, GADD45G, PDCL3, MARCKS, CD4, PTPRC, PTPN6, TNIK, NUPR1, AGRN, ATF3, EZH2	200	1636	17535	2.25083	0.00394606	5.34177e-05	4.85945e-05
GOTERM_BP_ALL	GO:0001934~positive regulation of protein phosphorylation	29	13.7441	1.05038e-06	REG3B, ITGB1, CSF1R, CDKN1A, CSF1, MAGED1, THBS1, EGFR, FGD2, NPY, NCKAP1L, XDH, CD74, JUN, RIPK3, GADD45B, MMD, GADD45A, PLAUR, ATP2B4, DTNBP1, TNFRSF1B, GADD45G, MARCKS, CD4, PTPRC, TNIK, AGRN, EZH2	200	894	17535	2.84404	0.00431925	5.77007e-05	5.24908e-05
GOTERM_BP_ALL	GO:0008219~cell death	46	21.8009	1.24645e-06	REG3B, ITGB1, CSF1R, CDKN1A, BTG1, MAGED1, THBS1, EGFR, FAM129B, CASP6, NPY, CASP3, CASP1, TSPO, NCKAP1L, TIMP1, XDH, IER3, MAP4K4, STAT5A, SH3GLB1, SMAD1, CD74, JUN, ANXA1, RIPK3, GADD45B, TNFRSF12A, GADD45A, TXNRD1, PLAUR, DTNBP1, SOX11, TNFRSF1B, CIDEC, GADD45G, PDCL3, GAL, PTPRC, CCKBR, CTTN, SIK1, NUPR1, AGRN, FCGR2B, ATF3	200	1903	17535	2.11931	0.00512344	6.75705e-05	6.14695e-05
GOTERM_BP_ALL	GO:0032879~regulation of localization	56	26.5403	1.27495e-06	ITGB1, CDKN1A, CSF1, WIPF1, PTPRJ, LRRC32, PANX1, ARHGDIB, CASP1, TSPO, TIMP1, CLIC1, GPSM3, IER3, SH3GLB1, ANXA1, PPP1R12A, DGAT1, RIPK3, ARG1, MMD, CACNA2D1, SOX11, GAL, CCKBR, SIK1, TAX1BP3, LCP1, VCL, RHOQ, CD63, CSF1R, SEMA3C, THBS1, EGFR, C2, P2RY6, HAS1, NCKAP1L, MAP4K4, STAT5A, ABCA1, CD74, JUN, DTNBP1, SEMA4F, SSC5D, MARCKS, CD4, PTPRC, SDC1, PTPN6, FXYD5, FCGR2B, AGRN, PLCD1	200	2562	17535	1.91639	0.0052403	6.82182e-05	6.20587e-05
GOTERM_BP_ALL	GO:0048584~positive regulation of response to stimulus	45	21.327	1.36672e-06	CD86, ITGB1, CD63, C1QA, CSF1R, CFH, CSF1, CTBP2, MAGED1, PTPRJ, THBS1, PVR, EGFR, FGD2, C2, NPY, CASP1, NCKAP1L, XDH, GPSM3, STAT5A, SH3GLB1, CD74, JUN, ANXA1, CMTM3, RIPK3, GADD45B, TNFRSF12A, GADD45A, PLAUR, SOX11, TNFRSF1B, RHOC, GADD45G, MARCKS, CD4, PTPRC, SERPING1, PTPN6, S100A4, TNIK, ATF3, C1QC, EZH2	200	1846	17535	2.13726	0.00561641	7.21907e-05	6.56725e-05
GOTERM_BP_ALL	GO:0006915~apoptotic process	42	19.9052	1.50646e-06	REG3B, ITGB1, CSF1R, CDKN1A, BTG1, MAGED1, THBS1, EGFR, FAM129B, CASP6, CASP3, CASP1, TSPO, NCKAP1L, TIMP1, XDH, IER3, MAP4K4, STAT5A, SH3GLB1, SMAD1, CD74, JUN, ANXA1, RIPK3, GADD45B, TNFRSF12A, GADD45A, PLAUR, TNFRSF1B, CIDEC, GADD45G, PDCL3, GAL, PTPRC, CCKBR, CTTN, SIK1, NUPR1, AGRN, FCGR2B, ATF3	200	1665	17535	2.21162	0.00618888	7.85645e-05	7.14708e-05
GOTERM_MF_ALL	GO:0050839~cell adhesion molecule binding	18	8.53081	1.52477e-06	ITGB1, ANXA1, COL16A1, CXADR, ITGB2, TWF1, GFRA1, THBS1, PVR, EGFR, FAM129B, ITGA7, PTPN6, TGFBI, FXYD5, LRRFIP1, CLIC1, VCL	183	393	16650	4.16719	0.000947961	0.000381511	0.000372938
GOTERM_MF_ALL	GO:0032403~protein complex binding	28	13.2701	1.83713e-06	ITGB1, CD63, CDKN1A, CIITA, COL16A1, WIPF1, ITGB2, TWF1, THBS1, EGFR, PANX1, CASP3, NCKAP1L, FLNC, CD74, CXADR, H3F3B, RIPK3, GFRA1, RAB32, CD4, CTTN, ITGA7, TGFBI, LCP1, FCGR2B, VCL, GAS7	183	903	16650	2.8212	0.00114204	0.000381511	0.000372938
GOTERM_BP_ALL	GO:0031401~positive regulation of protein modification process	32	15.1659	2.0899e-06	REG3B, ITGB1, CSF1R, CDKN1A, CSF1, MAGED1, THBS1, EGFR, FGD2, NPY, NCKAP1L, XDH, CD74, JUN, PPP1R12A, RIPK3, GADD45B, MMD, GADD45A, PLAUR, ATP2B4, ARID5A, DTNBP1, TNFRSF1B, GADD45G, MARCKS, CD4, PTPRC, TNIK, NUPR1, AGRN, EZH2	200	1092	17535	2.56923	0.00857552	0.00010763	9.79119e-05
GOTERM_BP_ALL	GO:0031325~positive regulation of cellular metabolic process	59	27.9621	2.13489e-06	ITGB1, CSRNP1, CDKN1A, CSRNP2, CIITA, CSF1, ITGB2, TSPO, SH3GLB1, PARP3, ANXA1, PPP1R12A, DGAT1, RIPK3, MMD, PLAUR, ARID5A, CYBB, SOX11, TNFRSF1B, GAL, TNIK, NUPR1, ATF3, RHOQ, REG3B, CD63, CSF1R, CTBP2, CEBPD, MAGED1, CREM, THBS1, EGFR, FGD2, SBNO2, NPY, NRIP1, NCKAP1L, XDH, STAT5A, ABCA1, SMAD1, CD74, JUN, GADD45B, GADD45A, ATP2B4, DTNBP1, NSG1, GADD45G, MARCKS, KLF6, CD4, MAFB, PTPRC, AGRN, PL…	200	2811	17535	1.84021	0.0087593	0.000108589	9.87848e-05
GOTERM_BP_ALL	GO:0051716~cellular response to stimulus	120	56.872	2.19587e-06	CD86, COL16A1, CSF1, STMN2, TXNDC17, PPP4R1, ARHGDIB, AP1S1, IL13RA1, IER3, SH3GLB1, CXADR, CYBB, SOX11, RAB32, CARHSP1, RAB31, TYROBP, S100A4, SIK1, TNIK, NUPR1, ATF3, REG3B, CSF1R, CTBP2, CRABP2, CFH, MAGED1, GPR88, CREM, CSF2RB, LTBP1, C2, SBNO2, FLRT3, NCKAP1L, STAT5A, ABCA1, SMAD1, JUN, GADD45B, GADD45A, NSG1, SERPINA3N, GADD45G, RPS25, UCK2, PTPRC, SDC1, CDC42SE2, EZH2, ITGB1, CSRNP1, CDKN1…	200	7614	17535	1.3818	0.00900836	0.000110329	0.000100367
GOTERM_BP_ALL	GO:0065009~regulation of molecular function	56	26.5403	2.45449e-06	ITGB1, CDKN1A, CSRNP2, CSF1, ITGB2, PTPRJ, PPP4R1, CASP3, ARHGDIB, PHACTR2, TIMP1, LRRFIP1, GPSM3, SH3GLB1, DENND2C, ANXA1, PPP1R12A, RIPK3, MMD, CACNA2D1, PLAUR, SOX11, RHOC, GAL, SERPING1, SIK1, TAX1BP3, TNIK, CSF1R, CTBP2, MAGED1, THBS1, EGFR, FGD2, CYTH2, FLRT3, NCKAP1L, XDH, CD74, JUN, GCH1, GADD45B, GADD45A, ATP2B4, DTNBP1, SERPINA3N, GADD45G, MARCKS, CD4, PTPRC, RGS12, PTPN6, FXYD5, AGRN, …	200	2616	17535	1.87683	0.010064	0.000121837	0.000110837
GOTERM_BP_ALL	GO:0050790~regulation of catalytic activity	48	22.7488	2.4973e-06	ITGB1, CSF1R, CDKN1A, CSRNP2, CSF1, MAGED1, PTPRJ, THBS1, EGFR, FGD2, CYTH2, PPP4R1, FLRT3, CASP3, ARHGDIB, PHACTR2, NCKAP1L, TIMP1, XDH, GPSM3, SH3GLB1, DENND2C, CD74, JUN, ANXA1, PPP1R12A, RIPK3, GADD45B, GCH1, MMD, GADD45A, PLAUR, ATP2B4, DTNBP1, SERPINA3N, RHOC, GADD45G, MARCKS, CD4, PTPRC, SERPING1, PTPN6, RGS12, TAX1BP3, TNIK, AGRN, PLCD1, EZH2	200	2082	17535	2.02133	0.0102386	0.000122487	0.000111427
GOTERM_BP_ALL	GO:0051338~regulation of transferase activity	27	12.7962	2.53222e-06	CSF1R, CDKN1A, CSF1, MAGED1, PTPRJ, THBS1, EGFR, FGD2, FLRT3, CASP3, NCKAP1L, SH3GLB1, CD74, RIPK3, GADD45B, MMD, GADD45A, ATP2B4, DTNBP1, GADD45G, MARCKS, CD4, PTPRC, PTPN6, TNIK, AGRN, EZH2	200	828	17535	2.85897	0.010381	0.000122738	0.000111656
GOTERM_BP_ALL	GO:0009653~anatomical structure morphogenesis	57	27.0142	2.70581e-06	ITGB1, CSRNP1, BTG1, CSF1, WIPF1, ITGB2, PTPRO, JMJD1C, PTPRJ, TGM1, CASP6, TUBB3, CASP1, SOSTDC1, ANXA1, TNFRSF12A, ARG1, CYBB, SOX11, RHOC, GFRA3, GAP43, GAL, CTTN, MMP16, ITGA7, TNIK, LCP1, VCL, RHOQ, GAS7, CSF1R, SEMA3C, CRABP2, MAGED1, THBS1, EGFR, SBNO2, FLRT3, XDH, STAT5A, SMAD1, JUN, TXNRD1, DTNBP1, SEMA4F, PDCL3, MARCKS, MAFB, COL7A1, SDC1, PTPN6, TGFBI, AGRN, PLCD1, CDC42SE2, EZH2	200	2693	17535	1.85573	0.0110887	0.000129627	0.000117923
GOTERM_BP_ALL	GO:0071900~regulation of protein serine/threonine kinase activity	19	9.00474	2.97859e-06	CSF1R, CD74, CDKN1A, GADD45B, MAGED1, GADD45A, ATP2B4, DTNBP1, PTPRJ, THBS1, EGFR, FGD2, GADD45G, MARCKS, PTPRC, CASP3, PTPN6, TNIK, EZH2	200	441	17535	3.77738	0.0121998	0.000141055	0.000128319
GOTERM_CC_ALL	GO:0009986~cell surface	26	12.3223	3.07243e-06	CD86, ITGB1, CD63, CSF1R, CIITA, ITGB2, PTPRJ, THBS1, PVR, EGFR, THBD, ABCA1, CD74, ANXA1, CXADR, TNFRSF12A, GFRA1, GFRA3, RHOC, CD4, TYROBP, PTPRC, SDC1, ITGA7, AGRN, FCGR2B	203	815	18520	2.91045	0.00135403	7.97025e-05	7.10274e-05
GOTERM_BP_ALL	GO:0031175~neuron projection development	29	13.7441	3.33986e-06	ITGB1, CSF1R, SEMA3C, CRABP2, PTPRO, STMN2, STMN4, EGFR, CYTH2, TUBB3, FLRT3, NPY, TSPO, MAP4K4, SMAD1, JUN, TNFRSF12A, DTNBP1, GFRA1, SEMA4F, GFRA3, MARCKS, GAP43, CTTN, TNIK, AGRN, VCL, EZH2, GAS7	200	949	17535	2.67921	0.0136693	0.000156366	0.000142248
GOTERM_BP_ALL	GO:0002683~negative regulation of immune system process	18	8.53081	3.79611e-06	STAT5A, CD86, CD74, ANXA1, PTPRJ, SOX11, LRRC32, THBS1, GAL, MAFB, PTPRC, CASP3, NPY, SERPING1, PTPN6, TNFAIP8L2, FCGR2B, C1QC	200	404	17535	3.90631	0.0155221	0.000175199	0.00015938
GOTERM_BP_ALL	GO:0050865~regulation of cell activation	20	9.47867	3.82716e-06	STAT5A, CD86, CD74, CDKN1A, ANXA1, RIPK3, DGAT1, PTPRJ, SOX11, LRRC32, THBS1, CD4, GAL, PTPRC, CASP3, PTPN6, NCKAP1L, TNFAIP8L2, FCGR2B, IL13RA1	200	495	17535	3.54242	0.015648	0.000175199	0.00015938
GOTERM_BP_ALL	GO:0034097~response to cytokine	25	11.8483	4.4263e-06	REG3B, CD86, CSF1R, CIITA, CFH, CSF1, CSF2RB, THBS1, TXNDC17, SBNO2, NFIL3, CASP6, FLRT3, TIMP1, IL13RA1, STAT5A, CD74, JUN, ANXA1, GCH1, ARG1, SERPINA3N, TNFRSF1B, KLF6, PTPRC	200	748	17535	2.93031	0.0180755	0.0002004	0.000182305
GOTERM_BP_ALL	GO:0006468~protein phosphorylation	42	19.9052	5.71071e-06	REG3B, ITGB1, CSF1R, CDKN1A, CSF1, MAGED1, ITGB2, TWF1, PTPRJ, THBS1, EGFR, FGD2, FLRT3, NPY, CASP3, NCKAP1L, XDH, MAP4K4, STAT5A, SMAD1, CD74, JUN, RIPK3, GADD45B, MMD, GADD45A, PLAUR, ATP2B4, DTNBP1, TNFRSF1B, GADD45G, PDCL3, MARCKS, CD4, PTPRC, CCKBR, SIK1, PTPN6, TNIK, AGRN, ATF3, EZH2	200	1756	17535	2.09701	0.0232592	0.000255741	0.000232649
GOTERM_BP_ALL	GO:0048523~negative regulation of cellular process	78	36.9668	5.79433e-06	ITGB1, CDKN1A, CSRNP2, CIITA, BTG1, TES, CCNF, PTPRO, STMN2, PTPRJ, LRRC32, IFI30, CASP3, ARHGDIB, TSPO, SOSTDC1, TNFAIP8L2, TIMP1, IER3, SH3GLB1, ANXA1, CXADR, PLAUR, SOX11, GAL, CTTN, SERPING1, SIK1, TAX1BP3, NUPR1, ATF3, RHOQ, REG3B, CD63, CSF1R, CTBP2, SEMA3C, CEBPD, MAGED1, CREM, TWF1, PBXIP1, THBS1, EGFR, FAM129B, CYTH2, SBNO2, NFIL3, FLRT3, NPY, HAS1, NRIP1, NCKAP1L, XDH, MAP4K4, STAT5A, S…	200	4297	17535	1.59149	0.0235957	0.000256695	0.000233518
GOTERM_BP_ALL	GO:2000377~regulation of reactive oxygen species metabolic process	12	5.6872	6.08811e-06	CDKN1A, RIPK3, GCH1, GADD45A, NPY, ITGB2, ATP2B4, TSPO, THBS1, XDH, EGFR, IER3	200	178	17535	5.91067	0.0247771	0.000265553	0.000241575
GOTERM_BP_ALL	GO:0012501~programmed cell death	42	19.9052	6.12318e-06	REG3B, ITGB1, CSF1R, CDKN1A, BTG1, MAGED1, THBS1, EGFR, FAM129B, CASP6, CASP3, CASP1, TSPO, NCKAP1L, TIMP1, XDH, IER3, MAP4K4, STAT5A, SH3GLB1, SMAD1, CD74, JUN, ANXA1, RIPK3, GADD45B, TNFRSF12A, GADD45A, PLAUR, TNFRSF1B, CIDEC, GADD45G, PDCL3, GAL, PTPRC, CCKBR, CTTN, SIK1, NUPR1, AGRN, FCGR2B, ATF3	200	1761	17535	2.09106	0.024918	0.000265553	0.000241575
GOTERM_BP_ALL	GO:0000165~MAPK cascade	24	11.3744	6.82152e-06	ITGB1, SMAD1, CSF1R, CD74, JUN, GADD45B, MAGED1, GADD45A, DTNBP1, PTPRJ, TNFRSF1B, THBS1, EGFR, FGD2, GADD45G, PTPRC, CCKBR, NPY, PTPN6, TNIK, XDH, ATF3, EZH2, MAP4K4	200	715	17535	2.94294	0.0277201	0.000292757	0.000266323
GOTERM_BP_ALL	GO:0044093~positive regulation of molecular function	39	18.4834	7.27999e-06	ITGB1, CSF1R, CDKN1A, CSF1, CTBP2, MAGED1, ITGB2, THBS1, EGFR, FGD2, CYTH2, CASP3, NCKAP1L, LRRFIP1, XDH, SH3GLB1, DENND2C, CD74, JUN, PPP1R12A, RIPK3, GADD45B, GCH1, MMD, GADD45A, CACNA2D1, PLAUR, ATP2B4, RHOC, GADD45G, MARCKS, CD4, GAL, PTPRC, RGS12, TAX1BP3, TNIK, AGRN, EZH2	200	1584	17535	2.15866	0.0295554	0.000309212	0.000281293
GOTERM_BP_ALL	GO:0045595~regulation of cell differentiation	41	19.4313	8.50321e-06	ITGB1, CSF1R, BTG1, SEMA3C, CEBPD, CSF1, CRABP2, STMN2, CYTH2, NLN, CASP6, TSPO, SOSTDC1, NCKAP1L, XDH, CLIC1, MAP4K4, STAT5A, SMAD1, CD74, JUN, ANXA1, PPP1R12A, TNFRSF12A, MMD, DTNBP1, SOX11, SEMA4F, MARCKS, TYROBP, GAL, MAFB, PTPRC, CTTN, RBP1, SIK1, PTPN6, TNIK, AGRN, C1QC, EZH2	200	1721	17535	2.08871	0.034435	0.000355337	0.000323253
GOTERM_BP_ALL	GO:0051240~positive regulation of multicellular organismal process	39	18.4834	8.53843e-06	ITGB1, CSF1R, BTG1, CEBPD, CSF1, CRABP2, MAGED1, ITGB2, STMN2, PTPRJ, THBS1, LTBP1, EGFR, PANX1, CASP6, FLRT3, CASP1, TSPO, NCKAP1L, CLIC1, GPSM3, STAT5A, SMAD1, CD74, JUN, ANXA1, TNFRSF12A, MMD, CYBB, SOX11, PDCL3, MARCKS, GAL, PTPRC, CTTN, TNIK, AGRN, CBLN2, EZH2	200	1595	17535	2.14378	0.0345751	0.000355337	0.000323253
GOTERM_BP_ALL	GO:0051249~regulation of lymphocyte activation	17	8.05687	9.80647e-06	STAT5A, CD86, CD74, CDKN1A, ANXA1, RIPK3, SOX11, LRRC32, CD4, GAL, PTPRC, CASP3, PTPN6, NCKAP1L, TNFAIP8L2, FCGR2B, IL13RA1	200	389	17535	3.83156	0.039607	0.000404027	0.000367546
GOTERM_BP_ALL	GO:0046649~lymphocyte activation	22	10.4265	1.08239e-05	CMTM7, STAT5A, CD86, CD74, CDKN1A, ANXA1, CXADR, RIPK3, ITGB2, SOX11, LRRC32, CD4, GAL, MAFB, PTPRC, CASP3, PTPN6, NCKAP1L, TNFAIP8L2, LCP1, FCGR2B, IL13RA1	200	632	17535	3.05198	0.0436253	0.000441529	0.000401663
GOTERM_BP_ALL	GO:0048519~negative regulation of biological process	81	38.3886	1.10463e-05	ITGB1, CD86, CDKN1A, CSRNP2, CIITA, BTG1, TES, CCNF, PTPRO, STMN2, PTPRJ, LRRC32, IFI30, THBD, CASP3, ARHGDIB, TSPO, SOSTDC1, TNFAIP8L2, TIMP1, IER3, SH3GLB1, ANXA1, CXADR, PLAUR, SOX11, TNFRSF1B, GAL, CTTN, SERPING1, SIK1, TAX1BP3, NUPR1, ATF3, RHOQ, REG3B, CD63, CSF1R, CTBP2, SEMA3C, CEBPD, MAGED1, CREM, TWF1, PBXIP1, THBS1, EGFR, FAM129B, CYTH2, SBNO2, NFIL3, FLRT3, NPY, HAS1, NRIP1, NCKAP1L, …	200	4601	17535	1.54351	0.0445016	0.000446186	0.000405899
GOTERM_BP_ALL	GO:0080134~regulation of response to stress	32	15.1659	1.2111e-05	REG3B, CD86, CFH, PTPRJ, THBS1, PVR, EGFR, FGD2, THBD, SBNO2, NPY, CASP1, TNFAIP8L2, XDH, GPSM3, IER3, MAP4K4, STAT5A, CD74, ANXA1, GADD45B, TNFRSF12A, GCH1, GADD45A, ATP2B4, DTNBP1, TNFRSF1B, GADD45G, ITPKC, SERPING1, TNIK, FCGR2B	200	1191	17535	2.35567	0.0486846	0.000484439	0.000440698
GOTERM_BP_ALL	GO:0051707~response to other organism	28	13.2701	1.23765e-05	REG3B, CD86, CFH, WIPF1, LYZ2, CSF2RB, C2, THBD, SBNO2, NPY, CASP3, CASP1, AP1S1, TSPO, IER3, ABCA1, JUN, CXADR, GCH1, ARG1, SSC5D, SERPINA3N, TNFRSF1B, ITPKC, CD4, PTPRC, TNIK, FCGR2B	200	961	17535	2.55453	0.0497252	0.000487661	0.00044363
GOTERM_BP_ALL	GO:0009607~response to biotic stimulus	29	13.7441	1.24283e-05	REG3B, CD86, CFH, WIPF1, LYZ2, CSF2RB, PVR, C2, THBD, SBNO2, NPY, CASP3, CASP1, AP1S1, TSPO, IER3, ABCA1, JUN, CXADR, GCH1, ARG1, SSC5D, SERPINA3N, TNFRSF1B, ITPKC, CD4, PTPRC, TNIK, FCGR2B	200	1018	17535	2.49762	0.0499277	0.000487661	0.00044363
GOTERM_BP_ALL	GO:0043207~response to external biotic stimulus	28	13.2701	1.35793e-05	REG3B, CD86, CFH, WIPF1, LYZ2, CSF2RB, C2, THBD, SBNO2, NPY, CASP3, CASP1, AP1S1, TSPO, IER3, ABCA1, JUN, CXADR, GCH1, ARG1, SSC5D, SERPINA3N, TNFRSF1B, ITPKC, CD4, PTPRC, TNIK, FCGR2B	200	966	17535	2.5413	0.0544238	0.0005278	0.000480145
GOTERM_BP_ALL	GO:2000379~positive regulation of reactive oxygen species metabolic process	9	4.2654	1.45669e-05	CDKN1A, RIPK3, GADD45A, NPY, ITGB2, TSPO, THBS1, XDH, EGFR	200	97	17535	8.13479	0.0582643	0.000560894	0.00051025
GOTERM_BP_ALL	GO:0008285~negative regulation of cell proliferation	22	10.4265	1.50361e-05	ITGB1, SMAD1, CSF1R, CDKN1A, JUN, TES, CXADR, BTG1, MAGED1, PTPRJ, SOX11, LRRC32, IFI30, THBS1, GAL, CASP3, TSPO, PTPN6, TAX1BP3, NUPR1, FCGR2B, XDH	200	646	17535	2.98584	0.0600834	0.000568631	0.000517288
GOTERM_BP_ALL	GO:0023014~signal transduction by protein phosphorylation	24	11.3744	1.50439e-05	ITGB1, SMAD1, CSF1R, CD74, JUN, GADD45B, MAGED1, GADD45A, DTNBP1, PTPRJ, TNFRSF1B, THBS1, EGFR, FGD2, GADD45G, PTPRC, CCKBR, NPY, PTPN6, TNIK, XDH, ATF3, EZH2, MAP4K4	200	751	17535	2.80186	0.0601136	0.000568631	0.000517288
GOTERM_BP_ALL	GO:1902533~positive regulation of intracellular signal transduction	27	12.7962	1.55621e-05	ITGB1, CSF1R, CSF1, MAGED1, PTPRJ, THBS1, EGFR, FGD2, NPY, CASP1, XDH, SH3GLB1, CD74, JUN, RIPK3, GADD45B, GADD45A, SOX11, TNFRSF1B, RHOC, GADD45G, CD4, PTPRC, PTPN6, S100A4, TNIK, EZH2	200	917	17535	2.58149	0.0621188	0.000582872	0.000530244
GOTERM_BP_ALL	GO:0006796~phosphate-containing compound metabolic process	58	27.4882	1.69538e-05	ITGB1, CDKN1A, CSRNP2, CSF1, ITGB2, PTPRO, PTPRJ, PTPRH, DUSP11, CASP3, TSPO, IER3, SH3GLB1, PPP1R12A, RIPK3, MMD, PLAUR, TNFRSF1B, ITPKC, CCKBR, SIK1, TNIK, ATF3, RHOQ, REG3B, CSF1R, MAGED1, TWF1, THBS1, EGFR, FGD2, FLRT3, NPY, NCKAP1L, PDE6B, XDH, MAP4K4, STAT5A, ABCA1, SMAD1, CD74, JUN, GCH1, GADD45B, GADD45A, TXNRD1, ATP2B4, DTNBP1, GADD45G, PDCL3, MARCKS, UCK2, CD4, PTPRC, PTPN6, AGRN, PLCD1…	200	2931	17535	1.73495	0.0674824	0.000629277	0.000572459
GOTERM_BP_ALL	GO:0006793~phosphorus metabolic process	58	27.4882	1.7304e-05	ITGB1, CDKN1A, CSRNP2, CSF1, ITGB2, PTPRO, PTPRJ, PTPRH, DUSP11, CASP3, TSPO, IER3, SH3GLB1, PPP1R12A, RIPK3, MMD, PLAUR, TNFRSF1B, ITPKC, CCKBR, SIK1, TNIK, ATF3, RHOQ, REG3B, CSF1R, MAGED1, TWF1, THBS1, EGFR, FGD2, FLRT3, NPY, NCKAP1L, PDE6B, XDH, MAP4K4, STAT5A, ABCA1, SMAD1, CD74, JUN, GCH1, GADD45B, GADD45A, TXNRD1, ATP2B4, DTNBP1, GADD45G, PDCL3, MARCKS, UCK2, CD4, PTPRC, PTPN6, AGRN, PLCD1…	200	2933	17535	1.73377	0.0688273	0.000636541	0.000579067
GOTERM_BP_ALL	GO:0031667~response to nutrient levels	21	9.95261	1.82139e-05	REG3B, STAT5A, SH3GLB1, ABCA1, ITGB1, CDKN1A, JUN, ARG1, CYBB, SERPINA3N, LTBP1, CP, EGFR, C2, RPS25, CD4, VGF, NPY, RBP1, TSPO, ATF3	200	603	17535	3.05336	0.0723124	0.000658927	0.000599431
GOTERM_BP_ALL	GO:0010604~positive regulation of macromolecule metabolic process	56	26.5403	1.82324e-05	ITGB1, CSRNP1, CDKN1A, CSRNP2, CIITA, CSF1, LRRC32, IER3, PARP3, PPP1R12A, RIPK3, MMD, PLAUR, ARID5A, CYBB, SOX11, TNFRSF1B, GAL, TNIK, NUPR1, ATF3, RHOQ, REG3B, CD63, CSF1R, CTBP2, CEBPD, MAGED1, CREM, THBS1, LTBP1, EGFR, FGD2, SBNO2, NFIL3, NPY, NRIP1, NCKAP1L, XDH, STAT5A, SMAD1, CD74, JUN, GADD45B, GADD45A, ATP2B4, DTNBP1, NSG1, GADD45G, MARCKS, KLF6, CD4, MAFB, PTPRC, AGRN, EZH2	200	2796	17535	1.75601	0.0723832	0.000658927	0.000599431
GOTERM_BP_ALL	GO:0023056~positive regulation of signaling	37	17.5355	1.85638e-05	ITGB1, CD63, CSF1R, CSF1, CTBP2, MAGED1, PTPRJ, THBS1, EGFR, FGD2, NPY, CASP1, XDH, SH3GLB1, CD74, JUN, CMTM3, RIPK3, GADD45B, TNFRSF12A, GADD45A, PLAUR, DTNBP1, SOX11, NSG1, TNFRSF1B, RHOC, GADD45G, CD4, GAL, PTPRC, CCKBR, PTPN6, S100A4, TNIK, ATF3, EZH2	200	1524	17535	2.12859	0.0736491	0.000665068	0.000605018
GOTERM_BP_ALL	GO:0043085~positive regulation of catalytic activity	33	15.6398	1.87267e-05	ITGB1, CSF1R, CDKN1A, CSF1, MAGED1, THBS1, EGFR, FGD2, CYTH2, CASP3, NCKAP1L, XDH, SH3GLB1, DENND2C, CD74, JUN, PPP1R12A, RIPK3, GADD45B, GCH1, MMD, GADD45A, ATP2B4, RHOC, GADD45G, MARCKS, CD4, PTPRC, RGS12, TAX1BP3, TNIK, AGRN, EZH2	200	1278	17535	2.26391	0.0742707	0.00066512	0.000605066
GOTERM_BP_ALL	GO:0002694~regulation of leukocyte activation	18	8.53081	1.89829e-05	STAT5A, CD86, CD74, CDKN1A, ANXA1, RIPK3, SOX11, LRRC32, THBS1, CD4, GAL, PTPRC, CASP3, PTPN6, NCKAP1L, TNFAIP8L2, FCGR2B, IL13RA1	200	457	17535	3.45328	0.0752476	0.000668457	0.000608101
GOTERM_BP_ALL	GO:0032101~regulation of response to external stimulus	24	11.3744	1.97436e-05	STAT5A, CD74, ANXA1, CFH, CSF1, SEMA3C, PTPRJ, SEMA4F, TNFRSF1B, THBS1, EGFR, ITPKC, THBD, SBNO2, NPY, CASP1, SERPING1, NCKAP1L, TNIK, TNFAIP8L2, AGRN, FCGR2B, GPSM3, IER3	200	764	17535	2.75419	0.0781422	0.000689354	0.000627111
GOTERM_BP_ALL	GO:0006935~chemotaxis	19	9.00474	2.0425e-05	CSF1R, CD74, ANXA1, CXADR, CSF1, SEMA3C, ITGB2, PTPRO, PTPRJ, SEMA4F, LSP1, GFRA3, THBS1, GAP43, TUBB3, FLRT3, NCKAP1L, AGRN, GPSM3	200	508	17535	3.27918	0.0807273	0.000707152	0.000643303
GOTERM_BP_ALL	GO:0072593~reactive oxygen species metabolic process	13	6.16114	2.14747e-05	CDKN1A, RIPK3, GCH1, GADD45A, TXNRD1, ITGB2, ATP2B4, CYBB, THBS1, EGFR, NPY, TSPO, XDH	200	242	17535	4.70981	0.0846953	0.000734085	0.000667804
GOTERM_BP_ALL	GO:0042330~taxis	19	9.00474	2.15593e-05	CSF1R, CD74, ANXA1, CXADR, CSF1, SEMA3C, ITGB2, PTPRO, PTPRJ, SEMA4F, LSP1, GFRA3, THBS1, GAP43, TUBB3, FLRT3, NCKAP1L, AGRN, GPSM3	200	510	17535	3.26632	0.0850143	0.000734085	0.000667804
GOTERM_BP_ALL	GO:0016310~phosphorylation	46	21.8009	2.17871e-05	REG3B, ITGB1, CSF1R, CDKN1A, CSF1, MAGED1, ITGB2, TWF1, PTPRJ, THBS1, EGFR, FGD2, FLRT3, NPY, CASP3, NCKAP1L, XDH, IER3, MAP4K4, STAT5A, SH3GLB1, SMAD1, CD74, JUN, RIPK3, GADD45B, MMD, GADD45A, PLAUR, ATP2B4, DTNBP1, TNFRSF1B, GADD45G, ITPKC, PDCL3, MARCKS, CD4, UCK2, PTPRC, CCKBR, SIK1, PTPN6, TNIK, AGRN, ATF3, EZH2	200	2122	17535	1.90059	0.085873	0.000735762	0.000669329
GOTERM_BP_ALL	GO:0007166~cell surface receptor signaling pathway	47	22.2749	2.24565e-05	ITGB1, CD63, CSF1R, CSRNP1, SEMA3C, CSF1, ITGB2, PTPRO, GPR88, CSF2RB, PTPRJ, THBS1, TSPAN11, EGFR, TXNDC17, P2RY6, FLRT3, CASP3, SOSTDC1, NCKAP1L, XDH, IL13RA1, STAT5A, ABCA1, SMAD1, CD74, JUN, ANXA1, CMTM3, TNFRSF12A, PLAUR, SOX11, SEMA4F, TNFRSF1B, BICC1, KLF6, CD4, TYROBP, PTPRC, CTTN, SDC1, ITGA7, PTPN6, TAX1BP3, FCGR2B, ATF3, RHOQ	200	2192	17535	1.87989	0.0883912	0.000752202	0.000684285
GOTERM_BP_ALL	GO:0051241~negative regulation of multicellular organismal process	30	14.218	2.77168e-05	CD86, ITGB1, CD63, SEMA3C, PTPRO, STMN2, LRRC32, THBS1, CYTH2, THBD, ARHGDIB, TSPO, NCKAP1L, TIMP1, XDH, MAP4K4, STAT5A, CD74, ANXA1, CXADR, ATP2B4, DTNBP1, SOX11, SEMA4F, SSC5D, GAL, MAFB, SERPING1, FCGR2B, C1QC	200	1123	17535	2.34216	0.107941	0.000920914	0.000837763
GOTERM_BP_ALL	GO:0032946~positive regulation of mononuclear cell proliferation	10	4.73934	2.99679e-05	STAT5A, CD86, CD74, CDKN1A, CD4, ANXA1, PTPRC, CSF1, NCKAP1L, IL13RA1	200	139	17535	6.30755	0.116178	0.000983892	0.000895055
GOTERM_BP_ALL	GO:0009725~response to hormone	29	13.7441	3.00899e-05	REG3B, ITGB1, CDKN1A, BTG1, LTBP1, EGFR, C2, P2RY6, CASP3, TSPO, TIMP1, STAT5A, JUN, ANXA1, H3F3B, DGAT1, ARG1, CYBB, SERPINA3N, MARCKS, GAL, RAB31, VGF, CCKBR, SDC1, MMP19, SIK1, PLCD1, RHOQ	200	1069	17535	2.37846	0.116622	0.000983892	0.000895055
GOTERM_MF_ALL	GO:0005488~binding	157	74.4076	3.17258e-05	CD86, TES, COL16A1, CSF1, WIPF1, RPL31, CLEC10A, STMN2, JMJD1C, STMN4, PVR, RPS15, TGM1, EFEMP2, TUBB6, TUBB3, RPS18, RAVER2, ARHGDIB, AP1S1, SH3GLB1, CXADR, DGAT1, CACNA2D1, ARID5A, CYBB, SOX11, ATG12, RAB32, CARHSP1, RAB31, TYROBP, RBP1, PADI3, SERPING1, S100A4, SIK1, TNIK, NUPR1, PHLDB3, VCL, ATF3, REG3B, CSF1R, CTBP2, CRABP2, CFH, LYZ2, CREM, DAPP1, TWF1, LTBP1, C2, NLN, FLRT3, NCKAP1L, STAT5…	183	12172	16650	1.17355	0.0195404	0.00396512	0.00387601
GOTERM_BP_ALL	GO:0002237~response to molecule of bacterial origin	17	8.05687	3.22853e-05	CD86, ABCA1, JUN, CFH, GCH1, ARG1, CSF2RB, SSC5D, SERPINA3N, TNFRSF1B, C2, THBD, SBNO2, CASP3, CASP1, TSPO, FCGR2B	200	429	17535	3.4743	0.124579	0.00104737	0.000952798
GOTERM_MF_ALL	GO:0050840~extracellular matrix binding	7	3.31754	3.24058e-05	ITGB1, SDC1, ITGA7, SSC5D, TGFBI, AGRN, THBS1	183	56	16650	11.373	0.019955	0.00396512	0.00387601
GOTERM_BP_ALL	GO:0050794~regulation of cellular process	152	72.0379	3.30447e-05	CD86, TES, COL16A1, CSF1, WIPF1, CCNF, STMN2, JMJD1C, STMN4, IFI30, TXNDC17, TGM1, PPP4R1, ARHGDIB, IL13RA1, IER3, SH3GLB1, CXADR, DGAT1, CACNA2D1, ARID5A, CYBB, SOX11, RAB32, CARHSP1, RAB31, TYROBP, RBP1, SERPING1, S100A4, SIK1, TNIK, NUPR1, VCL, ATF3, REG3B, CSF1R, CTBP2, CRABP2, MAGED1, GPR88, CREM, TWF1, CSF2RB, C2, NLN, SBNO2, FLRT3, NCKAP1L, STAT5A, ABCA1, SMAD1, JUN, H3F3B, GADD45B, GADD45…	200	10942	17535	1.21793	0.127314	0.00106363	0.00096759
GOTERM_BP_ALL	GO:0009991~response to extracellular stimulus	21	9.95261	3.39252e-05	REG3B, STAT5A, SH3GLB1, ABCA1, ITGB1, CDKN1A, JUN, ARG1, CYBB, SERPINA3N, LTBP1, CP, EGFR, C2, RPS25, CD4, VGF, NPY, RBP1, TSPO, ATF3	200	630	17535	2.9225	0.130475	0.0010835	0.000985673
GOTERM_BP_ALL	GO:0033993~response to lipid	31	14.6919	3.58469e-05	REG3B, CD86, ITGB1, CDKN1A, CFH, RPL36A, CSF2RB, THBS1, LTBP1, EGFR, C2, THBD, SBNO2, CASP6, CASP3, NRIP1, CASP1, TSPO, ABCA1, JUN, ANXA1, GCH1, ARG1, CYBB, SERPINA3N, TNFRSF1B, CD4, RBP1, SDC1, FCGR2B, EZH2	200	1199	17535	2.26683	0.137334	0.00113607	0.00103349
GOTERM_BP_ALL	GO:0050789~regulation of biological process	156	73.9336	3.75331e-05	CD86, TES, COL16A1, CSF1, WIPF1, CCNF, STMN2, JMJD1C, STMN4, IFI30, PVR, TXNDC17, TGM1, PPP4R1, ARHGDIB, IL13RA1, IER3, SH3GLB1, CXADR, DGAT1, CACNA2D1, ARID5A, CYBB, SOX11, RAB32, CARHSP1, RAB31, TYROBP, RBP1, SERPING1, S100A4, SIK1, TNIK, NUPR1, VCL, ATF3, REG3B, CSF1R, CTBP2, CRABP2, CFH, MAGED1, GPR88, CREM, TWF1, CSF2RB, LTBP1, C2, NLN, SBNO2, FLRT3, NCKAP1L, STAT5A, ABCA1, SMAD1, JUN, H3F3B…	200	11354	17535	1.20462	0.143308	0.00118043	0.00107385
GOTERM_BP_ALL	GO:0042493~response to drug	21	9.95261	3.79046e-05	REG3B, CD86, ABCA1, ITGB1, SMAD1, CDKN1A, JUN, ANXA1, PPP1R12A, ARG1, TXNRD1, CYBB, CYP4B1, THBS1, EGFR, GAL, CASP3, CASP1, RPP21, TSPO, NCKAP1L	200	635	17535	2.89949	0.144618	0.00118308	0.00107626
GOTERM_MF_ALL	GO:0001948~glycoprotein binding	9	4.2654	3.81873e-05	ITGB1, CD4, PTPRC, CFH, ITGB2, SDC1, AGRN, EGFR, VCL	183	115	16650	7.12046	0.0234731	0.00396512	0.00387601
GOTERM_BP_ALL	GO:0070665~positive regulation of leukocyte proliferation	10	4.73934	3.96034e-05	STAT5A, CD86, CD74, CDKN1A, CD4, ANXA1, PTPRC, CSF1, NCKAP1L, IL13RA1	200	144	17535	6.08854	0.150586	0.00122681	0.00111604
GOTERM_CC_ALL	GO:0001726~ruffle	10	4.73934	4.03092e-05	ITGB1, CYTH2, CTTN, TNFRSF12A, WIPF1, TWF1, PTPRJ, LCP1, FGD2, GAS7	203	150	18520	6.0821	0.0176196	0.000987576	0.000880085
GOTERM_BP_ALL	GO:0010647~positive regulation of cell communication	36	17.0616	4.03744e-05	ITGB1, CD63, CSF1R, CSF1, CTBP2, MAGED1, PTPRJ, THBS1, EGFR, FGD2, NPY, CASP1, XDH, SH3GLB1, CD74, JUN, CMTM3, RIPK3, GADD45B, TNFRSF12A, GADD45A, PLAUR, DTNBP1, SOX11, TNFRSF1B, RHOC, GADD45G, CD4, GAL, PTPRC, CCKBR, PTPN6, S100A4, TNIK, ATF3, EZH2	200	1517	17535	2.08062	0.153281	0.00123563	0.00112406
GOTERM_BP_ALL	GO:0009617~response to bacterium	21	9.95261	4.04879e-05	REG3B, CD86, ABCA1, JUN, CFH, GCH1, ARG1, LYZ2, CSF2RB, SSC5D, SERPINA3N, TNFRSF1B, C2, THBD, CD4, SBNO2, CASP3, NPY, CASP1, TSPO, FCGR2B	200	638	17535	2.88585	0.153677	0.00123563	0.00112406
GOTERM_BP_ALL	GO:0043408~regulation of MAPK cascade	22	10.4265	4.21691e-05	ITGB1, CSF1R, CD74, JUN, GADD45B, MAGED1, GADD45A, DTNBP1, PTPRJ, TNFRSF1B, THBS1, EGFR, FGD2, GADD45G, PTPRC, NPY, PTPN6, TNIK, XDH, ATF3, EZH2, MAP4K4	200	693	17535	2.78333	0.15952	0.00127748	0.00116213
GOTERM_BP_ALL	GO:0048812~neuron projection morphogenesis	20	9.47867	4.33813e-05	ITGB1, SMAD1, CSF1R, TNFRSF12A, SEMA3C, CRABP2, PTPRO, DTNBP1, SEMA4F, GFRA3, EGFR, MARCKS, GAP43, CTTN, TUBB3, FLRT3, TNIK, AGRN, VCL, GAS7	200	589	17535	2.97708	0.163708	0.0013046	0.00118681
GOTERM_BP_ALL	GO:0022603~regulation of anatomical structure morphogenesis	28	13.2701	4.76818e-05	CSF1R, BTG1, SEMA3C, CSF1, CRABP2, WIPF1, MAGED1, ITGB2, THBS1, CASP6, XDH, SMAD1, ANXA1, TNFRSF12A, DTNBP1, CYBB, SEMA4F, PDCL3, MARCKS, GAL, CTTN, ITGA7, TNIK, AGRN, RHOQ, CDC42SE2, EZH2, GAS7	200	1038	17535	2.36503	0.1784	0.00142071	0.00129243
GOTERM_BP_ALL	GO:1902105~regulation of leukocyte differentiation	13	6.16114	4.86651e-05	STAT5A, CSF1R, CD74, JUN, ANXA1, CSF1, TYROBP, MAFB, PTPRC, RBP1, PTPN6, NCKAP1L, C1QC	200	263	17535	4.33375	0.181722	0.00142071	0.00129243
GOTERM_BP_ALL	GO:0023051~regulation of signaling	55	26.0664	4.86958e-05	ITGB1, CSF1, PTPRO, PTPRJ, ARHGDIB, CASP1, SOSTDC1, TIMP1, IER3, SH3GLB1, ANXA1, RIPK3, TNFRSF12A, PLAUR, SOX11, RHOC, TNFRSF1B, GAL, VGF, CTTN, CCKBR, S100A4, TAX1BP3, TNIK, ATF3, CD63, CSF1R, CTBP2, CRABP2, MAGED1, THBS1, EGFR, FGD2, CYTH2, FLRT3, NPY, XDH, MAP4K4, ABCA1, CD74, JUN, CMTM3, GADD45B, GADD45A, ATP2B4, DTNBP1, NSG1, BICC1, GADD45G, CD4, PTPRC, RGS12, PTPN6, CDC42SE2, EZH2	200	2822	17535	1.70876	0.181826	0.00142071	0.00129243
GOTERM_BP_ALL	GO:0009966~regulation of signal transduction	50	23.6967	4.89389e-05	ITGB1, CSF1, PTPRO, PTPRJ, ARHGDIB, CASP1, SOSTDC1, TIMP1, IER3, SH3GLB1, RIPK3, TNFRSF12A, PLAUR, SOX11, RHOC, TNFRSF1B, CTTN, S100A4, TAX1BP3, TNIK, ATF3, CD63, CSF1R, CTBP2, CRABP2, MAGED1, THBS1, EGFR, FGD2, CYTH2, FLRT3, NPY, XDH, MAP4K4, ABCA1, CD74, JUN, CMTM3, GADD45B, GADD45A, ATP2B4, DTNBP1, BICC1, GADD45G, CD4, PTPRC, RGS12, PTPN6, CDC42SE2, EZH2	200	2469	17535	1.77552	0.182645	0.00142071	0.00129243
GOTERM_BP_ALL	GO:0043405~regulation of MAP kinase activity	14	6.63507	4.89662e-05	CD74, GADD45B, MAGED1, GADD45A, DTNBP1, PTPRJ, THBS1, EGFR, FGD2, GADD45G, PTPRC, PTPN6, TNIK, EZH2	200	306	17535	4.01127	0.182737	0.00142071	0.00129243
GOTERM_BP_ALL	GO:0000302~response to reactive oxygen species	13	6.16114	5.21264e-05	REG3B, JUN, ANXA1, CFH, GCH1, ARG1, TXNRD1, THBS1, KLF6, CASP6, CASP3, SDC1, EZH2	200	265	17535	4.30104	0.193312	0.00150182	0.00136622
GOTERM_CC_ALL	GO:0044459~plasma membrane part	46	21.8009	5.32241e-05	CD86, ITGB1, CD63, ITGB2, PTPRO, GPR88, TWF1, PTPRJ, LRRC32, THBS1, TSPAN11, EGFR, THBD, P2RY6, FLRT3, HAS1, CASP3, ABCA1, CD74, ANXA1, CXADR, CACNA2D1, PLAUR, ATP2B4, DTNBP1, LAPTM5, CYBB, GFRA1, SEMA4F, NSG1, GFRA3, TNFRSF1B, CP, TM4SF1, CD4, GAP43, PTPRC, CTTN, SDC1, ITGA7, PTPN6, TNIK, LCP1, FXYD5, FCGR2B, CDC42SE2	203	2287	18520	1.835	0.0231991	0.00123536	0.0011009
GOTERM_BP_ALL	GO:0016337~single organismal cell-cell adhesion	22	10.4265	5.39691e-05	STAT5A, CD86, ITGB1, CD74, ANXA1, CXADR, RIPK3, ITGB2, LRRC32, PVR, EGFR, CD4, MAFB, PTPRC, CASP3, ITGA7, PTPN6, NCKAP1L, TNFAIP8L2, LCP1, CLIC1, VCL	200	705	17535	2.73596	0.199415	0.00154412	0.0014047
GOTERM_BP_ALL	GO:0051247~positive regulation of protein metabolic process	35	16.5877	5.46869e-05	REG3B, ITGB1, CSF1R, CDKN1A, CSF1, MAGED1, THBS1, EGFR, FGD2, NPY, NCKAP1L, XDH, IER3, STAT5A, CD74, JUN, PPP1R12A, RIPK3, GADD45B, MMD, GADD45A, PLAUR, ATP2B4, ARID5A, DTNBP1, CYBB, TNFRSF1B, GADD45G, MARCKS, CD4, PTPRC, TNIK, NUPR1, AGRN, EZH2	200	1476	17535	2.07901	0.20178	0.00155386	0.00141356
GOTERM_BP_ALL	GO:0009967~positive regulation of signal transduction	33	15.6398	5.52702e-05	ITGB1, CD63, CSF1R, CSF1, CTBP2, MAGED1, PTPRJ, THBS1, EGFR, FGD2, NPY, CASP1, XDH, SH3GLB1, CD74, JUN, CMTM3, RIPK3, GADD45B, TNFRSF12A, GADD45A, PLAUR, SOX11, TNFRSF1B, RHOC, GADD45G, CD4, PTPRC, PTPN6, S100A4, TNIK, ATF3, EZH2	200	1351	17535	2.14158	0.203696	0.00155968	0.00141885
GOTERM_BP_ALL	GO:0071902~positive regulation of protein serine/threonine kinase activity	13	6.16114	5.59181e-05	CSF1R, CD74, GADD45B, MAGED1, GADD45A, ATP2B4, THBS1, EGFR, FGD2, GADD45G, MARCKS, PTPRC, EZH2	200	267	17535	4.26882	0.20582	0.00156723	0.00142572
GOTERM_BP_ALL	GO:0050776~regulation of immune response	20	9.47867	5.93986e-05	STAT5A, CD86, C1QA, CD74, ANXA1, CMTM3, RIPK3, CFH, PTPRJ, PVR, C2, CD4, GAL, PTPRC, NPY, SERPING1, PTPN6, NCKAP1L, FCGR2B, C1QC	200	603	17535	2.90796	0.21713	0.00164293	0.00149459
GOTERM_BP_ALL	GO:1902531~regulation of intracellular signal transduction	36	17.0616	5.94166e-05	ITGB1, CSF1R, CSF1, MAGED1, PTPRJ, THBS1, EGFR, FGD2, CYTH2, FLRT3, NPY, ARHGDIB, CASP1, XDH, MAP4K4, SH3GLB1, ABCA1, CD74, JUN, RIPK3, GADD45B, GADD45A, PLAUR, ATP2B4, DTNBP1, SOX11, TNFRSF1B, RHOC, GADD45G, CD4, PTPRC, PTPN6, S100A4, TNIK, ATF3, EZH2	200	1546	17535	2.04159	0.217188	0.00164293	0.00149459
GOTERM_BP_ALL	GO:0042098~T cell proliferation	11	5.21327	6.10956e-05	STAT5A, CD86, CD4, ANXA1, PTPRC, RIPK3, CASP3, ITGB2, PTPN6, NCKAP1L, LRRC32	200	189	17535	5.10278	0.222586	0.00167533	0.00152406
GOTERM_BP_ALL	GO:0002521~leukocyte differentiation	18	8.53081	6.14016e-05	CMTM7, STAT5A, CD86, CSF1R, CD74, JUN, ANXA1, RIPK3, CSF1, CD4, SBNO2, TYROBP, MAFB, PTPRC, RBP1, PTPN6, NCKAP1L, C1QC	200	502	17535	3.14373	0.223566	0.00167533	0.00152406
GOTERM_BP_ALL	GO:0048666~neuron development	29	13.7441	6.21283e-05	ITGB1, CSF1R, SEMA3C, CRABP2, PTPRO, STMN2, STMN4, EGFR, CYTH2, TUBB3, FLRT3, NPY, TSPO, MAP4K4, SMAD1, JUN, TNFRSF12A, DTNBP1, GFRA1, SEMA4F, GFRA3, MARCKS, GAP43, CTTN, TNIK, AGRN, VCL, EZH2, GAS7	200	1114	17535	2.28238	0.225888	0.001684	0.00153195
GOTERM_BP_ALL	GO:0014070~response to organic cyclic compound	32	15.1659	6.66591e-05	REG3B, ITGB1, CDKN1A, CIITA, CREM, THBS1, LTBP1, EGFR, PANX1, THBD, P2RY6, CASP6, CASP3, NRIP1, CASP1, TSPO, STAT5A, ABCA1, SMAD1, JUN, ANXA1, ARG1, ATP2B4, CYBB, SERPINA3N, KLF6, CD4, VGF, SDC1, MMP19, FCGR2B, EZH2	200	1302	17535	2.15484	0.240209	0.001795	0.00163293
GOTERM_BP_ALL	GO:0051726~regulation of cell cycle	24	11.3744	6.71367e-05	STAT5A, SH3GLB1, ITGB1, CDKN1A, JUN, PARP3, ANXA1, GADD45B, GADD45A, CCNF, ATP2B4, SOX11, THBS1, EGFR, GADD45G, TGM1, PTPRC, CASP3, SIK1, PTPN6, NUPR1, CLIC1, EZH2, IER3	200	827	17535	2.54438	0.241703	0.00179612	0.00163395
GOTERM_BP_ALL	GO:0048468~cell development	46	21.8009	6.81512e-05	ITGB1, CSF1R, CDKN1A, BTG1, SEMA3C, CSF1, CRABP2, PTPRO, STMN2, JMJD1C, STMN4, EGFR, CYTH2, CASP6, TUBB3, FLRT3, NPY, TSPO, NCKAP1L, FLNC, MAP4K4, SMAD1, JUN, CXADR, PPP1R12A, H3F3B, TNFRSF12A, MMD, DTNBP1, SOX11, GFRA1, SEMA4F, GFRA3, MARCKS, GAP43, TYROBP, GAL, PTPRC, CTTN, SDC1, PTPN6, TNIK, AGRN, VCL, EZH2, GAS7	200	2223	17535	1.81424	0.244866	0.00180739	0.0016442
GOTERM_BP_ALL	GO:0002684~positive regulation of immune system process	23	10.9005	6.84351e-05	STAT5A, CD86, C1QA, CSF1R, CD74, CDKN1A, JUN, ANXA1, CMTM3, CFH, CSF1, PTPRJ, THBS1, PVR, C2, CD4, PTPRC, SERPING1, PTPN6, NCKAP1L, GPSM3, IL13RA1, C1QC	200	772	17535	2.61208	0.245749	0.00180739	0.0016442
GOTERM_MF_ALL	GO:0044877~macromolecular complex binding	34	16.1137	6.84655e-05	ITGB1, CD63, CDKN1A, CIITA, COL16A1, CTBP2, WIPF1, ITGB2, TWF1, JMJD1C, THBS1, EGFR, PANX1, CASP3, NCKAP1L, FLNC, CD74, JUN, CXADR, H3F3B, RIPK3, ARID5A, GFRA1, RAB32, CD4, CTTN, ITGA7, TGFBI, LCP1, NUPR1, FCGR2B, VCL, EZH2, GAS7	183	1490	16650	2.07614	0.0416929	0.00609343	0.0059565
GOTERM_BP_ALL	GO:0071345~cellular response to cytokine stimulus	20	9.47867	6.92274e-05	REG3B, STAT5A, CD86, CSF1R, CD74, CIITA, CFH, CSF1, ARG1, CSF2RB, SERPINA3N, TNFRSF1B, THBS1, TXNDC17, KLF6, SBNO2, PTPRC, NFIL3, FLRT3, IL13RA1	200	610	17535	2.87459	0.248208	0.00181667	0.00165264
GOTERM_BP_ALL	GO:0065007~biological regulation	161	76.3033	7.79105e-05	CD86, TES, COL16A1, CSF1, WIPF1, CCNF, STMN2, JMJD1C, STMN4, IFI30, PVR, TXNDC17, TGM1, PPP4R1, ARHGDIB, IL13RA1, IER3, SH3GLB1, CXADR, DGAT1, CACNA2D1, ARID5A, CYBB, SOX11, RAB32, CARHSP1, RAB31, TYROBP, RBP1, SERPING1, S100A4, SIK1, TNIK, NUPR1, VCL, ATF3, REG3B, CSF1R, CTBP2, CRABP2, CFH, MAGED1, LYZ2, GPR88, CREM, TWF1, CSF2RB, LTBP1, C2, NLN, SBNO2, FLRT3, NCKAP1L, STAT5A, ABCA1, SMAD1, NAPS…	200	11962	17535	1.18004	0.274636	0.00200944	0.001828
GOTERM_BP_ALL	GO:0032496~response to lipopolysaccharide	16	7.58294	7.79613e-05	CD86, ABCA1, JUN, CFH, GCH1, ARG1, CSF2RB, SERPINA3N, TNFRSF1B, C2, THBD, SBNO2, CASP3, CASP1, TSPO, FCGR2B	200	413	17535	3.39661	0.274788	0.00200944	0.001828
GOTERM_BP_ALL	GO:0010646~regulation of cell communication	54	25.5924	7.80363e-05	ITGB1, CSF1, PTPRO, PTPRJ, ARHGDIB, CASP1, SOSTDC1, TIMP1, IER3, SH3GLB1, ANXA1, RIPK3, TNFRSF12A, PLAUR, SOX11, RHOC, TNFRSF1B, GAL, VGF, CTTN, CCKBR, S100A4, TAX1BP3, TNIK, ATF3, CD63, CSF1R, CTBP2, CRABP2, MAGED1, THBS1, EGFR, FGD2, CYTH2, FLRT3, NPY, XDH, MAP4K4, ABCA1, CD74, JUN, CMTM3, GADD45B, GADD45A, ATP2B4, DTNBP1, BICC1, GADD45G, CD4, PTPRC, RGS12, PTPN6, CDC42SE2, EZH2	200	2799	17535	1.69148	0.275012	0.00200944	0.001828
GOTERM_BP_ALL	GO:0045785~positive regulation of cell adhesion	15	7.109	8.04632e-05	STAT5A, CD86, ITGB1, CD63, CD74, ANXA1, COL16A1, CSF1, PTPRJ, THBS1, CD4, PTPRC, NPY, PTPN6, NCKAP1L	200	367	17535	3.58345	0.282227	0.00205727	0.00187152
GOTERM_BP_ALL	GO:0051704~multi-organism process	44	20.8531	8.11022e-05	REG3B, CD86, ITGB1, BTG1, CFH, WIPF1, LYZ2, CREM, CSF2RB, PVR, C2, THBD, SBNO2, NPY, CASP3, NRIP1, ARHGDIB, CASP1, AP1S1, TSPO, SOSTDC1, TIMP1, IER3, STAT5A, ABCA1, SMAD1, JUN, CXADR, H3F3B, GCH1, ARG1, PLAUR, ATP2B4, SSC5D, SERPINA3N, TNFRSF1B, ITPKC, PDCL3, CD4, PTPRC, VGF, MMP19, TNIK, FCGR2B	200	2102	17535	1.83525	0.284115	0.00205727	0.00187152
GOTERM_BP_ALL	GO:0042129~regulation of T cell proliferation	10	4.73934	8.13921e-05	STAT5A, CD86, CD4, ANXA1, PTPRC, RIPK3, CASP3, PTPN6, NCKAP1L, LRRC32	200	158	17535	5.54905	0.28497	0.00205727	0.00187152
GOTERM_BP_ALL	GO:0010035~response to inorganic substance	21	9.95261	9.1657e-05	REG3B, CD86, C1QA, JUN, ANXA1, CFH, ARG1, TXNRD1, ATP2B4, CYBB, THBS1, CP, EGFR, KLF6, CASP6, CASP3, SDC1, TSPO, XDH, PLCD1, EZH2	200	677	17535	2.71961	0.314588	0.0023026	0.0020947
GOTERM_BP_ALL	GO:0030888~regulation of B cell proliferation	7	3.31754	9.37839e-05	CD74, CDKN1A, PTPRC, CASP3, NCKAP1L, FCGR2B, IL13RA1	200	65	17535	9.44192	0.32057	0.00234176	0.00213032
GOTERM_BP_ALL	GO:1901701~cellular response to oxygen-containing compound	28	13.2701	0.000105244	REG3B, CD86, ITGB1, COL16A1, CFH, THBS1, LTBP1, EGFR, P2RY6, SBNO2, NRIP1, TSPO, MAP4K4, STAT5A, ABCA1, ANXA1, ARG1, ATP2B4, CYBB, SERPINA3N, TNFRSF1B, MARCKS, KLF6, RAB31, AGRN, FCGR2B, RHOQ, EZH2	200	1088	17535	2.25634	0.351916	0.00259777	0.00236321
GOTERM_BP_ALL	GO:0030182~neuron differentiation	33	15.6398	0.000105298	ITGB1, CSF1R, SEMA3C, CRABP2, PTPRO, STMN2, STMN4, EGFR, CYTH2, TUBB3, FLRT3, NPY, CASP3, TSPO, MAP4K4, SMAD1, JUN, TNFRSF12A, MMD, DTNBP1, SOX11, GFRA1, SEMA4F, GFRA3, MARCKS, GAP43, VGF, CTTN, TNIK, AGRN, VCL, EZH2, GAS7	200	1398	17535	2.06958	0.352059	0.00259777	0.00236321
GOTERM_CC_ALL	GO:0005737~cytoplasm	134	63.5071	0.000107562	TES, CSF1, WIPF1, RPL31, CCNF, STMN2, STMN4, IFI30, ALDH1L2, TXNDC17, RPS15, TUBB6, TUBB3, RPS18, ARHGDIB, AP1S1, SH3GLB1, CXADR, DGAT1, CACNA2D1, CYBB, SOX11, ATG12, RAB32, CARHSP1, RAB31, RBP1, PADI3, S100A4, SIK1, TNIK, NUPR1, VCL, REG3B, CRABP2, CFH, MAGED1, LYZ2, GPR88, CREM, TWF1, LTBP1, NLN, FLRT3, NCKAP1L, STAT5A, ABCA1, SMAD1, NAPSA, JUN, GADD45B, GADD45A, NSG1, CP, CIDEC, GADD45G, RPS25…	203	9777	18520	1.25039	0.0463298	0.00237174	0.00211359
GOTERM_BP_ALL	GO:0030334~regulation of cell migration	22	10.4265	0.000109042	STAT5A, ITGB1, CD63, CSF1R, CD74, JUN, ANXA1, RIPK3, CSF1, SEMA3C, PTPRJ, SEMA4F, THBS1, EGFR, P2RY6, PTPRC, HAS1, ARHGDIB, NCKAP1L, TIMP1, VCL, GPSM3	200	741	17535	2.60304	0.36198	0.00267412	0.00243267
GOTERM_BP_ALL	GO:0030155~regulation of cell adhesion	20	9.47867	0.00011018	STAT5A, CD86, ITGB1, CD63, CD74, ANXA1, COL16A1, PPP1R12A, RIPK3, CSF1, PTPRJ, LRRC32, THBS1, CD4, PTPRC, CASP3, NPY, PTPN6, NCKAP1L, TNFAIP8L2	200	632	17535	2.77453	0.364966	0.00268592	0.00244341
GOTERM_BP_ALL	GO:0071621~granulocyte chemotaxis	8	3.79147	0.000110827	CD74, CXADR, ANXA1, CSF1, ITGB2, NCKAP1L, PTPRJ, THBS1	200	96	17535	7.30625	0.366657	0.00268592	0.00244341
GOTERM_BP_ALL	GO:0051049~regulation of transport	40	18.9573	0.000111621	ITGB1, CD63, CSF1R, CDKN1A, WIPF1, LRRC32, THBS1, EGFR, C2, PANX1, CASP1, TSPO, NCKAP1L, CLIC1, IER3, MAP4K4, SH3GLB1, ABCA1, CD74, ANXA1, PPP1R12A, DGAT1, ARG1, CACNA2D1, DTNBP1, SOX11, SSC5D, MARCKS, CD4, GAL, CCKBR, SDC1, SIK1, PTPN6, LCP1, FXYD5, AGRN, FCGR2B, PLCD1, RHOQ	200	1860	17535	1.88548	0.368725	0.00268934	0.00244651
GOTERM_BP_ALL	GO:0008284~positive regulation of cell proliferation	25	11.8483	0.000112532	REG3B, CD86, ITGB1, CSF1R, CDKN1A, CSF1, EGFR, TGM1, NPY, TSPO, NCKAP1L, TIMP1, IL13RA1, STAT5A, CD74, JUN, ANXA1, ARG1, SOX11, PDCL3, CD4, PTPRC, CCKBR, PTPN6, ATF3	200	914	17535	2.39811	0.371092	0.00269553	0.00245215
GOTERM_BP_ALL	GO:0051179~localization	89	42.1801	0.000115717	ITGB1, CDKN1A, CSF1, WIPF1, ITGB2, PTPRO, PTPRJ, LRRC32, PVR, PANX1, RPS15, ARHGDIB, CASP1, TSPO, AP1S1, TIMP1, CLIC1, GPSM3, IER3, SH3GLB1, PARP3, ANXA1, PPP1R12A, CXADR, DGAT1, RIPK3, TNFRSF12A, ARG1, MMD, CACNA2D1, SOX11, GFRA1, KIF22, RHOC, GFRA3, RAB32, TUBB2B, RAB31, GAL, VGF, CTTN, CCKBR, RBP1, ITGA7, SIK1, TAX1BP3, TNIK, LCP1, SFT2D2, VCL, RHOQ, CD63, CSF1R, SEMA3C, CRABP2, TWF1, THBS1, E…	200	5540	17535	1.4085	0.379295	0.00275582	0.00250699
GOTERM_BP_ALL	GO:0007159~leukocyte cell-cell adhesion	17	8.05687	0.000119072	STAT5A, CD86, ITGB1, CD74, ANXA1, CXADR, RIPK3, ITGB2, LRRC32, CD4, MAFB, PTPRC, CASP3, PTPN6, NCKAP1L, TNFAIP8L2, LCP1	200	479	17535	3.11164	0.387816	0.00281939	0.00256483
GOTERM_MF_ALL	GO:0005178~integrin binding	8	3.79147	0.000120343	ITGB1, CXADR, COL16A1, ITGA7, GFRA1, TGFBI, THBS1, EGFR	183	101	16650	7.20662	0.0721245	0.00937169	0.00916109
GOTERM_BP_ALL	GO:0022008~neurogenesis	37	17.5355	0.000125977	ITGB1, CSF1R, SEMA3C, CSF1, CRABP2, PTPRO, STMN2, PTPRJ, STMN4, EGFR, CYTH2, TUBB3, FLRT3, NPY, CASP3, TSPO, MAP4K4, SMAD1, JUN, ANXA1, TNFRSF12A, MMD, DTNBP1, SOX11, GFRA1, SEMA4F, GFRA3, MARCKS, TUBB2B, GAP43, VGF, CTTN, TNIK, AGRN, VCL, EZH2, GAS7	200	1671	17535	1.94134	0.404993	0.00296585	0.00269806
GOTERM_BP_ALL	GO:0043410~positive regulation of MAPK cascade	17	8.05687	0.000137279	ITGB1, CSF1R, CD74, JUN, GADD45B, MAGED1, GADD45A, TNFRSF1B, THBS1, EGFR, FGD2, GADD45G, PTPRC, NPY, TNIK, XDH, EZH2	200	485	17535	3.07314	0.432076	0.00319283	0.00290455
GOTERM_BP_ALL	GO:0002252~immune effector process	21	9.95261	0.000138257	STAT5A, CD86, C1QA, CD74, ANXA1, CXADR, RIPK3, CFH, PVR, C2, ITPKC, SBNO2, TYROBP, PTPRC, SERPING1, PTPN6, TNIK, LCP1, FCGR2B, IL13RA1, C1QC	200	698	17535	2.63779	0.434358	0.00319283	0.00290455
GOTERM_BP_ALL	GO:0050864~regulation of B cell activation	9	4.2654	0.000139543	STAT5A, CD74, CDKN1A, PTPRC, CASP3, PTPN6, NCKAP1L, FCGR2B, IL13RA1	200	133	17535	5.93289	0.437349	0.00319283	0.00290455
GOTERM_BP_ALL	GO:0051250~negative regulation of lymphocyte activation	9	4.2654	0.000139543	CD74, ANXA1, GAL, CASP3, PTPN6, SOX11, TNFAIP8L2, LRRC32, FCGR2B	200	133	17535	5.93289	0.437349	0.00319283	0.00290455
GOTERM_BP_ALL	GO:0044710~single-organism metabolic process	65	30.8057	0.000140346	ITGB1, ITGB2, JMJD1C, PTPRJ, IFI30, ALDH1L2, TXNDC17, TSPO, TIMP1, IER3, SH3GLB1, PARP3, ANXA1, DGAT1, RIPK3, ARG1, CYBB, TNFRSF1B, RAB31, GAL, MMP16, CCKBR, RBP1, PADI3, SIK1, TNIK, ATF3, RHOQ, CD63, CSF1R, CTBP2, CRABP2, MAGED1, CREM, THBS1, LTBP1, EGFR, FGD2, NLN, NPY, HAS1, PDE6B, XDH, MAP4K4, STAT5A, ABCA1, GGT5, SMAD1, CD74, JUN, GADD45B, GADD45A, TXNRD1, ATP2B4, DTNBP1, CYP4B1, CP, GADD45G…	200	3678	17535	1.54945	0.43921	0.00319283	0.00290455
GOTERM_BP_ALL	GO:0048699~generation of neurons	35	16.5877	0.000140402	ITGB1, CSF1R, SEMA3C, CSF1, CRABP2, PTPRO, STMN2, STMN4, EGFR, CYTH2, TUBB3, FLRT3, NPY, CASP3, TSPO, MAP4K4, SMAD1, JUN, TNFRSF12A, MMD, DTNBP1, SOX11, GFRA1, SEMA4F, GFRA3, MARCKS, TUBB2B, GAP43, VGF, CTTN, TNIK, AGRN, VCL, EZH2, GAS7	200	1549	17535	1.98104	0.439338	0.00319283	0.00290455
GOTERM_BP_ALL	GO:0042110~T cell activation	16	7.58294	0.000141818	STAT5A, CD86, CD74, ANXA1, CXADR, RIPK3, ITGB2, LRRC32, CD4, MAFB, PTPRC, CASP3, PTPN6, NCKAP1L, TNFAIP8L2, LCP1	200	436	17535	3.21743	0.4426	0.00319283	0.00290455
GOTERM_BP_ALL	GO:0070489~T cell aggregation	16	7.58294	0.000141818	STAT5A, CD86, CD74, ANXA1, CXADR, RIPK3, ITGB2, LRRC32, CD4, MAFB, PTPRC, CASP3, PTPN6, NCKAP1L, TNFAIP8L2, LCP1	200	436	17535	3.21743	0.4426	0.00319283	0.00290455
GOTERM_BP_ALL	GO:0071593~lymphocyte aggregation	16	7.58294	0.000145061	STAT5A, CD86, CD74, ANXA1, CXADR, RIPK3, ITGB2, LRRC32, CD4, MAFB, PTPRC, CASP3, PTPN6, NCKAP1L, TNFAIP8L2, LCP1	200	437	17535	3.21007	0.450001	0.0032481	0.00295482
GOTERM_CC_ALL	GO:0030426~growth cone	10	4.73934	0.00015058	CYTH2, MARCKS, GAP43, CXADR, CTTN, FLRT3, DTNBP1, STMN2, STMN4, AGRN	203	178	18520	5.12537	0.0642537	0.00316218	0.002818
GOTERM_BP_ALL	GO:0048511~rhythmic process	15	7.109	0.000155651	REG3B, STAT5A, JUN, ANXA1, MAGED1, CREM, EGFR, CCKBR, VGF, NFIL3, HAS1, NRIP1, CASP1, MMP19, SIK1	200	391	17535	3.36349	0.473491	0.0034518	0.00314013
GOTERM_BP_ALL	GO:0051246~regulation of protein metabolic process	49	23.2227	0.000155834	ITGB1, CDKN1A, CSF1, ITGB2, PTPRJ, CASP3, TSPO, TIMP1, IER3, PPP1R12A, RIPK3, MMD, PLAUR, ARID5A, CYBB, TNFRSF1B, SERPING1, TNIK, NUPR1, ATF3, REG3B, CSF1R, CFH, MAGED1, TWF1, THBS1, EGFR, FGD2, FLRT3, NPY, NCKAP1L, XDH, MAP4K4, STAT5A, CD74, JUN, GADD45B, GADD45A, ATP2B4, DTNBP1, SERPINA3N, GADD45G, PDCL3, MARCKS, CD4, PTPRC, PTPN6, AGRN, EZH2	200	2514	17535	1.70886	0.473888	0.0034518	0.00314013
GOTERM_BP_ALL	GO:0040012~regulation of locomotion	23	10.9005	0.000160317	STAT5A, ITGB1, CD63, CSF1R, CD74, JUN, ANXA1, RIPK3, CSF1, SEMA3C, PTPRJ, SEMA4F, THBS1, EGFR, P2RY6, PTPRC, HAS1, ARHGDIB, NCKAP1L, TIMP1, AGRN, VCL, GPSM3	200	819	17535	2.46218	0.483519	0.00350588	0.00318933
GOTERM_BP_ALL	GO:0051128~regulation of cellular component organization	47	22.2749	0.000161124	ITGB1, CD63, CSF1R, CDKN1A, COL16A1, SEMA3C, CRABP2, WIPF1, CCNF, STMN2, TWF1, PTPRJ, STMN4, EGFR, C2, CYTH2, FLRT3, ARHGDIB, TSPO, NCKAP1L, IER3, MAP4K4, SH3GLB1, SMAD1, JUN, ANXA1, H3F3B, TNFRSF12A, PLAUR, ARID5A, DTNBP1, SEMA4F, MARCKS, GAP43, GAL, CTTN, SDC1, ITGA7, TNIK, LCP1, AGRN, FCGR2B, RHOQ, CBLN2, CDC42SE2, EZH2, GAS7	200	2376	17535	1.73431	0.485234	0.00350588	0.00318933
GOTERM_BP_ALL	GO:0031589~cell-substrate adhesion	13	6.16114	0.000162371	ITGB1, CD63, SNED1, COL16A1, TNFRSF12A, CSF1, ITGB2, PTPRJ, THBS1, MARCKS, CTTN, NPY, TECTA	200	299	17535	3.81196	0.487875	0.00350588	0.00318933
GOTERM_BP_ALL	GO:0050727~regulation of inflammatory response	13	6.16114	0.000162371	STAT5A, ANXA1, CFH, TNFRSF1B, EGFR, SBNO2, NPY, CASP1, SERPING1, TNFAIP8L2, FCGR2B, GPSM3, IER3	200	299	17535	3.81196	0.487875	0.00350588	0.00318933
GOTERM_BP_ALL	GO:0007160~cell-matrix adhesion	10	4.73934	0.00016253	ITGB1, CD63, SNED1, COL16A1, CTTN, CSF1, ITGB2, PTPRJ, THBS1, TECTA	200	173	17535	5.06792	0.48821	0.00350588	0.00318933
GOTERM_BP_ALL	GO:0048667~cell morphogenesis involved in neuron differentiation	18	8.53081	0.000165762	ITGB1, SMAD1, CSF1R, TNFRSF12A, SEMA3C, CRABP2, PTPRO, DTNBP1, SEMA4F, GFRA3, MARCKS, GAP43, CTTN, TUBB3, FLRT3, TNIK, AGRN, VCL	200	545	17535	2.89569	0.494983	0.00355069	0.00323009
GOTERM_BP_ALL	GO:0098602~single organism cell adhesion	22	10.4265	0.000166331	STAT5A, CD86, ITGB1, CD74, ANXA1, CXADR, RIPK3, ITGB2, LRRC32, PVR, EGFR, CD4, MAFB, PTPRC, CASP3, ITGA7, PTPN6, NCKAP1L, TNFAIP8L2, LCP1, CLIC1, VCL	200	764	17535	2.52467	0.496165	0.00355069	0.00323009
GOTERM_BP_ALL	GO:0070486~leukocyte aggregation	16	7.58294	0.000168883	STAT5A, CD86, CD74, ANXA1, CXADR, RIPK3, ITGB2, LRRC32, CD4, MAFB, PTPRC, CASP3, PTPN6, NCKAP1L, TNFAIP8L2, LCP1	200	443	17535	3.16659	0.501438	0.00358659	0.00326275
GOTERM_BP_ALL	GO:0050671~positive regulation of lymphocyte proliferation	9	4.2654	0.00017128	STAT5A, CD86, CD74, CDKN1A, CD4, ANXA1, PTPRC, NCKAP1L, IL13RA1	200	137	17535	5.75967	0.506339	0.00361884	0.00329209
GOTERM_BP_ALL	GO:0042542~response to hydrogen peroxide	10	4.73934	0.000177215	REG3B, JUN, KLF6, ANXA1, CFH, CASP6, ARG1, CASP3, SDC1, EZH2	200	175	17535	5.01	0.518268	0.00371405	0.00337871
GOTERM_BP_ALL	GO:0044700~single organism signaling	101	47.8673	0.000177589	CD86, CSF1, TXNDC17, PPP4R1, ARHGDIB, IL13RA1, IER3, SH3GLB1, CXADR, DGAT1, CACNA2D1, CYBB, SOX11, RAB32, CARHSP1, RAB31, TYROBP, S100A4, SIK1, TNIK, NUPR1, ATF3, CSF1R, CTBP2, CRABP2, MAGED1, GPR88, CREM, CSF2RB, C2, FLRT3, NCKAP1L, STAT5A, ABCA1, SMAD1, JUN, GADD45B, GADD45A, NSG1, GADD45G, PTPRC, SDC1, CDC42SE2, EZH2, ITGB1, CSRNP1, CDKN1A, ITGB2, PTPRO, PTPRJ, LSP1, TSPAN11, PANX1, THBD, CASP…	200	6598	17535	1.3421	0.519011	0.00371405	0.00337871
GOTERM_BP_ALL	GO:0051094~positive regulation of developmental process	30	14.218	0.000181213	ITGB1, CSF1R, BTG1, CSF1, CRABP2, MAGED1, ITGB2, STMN2, THBS1, CASP6, FLRT3, TSPO, NCKAP1L, STAT5A, SMAD1, CD74, JUN, ANXA1, TNFRSF12A, MMD, CYBB, SOX11, PDCL3, MARCKS, GAL, PTPRC, TNIK, AGRN, CBLN2, EZH2	200	1249	17535	2.10588	0.526142	0.0037707	0.00343024
GOTERM_CC_ALL	GO:0030427~site of polarized growth	10	4.73934	0.000185515	CYTH2, MARCKS, GAP43, CXADR, CTTN, FLRT3, DTNBP1, STMN2, STMN4, AGRN	203	183	18520	4.98533	0.0785618	0.00371873	0.00331397
GOTERM_BP_ALL	GO:0045087~innate immune response	18	8.53081	0.000188657	STAT5A, CD86, C1QA, CSF1R, CIITA, ANXA1, CFH, CSF1, GCH1, CYBB, SERPINA3N, PVR, ATG12, NPY, SERPING1, PTPN6, TNFAIP8L2, C1QC	200	551	17535	2.86416	0.54046	0.00390586	0.0035532
GOTERM_BP_ALL	GO:0032270~positive regulation of cellular protein metabolic process	32	15.1659	0.000196489	REG3B, ITGB1, CSF1R, CDKN1A, CSF1, MAGED1, THBS1, EGFR, FGD2, NPY, NCKAP1L, XDH, CD74, JUN, PPP1R12A, RIPK3, GADD45B, MMD, GADD45A, PLAUR, ATP2B4, ARID5A, DTNBP1, TNFRSF1B, GADD45G, MARCKS, CD4, PTPRC, TNIK, NUPR1, AGRN, EZH2	200	1382	17535	2.0301	0.555057	0.00404767	0.0036822
GOTERM_BP_ALL	GO:0007154~cell communication	102	48.3412	0.000197618	CD86, CSF1, TXNDC17, PPP4R1, ARHGDIB, IL13RA1, IER3, SH3GLB1, CXADR, DGAT1, CYBB, SOX11, RAB32, CARHSP1, RAB31, TYROBP, S100A4, SIK1, TNIK, NUPR1, ATF3, CSF1R, CTBP2, CRABP2, MAGED1, GPR88, CREM, CSF2RB, LTBP1, C2, FLRT3, NCKAP1L, STAT5A, ABCA1, SMAD1, JUN, GADD45B, GADD45A, NSG1, GADD45G, RPS25, PTPRC, SDC1, CDC42SE2, EZH2, ITGB1, CSRNP1, CDKN1A, ITGB2, PTPRO, PTPRJ, LSP1, TSPAN11, PANX1, THBD, …	200	6699	17535	1.33495	0.557124	0.00405068	0.00368494
GOTERM_BP_ALL	GO:0023052~signaling	101	47.8673	0.000214104	CD86, CSF1, TXNDC17, PPP4R1, ARHGDIB, IL13RA1, IER3, SH3GLB1, CXADR, DGAT1, CACNA2D1, CYBB, SOX11, RAB32, CARHSP1, RAB31, TYROBP, S100A4, SIK1, TNIK, NUPR1, ATF3, CSF1R, CTBP2, CRABP2, MAGED1, GPR88, CREM, CSF2RB, C2, FLRT3, NCKAP1L, STAT5A, ABCA1, SMAD1, JUN, GADD45B, GADD45A, NSG1, GADD45G, PTPRC, SDC1, CDC42SE2, EZH2, ITGB1, CSRNP1, CDKN1A, ITGB2, PTPRO, PTPRJ, LSP1, TSPAN11, PANX1, THBD, CASP…	200	6627	17535	1.33623	0.586218	0.00436686	0.00397257
GOTERM_BP_ALL	GO:2000145~regulation of cell motility	22	10.4265	0.000224395	STAT5A, ITGB1, CD63, CSF1R, CD74, JUN, ANXA1, RIPK3, CSF1, SEMA3C, PTPRJ, SEMA4F, THBS1, EGFR, P2RY6, PTPRC, HAS1, ARHGDIB, NCKAP1L, TIMP1, VCL, GPSM3	200	781	17535	2.46972	0.603403	0.00453189	0.0041227
GOTERM_BP_ALL	GO:0043086~negative regulation of catalytic activity	22	10.4265	0.000224395	CDKN1A, CSRNP2, ANXA1, PPP1R12A, GADD45B, GADD45A, ATP2B4, PLAUR, DTNBP1, PTPRJ, SERPINA3N, THBS1, GADD45G, PTPRC, FLRT3, CASP3, PHACTR2, SERPING1, PTPN6, NCKAP1L, TIMP1, AGRN	200	781	17535	2.46972	0.603403	0.00453189	0.0041227
GOTERM_BP_ALL	GO:0007165~signal transduction	96	45.4976	0.000230564	ITGB1, CD86, CSRNP1, CDKN1A, CSF1, ITGB2, PTPRO, PTPRJ, LSP1, TSPAN11, TXNDC17, THBD, PPP4R1, CASP3, ARHGDIB, CASP1, TSPO, SOSTDC1, TIMP1, IL13RA1, IER3, SH3GLB1, ANXA1, PPP1R12A, RIPK3, TNFRSF12A, PLAUR, CYBB, SOX11, RHOC, TNFRSF1B, RAB32, CARHSP1, ARL4A, RAB31, TYROBP, GAL, CTTN, CCKBR, ITGA7, S100A4, SIK1, TAX1BP3, TNIK, LCP1, NUPR1, ATF3, RHOQ, CD63, CSF1R, CTBP2, SEMA3C, CRABP2, MAGED1, GPR8…	200	6219	17535	1.3534	0.613361	0.00463378	0.00421539
GOTERM_BP_ALL	GO:0030595~leukocyte chemotaxis	10	4.73934	0.000247467	CD74, CXADR, ANXA1, CSF1, ITGB2, PTPRO, NCKAP1L, PTPRJ, THBS1, GPSM3	200	183	17535	4.79098	0.639382	0.00494574	0.00449918
GOTERM_BP_ALL	GO:0051270~regulation of cellular component movement	23	10.9005	0.000248487	STAT5A, ITGB1, CD63, CSF1R, CD74, JUN, ANXA1, RIPK3, CSF1, SEMA3C, PTPRJ, SEMA4F, THBS1, EGFR, P2RY6, PTPRC, HAS1, ARHGDIB, NCKAP1L, TIMP1, AGRN, VCL, GPSM3	200	845	17535	2.38642	0.640896	0.00494574	0.00449918
GOTERM_CC_ALL	GO:0042383~sarcolemma	9	4.2654	0.000255737	ITGB1, ANXA1, CACNA2D1, ATP2B4, DTNBP1, ITGA7, FLNC, AGRN, VCL	203	151	18520	5.43764	0.106666	0.00490348	0.00436977
GOTERM_BP_ALL	GO:0097530~granulocyte migration	8	3.79147	0.000258957	CD74, CXADR, ANXA1, CSF1, ITGB2, NCKAP1L, PTPRJ, THBS1	200	110	17535	6.37636	0.656064	0.00512934	0.0046662
GOTERM_BP_ALL	GO:0050863~regulation of T cell activation	12	5.6872	0.000269009	STAT5A, CD86, CD74, CD4, ANXA1, PTPRC, RIPK3, CASP3, PTPN6, NCKAP1L, TNFAIP8L2, LRRC32	200	270	17535	3.89667	0.670024	0.00530295	0.00482414
GOTERM_BP_ALL	GO:0050778~positive regulation of immune response	16	7.58294	0.000276389	STAT5A, CD86, C1QA, CD74, ANXA1, CMTM3, CFH, PTPRJ, PVR, C2, CD4, PTPRC, SERPING1, PTPN6, NCKAP1L, C1QC	200	464	17535	3.02328	0.679911	0.00542249	0.00493289
GOTERM_MF_ALL	GO:0001046~core promoter sequence-specific DNA binding	8	3.79147	0.000284442	STAT5A, SMAD1, H3F3B, NFIL3, NRIP1, CREM, SOX11, EZH2	183	116	16650	6.27473	0.162176	0.0196897	0.0192472
GOTERM_BP_ALL	GO:0048585~negative regulation of response to stimulus	31	14.6919	0.000292008	REG3B, ITGB1, SEMA3C, PTPRO, PTPRJ, THBS1, THBD, FLRT3, NPY, SOSTDC1, TNFAIP8L2, XDH, IER3, MAP4K4, SH3GLB1, CD74, ANXA1, PLAUR, ATP2B4, SEMA4F, TNFRSF1B, BICC1, PTPRC, CTTN, SERPING1, PTPN6, RGS12, TAX1BP3, FCGR2B, ATF3, EZH2	200	1349	17535	2.01477	0.69987	0.00570176	0.00518695
GOTERM_BP_ALL	GO:0044699~single-organism process	177	83.8863	0.000331245	CD86, TES, COL16A1, CSF1, WIPF1, CLEC10A, CCNF, STMN2, JMJD1C, STMN4, IFI30, ALDH1L2, PVR, TXNDC17, RPS15, TGM1, TUBB6, PPP4R1, TUBB3, ARHGDIB, IL13RA1, IER3, SH3GLB1, CXADR, DGAT1, CACNA2D1, ARID5A, CYBB, SOX11, ATG12, RAB32, CARHSP1, RAB31, TYROBP, RBP1, PADI3, SERPING1, S100A4, SIK1, TNIK, NUPR1, VCL, ATF3, REG3B, CSF1R, CTBP2, CRABP2, MAGED1, LYZ2, GPR88, CREM, TWF1, CSF2RB, LTBP1, C2, NLN, S…	200	13850	17535	1.12047	0.744693	0.0064246	0.00584452
GOTERM_BP_ALL	GO:0006959~humoral immune response	9	4.2654	0.000332146	C1QA, PTPRC, CFH, NPY, SERPING1, PTPN6, FCGR2B, C2, C1QC	200	151	17535	5.22566	0.745639	0.0064246	0.00584452
GOTERM_BP_ALL	GO:0031099~regeneration	12	5.6872	0.000333922	RPS15, CDKN1A, JUN, GAP43, ANXA1, PLAUR, TSPO, LCP1, RPL18, EGFR, MAP4K4, EZH2	200	277	17535	3.79819	0.747494	0.00642878	0.00584831
GOTERM_CC_ALL	GO:0009897~external side of plasma membrane	12	5.6872	0.000336378	CD86, ABCA1, ITGB1, CD74, CD4, ANXA1, PTPRC, SDC1, GFRA1, GFRA3, FCGR2B, THBS1	203	288	18520	3.80131	0.137886	0.00618095	0.0055082
GOTERM_BP_ALL	GO:0061564~axon development	16	7.58294	0.000337833	ITGB1, CSF1R, JUN, TNFRSF12A, SEMA3C, CRABP2, PTPRO, SEMA4F, GFRA3, GAP43, CTTN, TUBB3, FLRT3, TSPO, AGRN, VCL	200	473	17535	2.96575	0.751532	0.00647381	0.00588929
GOTERM_BP_ALL	GO:0002761~regulation of myeloid leukocyte differentiation	8	3.79147	0.000339988	STAT5A, CSF1R, JUN, TYROBP, MAFB, CSF1, RBP1, C1QC	200	115	17535	6.09913	0.75373	0.00648495	0.00589942
GOTERM_CC_ALL	GO:0098805~whole membrane	27	12.7962	0.000351626	ITGB1, CD63, ITGB2, EGFR, THBD, CASP3, TSPO, SH3GLB1, ABCA1, ANXA1, CXADR, MMD, ARG1, DTNBP1, LAPTM5, TNFRSF1B, CP, ATG12, CD4, RAB31, PTPRC, VGF, CTTN, FCGR2B, VCL, PLCD1, RHOQ	203	1154	18520	2.13453	0.143666	0.00620269	0.00552756
GOTERM_BP_ALL	GO:0002455~humoral immune response mediated by circulating immunoglobulin	6	2.8436	0.000360525	C1QA, PTPRC, SERPING1, PTPN6, FCGR2B, C1QC	200	54	17535	9.74167	0.773722	0.006845	0.00622695
GOTERM_BP_ALL	GO:0002695~negative regulation of leukocyte activation	9	4.2654	0.000362887	CD74, ANXA1, GAL, CASP3, PTPN6, SOX11, TNFAIP8L2, LRRC32, FCGR2B	200	153	17535	5.15735	0.775915	0.00685823	0.00623899
GOTERM_BP_ALL	GO:0048732~gland development	18	8.53081	0.000370776	STAT5A, JUN, ANXA1, RIPK3, CSF1, SEMA3C, ARG1, PLAUR, CP, EGFR, RPS15, MAFB, CCKBR, TSPO, SOSTDC1, RPL18, XDH, EZH2	200	584	17535	2.70231	0.783085	0.00697533	0.00634552
GOTERM_BP_ALL	GO:0060429~epithelium development	27	12.7962	0.000377039	CD63, CDKN1A, BTG1, SEMA3C, CSF1, MAGED1, PTPRO, JMJD1C, EGFR, TGM1, FLRT3, CASP3, SOSTDC1, XDH, STAT5A, SMAD1, JUN, ANXA1, PPP1R12A, PLAUR, SOX11, RHOC, GAL, SDC1, LCP1, VCL, EZH2	200	1115	17535	2.12307	0.788614	0.00706091	0.00642337
GOTERM_MF_ALL	GO:0005102~receptor binding	32	15.1659	0.000386855	CD86, ITGB1, COL16A1, SEMA3C, CSF1, CTBP2, PTPRJ, THBS1, EGFR, PANX1, FLRT3, NPY, CASP3, NRIP1, TIMP1, ABCA1, CD74, CXADR, PLAUR, GFRA1, SEMA4F, NSG1, PDCL3, CD4, TYROBP, GAL, VGF, CCKBR, ITGA7, PTPN6, S100A4, TGFBI	183	1497	16650	1.94487	0.213899	0.0221444	0.0216468
GOTERM_BP_ALL	GO:0006979~response to oxidative stress	16	7.58294	0.000387029	REG3B, GGT5, JUN, ANXA1, BTG1, CFH, GCH1, ARG1, TXNRD1, THBS1, EGFR, KLF6, CASP6, CASP3, SDC1, EZH2	200	479	17535	2.9286	0.797143	0.0072152	0.00656373
GOTERM_MF_ALL	GO:0043236~laminin binding	5	2.36967	0.000390993	ITGB1, ITGA7, SSC5D, AGRN, THBS1	183	32	16650	14.2162	0.215921	0.0221444	0.0216468
GOTERM_BP_ALL	GO:0044092~negative regulation of molecular function	26	12.3223	0.000393674	CDKN1A, CSRNP2, PTPRJ, THBS1, FLRT3, CASP3, PHACTR2, NCKAP1L, TIMP1, JUN, ANXA1, PPP1R12A, GADD45B, GADD45A, PLAUR, ATP2B4, DTNBP1, SOX11, SERPINA3N, GADD45G, PTPRC, SERPING1, SIK1, PTPN6, AGRN, EZH2	200	1056	17535	2.15866	0.802625	0.00730438	0.00664486
GOTERM_BP_ALL	GO:0097529~myeloid leukocyte migration	9	4.2654	0.000395359	CD74, CXADR, ANXA1, CSF1, ITGB2, PTPRO, NCKAP1L, PTPRJ, THBS1	200	155	17535	5.09081	0.803991	0.00730438	0.00664486
GOTERM_BP_ALL	GO:1903037~regulation of leukocyte cell-cell adhesion	12	5.6872	0.000411215	STAT5A, CD86, CD74, CD4, ANXA1, PTPRC, RIPK3, CASP3, PTPN6, NCKAP1L, TNFAIP8L2, LRRC32	200	284	17535	3.70458	0.816394	0.00756341	0.0068805
GOTERM_BP_ALL	GO:0098609~cell-cell adhesion	26	12.3223	0.00041631	CD86, ITGB1, ITGB2, TWF1, LRRC32, PVR, EGFR, FAM129B, FLRT3, CASP3, NCKAP1L, TNFAIP8L2, LRRFIP1, CLIC1, STAT5A, CD74, ANXA1, CXADR, RIPK3, CD4, MAFB, PTPRC, ITGA7, PTPN6, LCP1, VCL	200	1060	17535	2.15052	0.820211	0.00762311	0.00693481
GOTERM_CC_ALL	GO:0098857~membrane microdomain	13	6.16114	0.000421885	ABCA1, ITGB1, CXADR, ITGB2, TNFRSF1B, EGFR, CD4, PTPRC, CASP3, FCGR2B, VCL, PLCD1, RHOQ	203	345	18520	3.43771	0.169802	0.00689079	0.00614077
GOTERM_CC_ALL	GO:0045121~membrane raft	13	6.16114	0.000421885	ABCA1, ITGB1, CXADR, ITGB2, TNFRSF1B, EGFR, CD4, PTPRC, CASP3, FCGR2B, VCL, PLCD1, RHOQ	203	345	18520	3.43771	0.169802	0.00689079	0.00614077
GOTERM_BP_ALL	GO:0051093~negative regulation of developmental process	22	10.4265	0.00042938	STAT5A, CD86, ITGB1, CD74, ANXA1, CXADR, SEMA3C, DTNBP1, STMN2, SOX11, SEMA4F, THBS1, CYTH2, GAL, MAFB, ARHGDIB, TSPO, TIMP1, XDH, C1QC, EZH2, MAP4K4	200	820	17535	2.35226	0.829642	0.00782763	0.00712086
GOTERM_BP_ALL	GO:0050900~leukocyte migration	12	5.6872	0.000451757	ITGB1, CD74, CXADR, ANXA1, RIPK3, CSF1, ITGB2, PTPRO, NCKAP1L, PTPRJ, THBS1, GPSM3	200	287	17535	3.66585	0.844656	0.0081993	0.00745897
GOTERM_BP_ALL	GO:0042113~B cell activation	11	5.21327	0.000456558	STAT5A, CD86, CMTM7, CD74, CDKN1A, PTPRC, CASP3, PTPN6, NCKAP1L, FCGR2B, IL13RA1	200	242	17535	3.98523	0.8477	0.00825008	0.00750517
GOTERM_BP_ALL	GO:0042698~ovulation cycle	9	4.2654	0.000469339	STAT5A, REG3B, ANXA1, VGF, CCKBR, HAS1, NRIP1, MMP19, EGFR	200	159	17535	4.96274	0.855518	0.00844401	0.00768159
GOTERM_BP_ALL	GO:0019538~protein metabolic process	84	39.8104	0.000480161	ITGB1, CDKN1A, BTG1, CSF1, RPL31, CCNF, ITGB2, PTPRO, JMJD1C, PTPRJ, PTPRH, TGM1, DUSP11, RPS15, CASP6, RPS18, CASP3, CASP1, TSPO, AP1S1, TIMP1, IER3, PARP3, ANXA1, PPP1R12A, RIPK3, MMD, PLAUR, ARID5A, CYBB, SOX11, TNFRSF1B, ATG12, MMP16, CCKBR, PADI3, SERPING1, MMP19, SIK1, TNIK, NUPR1, ATF3, REG3B, C1QA, CSF1R, CFH, MAGED1, RPL36A, TWF1, THBS1, EGFR, FGD2, C2, NLN, FLRT3, NPY, NCKAP1L, RPL18, X…	200	5344	17535	1.37812	0.861823	0.00860115	0.00782454
GOTERM_BP_ALL	GO:0032268~regulation of cellular protein metabolic process	45	21.327	0.000483766	REG3B, ITGB1, CSF1R, CDKN1A, CSF1, MAGED1, ITGB2, TWF1, PTPRJ, THBS1, EGFR, FGD2, FLRT3, NPY, CASP3, TSPO, NCKAP1L, TIMP1, XDH, MAP4K4, CD74, JUN, PPP1R12A, RIPK3, GADD45B, MMD, GADD45A, PLAUR, ATP2B4, ARID5A, DTNBP1, SERPINA3N, TNFRSF1B, GADD45G, PDCL3, MARCKS, CD4, PTPRC, SERPING1, PTPN6, TNIK, NUPR1, AGRN, ATF3, EZH2	200	2350	17535	1.67888	0.863862	0.00862822	0.00784916
GOTERM_BP_ALL	GO:0022604~regulation of cell morphogenesis	18	8.53081	0.000494667	SMAD1, CSF1R, ANXA1, TNFRSF12A, SEMA3C, CRABP2, WIPF1, DTNBP1, SEMA4F, MARCKS, CTTN, ITGA7, TNIK, AGRN, RHOQ, EZH2, CDC42SE2, GAS7	200	599	17535	2.63464	0.869845	0.00878461	0.00799144
GOTERM_MF_ALL	GO:0001047~core promoter binding	9	4.2654	0.000505141	STAT5A, SMAD1, H3F3B, NFIL3, GADD45A, NRIP1, CREM, SOX11, EZH2	183	167	16650	4.90331	0.269683	0.0262252	0.0256359
GOTERM_BP_ALL	GO:0050867~positive regulation of cell activation	12	5.6872	0.000511951	STAT5A, CD86, CD74, CDKN1A, CD4, ANXA1, PTPRC, DGAT1, NCKAP1L, PTPRJ, THBS1, IL13RA1	200	291	17535	3.61546	0.878797	0.00905253	0.00823516
GOTERM_CC_ALL	GO:0098589~membrane region	14	6.63507	0.000512694	ABCA1, ITGB1, CXADR, ITGB2, TNFRSF1B, EGFR, CD4, PTPRC, CTTN, CASP3, FCGR2B, VCL, PLCD1, RHOQ	203	404	18520	3.16149	0.202406	0.00807493	0.00719603
GOTERM_BP_ALL	GO:0048589~developmental growth	20	9.47867	0.000520285	STAT5A, ITGB1, SMAD1, ANXA1, CXADR, H3F3B, TNFRSF12A, CSF1, SEMA3C, CRABP2, PLAUR, SEMA4F, THBS1, GAP43, GAL, CTTN, FLRT3, AGRN, VCL, EZH2	200	715	17535	2.45245	0.882891	0.00916058	0.00833346
GOTERM_BP_ALL	GO:0002573~myeloid leukocyte differentiation	10	4.73934	0.000548933	STAT5A, CD86, CSF1R, JUN, SBNO2, TYROBP, MAFB, CSF1, RBP1, C1QC	200	204	17535	4.29779	0.895939	0.00962385	0.0087549
GOTERM_BP_ALL	GO:0030335~positive regulation of cell migration	15	7.109	0.000566436	STAT5A, ITGB1, CSF1R, CD74, JUN, CSF1, SEMA3C, PTPRJ, SEMA4F, THBS1, EGFR, P2RY6, PTPRC, NCKAP1L, GPSM3	200	444	17535	2.96199	0.903184	0.00988863	0.00899578
GOTERM_BP_ALL	GO:0002460~adaptive immune response based on somatic recombination of immune receptors built from immunoglobulin superfamily domains	11	5.21327	0.000570177	C1QA, CD74, CD4, ANXA1, PTPRC, RIPK3, SERPING1, PTPN6, FCGR2B, PVR, C1QC	200	249	17535	3.87319	0.904666	0.00991194	0.00901698
GOTERM_BP_ALL	GO:0042100~B cell proliferation	7	3.31754	0.000593176	CD74, CDKN1A, PTPRC, CASP3, NCKAP1L, FCGR2B, IL13RA1	200	91	17535	6.74423	0.913291	0.0102684	0.00934127
GOTERM_BP_ALL	GO:0010038~response to metal ion	15	7.109	0.000616852	CD86, C1QA, JUN, ARG1, TXNRD1, CYBB, THBS1, CP, EGFR, CASP6, CASP3, SDC1, TSPO, XDH, PLCD1	200	448	17535	2.93555	0.921357	0.0105626	0.00960892
GOTERM_BP_ALL	GO:0036211~protein modification process	60	28.436	0.000617863	ITGB1, CDKN1A, BTG1, CSF1, CCNF, ITGB2, PTPRO, JMJD1C, PTPRJ, PTPRH, TGM1, DUSP11, CASP3, TSPO, AP1S1, PARP3, ANXA1, PPP1R12A, RIPK3, MMD, PLAUR, ARID5A, TNFRSF1B, ATG12, CCKBR, PADI3, SIK1, TNIK, NUPR1, ATF3, REG3B, CSF1R, MAGED1, TWF1, THBS1, EGFR, FGD2, FLRT3, NPY, NCKAP1L, XDH, MAP4K4, STAT5A, ABCA1, SMAD1, CD74, JUN, GADD45B, GADD45A, ATP2B4, DTNBP1, GADD45G, PDCL3, MARCKS, UCK2, CD4, PTPRC,…	200	3488	17535	1.50817	0.921684	0.0105626	0.00960892
GOTERM_BP_ALL	GO:0006464~cellular protein modification process	60	28.436	0.000617863	ITGB1, CDKN1A, BTG1, CSF1, CCNF, ITGB2, PTPRO, JMJD1C, PTPRJ, PTPRH, TGM1, DUSP11, CASP3, TSPO, AP1S1, PARP3, ANXA1, PPP1R12A, RIPK3, MMD, PLAUR, ARID5A, TNFRSF1B, ATG12, CCKBR, PADI3, SIK1, TNIK, NUPR1, ATF3, REG3B, CSF1R, MAGED1, TWF1, THBS1, EGFR, FGD2, FLRT3, NPY, NCKAP1L, XDH, MAP4K4, STAT5A, ABCA1, SMAD1, CD74, JUN, GADD45B, GADD45A, ATP2B4, DTNBP1, GADD45G, PDCL3, MARCKS, UCK2, CD4, PTPRC,…	200	3488	17535	1.50817	0.921684	0.0105626	0.00960892
GOTERM_MF_ALL	GO:0003779~actin binding	13	6.16114	0.000678138	ITGB1, WIPF1, TWF1, EGFR, PANX1, MARCKS, PHACTR2, S100A4, FXYD5, LCP1, FLNC, VCL, GAS7	183	364	16650	3.24941	0.34423	0.0324985	0.0317681
GOTERM_BP_ALL	GO:0007584~response to nutrient	12	5.6872	0.000728049	ABCA1, ITGB1, CD4, ARG1, RBP1, CYBB, TSPO, SERPINA3N, LTBP1, CP, EGFR, C2	200	304	17535	3.46086	0.950282	0.0123949	0.0112757
GOTERM_BP_ALL	GO:0050866~negative regulation of cell activation	9	4.2654	0.000757945	CD74, ANXA1, GAL, CASP3, PTPN6, SOX11, TNFAIP8L2, LRRC32, FCGR2B	200	171	17535	4.61447	0.956049	0.0128508	0.0116904
GOTERM_BP_ALL	GO:2000147~positive regulation of cell motility	15	7.109	0.000771331	STAT5A, ITGB1, CSF1R, CD74, JUN, CSF1, SEMA3C, PTPRJ, SEMA4F, THBS1, EGFR, P2RY6, PTPRC, NCKAP1L, GPSM3	200	458	17535	2.87145	0.958409	0.0130241	0.0118481
GOTERM_BP_ALL	GO:0046006~regulation of activated T cell proliferation	5	2.36967	0.000792855	STAT5A, CD86, RIPK3, CASP3, LRRC32	200	37	17535	11.848	0.961942	0.0133202	0.0121175
GOTERM_BP_ALL	GO:0010563~negative regulation of phosphorus metabolic process	17	8.05687	0.000798566	CDKN1A, JUN, CSRNP2, GADD45B, GADD45A, DTNBP1, PTPRJ, GADD45G, PTPRC, FLRT3, CASP3, TSPO, PTPN6, NCKAP1L, XDH, ATF3, IER3	200	569	17535	2.61946	0.962828	0.0133202	0.0121175
GOTERM_BP_ALL	GO:0045936~negative regulation of phosphate metabolic process	17	8.05687	0.000798566	CDKN1A, JUN, CSRNP2, GADD45B, GADD45A, DTNBP1, PTPRJ, GADD45G, PTPRC, FLRT3, CASP3, TSPO, PTPN6, NCKAP1L, XDH, ATF3, IER3	200	569	17535	2.61946	0.962828	0.0133202	0.0121175
GOTERM_BP_ALL	GO:0046629~gamma-delta T cell activation	4	1.89573	0.000870624	STAT5A, CXADR, PTPRC, NCKAP1L	200	17	17535	20.6294	0.972385	0.0144055	0.0131048
GOTERM_BP_ALL	GO:1900745~positive regulation of p38MAPK cascade	4	1.89573	0.000870624	GADD45B, GADD45A, XDH, GADD45G	200	17	17535	20.6294	0.972385	0.0144055	0.0131048
GOTERM_MF_ALL	GO:0000979~RNA polymerase II core promoter sequence-specific DNA binding	6	2.8436	0.000882303	STAT5A, SMAD1, H3F3B, NFIL3, SOX11, EZH2	183	68	16650	8.02797	0.422493	0.0392625	0.0383802
GOTERM_BP_ALL	GO:1903706~regulation of hemopoiesis	13	6.16114	0.000911422	STAT5A, CSF1R, CD74, JUN, ANXA1, CSF1, TYROBP, MAFB, PTPRC, RBP1, PTPN6, NCKAP1L, C1QC	200	362	17535	3.14855	0.976662	0.0150202	0.013664
GOTERM_BP_ALL	GO:0051272~positive regulation of cellular component movement	15	7.109	0.000961223	STAT5A, ITGB1, CSF1R, CD74, JUN, CSF1, SEMA3C, PTPRJ, SEMA4F, THBS1, EGFR, P2RY6, PTPRC, NCKAP1L, GPSM3	200	469	17535	2.8041	0.980996	0.0157779	0.0143532
GOTERM_BP_ALL	GO:0033554~cellular response to stress	35	16.5877	0.00100837	REG3B, CDKN1A, CFH, MAGED1, THBS1, EGFR, FGD2, CASP3, AP1S1, TSPO, XDH, IER3, MAP4K4, SH3GLB1, CD74, JUN, PARP3, ANXA1, GADD45B, GCH1, GADD45A, ARG1, TXNRD1, DTNBP1, CYBB, KIF22, TNFRSF1B, GADD45G, ITPKC, RPS25, KLF6, TNIK, NUPR1, ATF3, EZH2	200	1726	17535	1.77788	0.984355	0.016486	0.0149975
GOTERM_CC_ALL	GO:0042995~cell projection	38	18.0095	0.00100837	ITGB1, WIPF1, LYZ2, PTPRO, STMN2, TWF1, PTPRJ, STMN4, PTPRH, LTBP1, FGD2, PANX1, CYTH2, TUBB3, FLRT3, NPY, CASP1, AP1S1, PDE6B, ANXA1, CXADR, TNFRSF12A, ARG1, ATP2B4, DTNBP1, CYBB, GFRA1, TNFRSF1B, MARCKS, GAP43, VGF, CTTN, RGS12, S100A4, LCP1, AGRN, CDC42SE2, GAS7	203	2011	18520	1.72392	0.359123	0.0153343	0.0136652
GOTERM_BP_ALL	GO:0040017~positive regulation of locomotion	15	7.109	0.00102617	STAT5A, ITGB1, CSF1R, CD74, JUN, CSF1, SEMA3C, PTPRJ, SEMA4F, THBS1, EGFR, P2RY6, PTPRC, NCKAP1L, GPSM3	200	472	17535	2.78628	0.985462	0.0166624	0.0151579
GOTERM_BP_ALL	GO:0001776~leukocyte homeostasis	7	3.31754	0.00102724	STAT5A, CD74, ANXA1, RIPK3, CASP3, NCKAP1L, FCGR2B	200	101	17535	6.07649	0.985527	0.0166624	0.0151579
GOTERM_BP_ALL	GO:0006897~endocytosis	16	7.58294	0.00104883	ABCA1, ITGB1, CD63, ANXA1, WIPF1, ITGB2, DTNBP1, SSC5D, THBS1, EGFR, C2, RAB31, CTTN, NCKAP1L, FCGR2B, CDC42SE2	200	528	17535	2.65682	0.98676	0.0169458	0.0154157
GOTERM_BP_ALL	GO:0000904~cell morphogenesis involved in differentiation	21	9.95261	0.00107512	ITGB1, SMAD1, CSF1R, TNFRSF12A, SEMA3C, CRABP2, PTPRO, DTNBP1, JMJD1C, SEMA4F, GFRA3, MARCKS, GAP43, CTTN, TUBB3, FLRT3, PTPN6, TNIK, AGRN, VCL, EZH2	200	820	17535	2.24534	0.98812	0.0173027	0.0157404
GOTERM_CC_ALL	GO:0005829~cytosol	37	17.5355	0.00109121	CDKN1A, CRABP2, RPL31, MAGED1, RPL36A, FAM129B, TXNDC17, RPS15, NLN, CASP6, RPS18, CASP3, ARHGDIB, CASP1, AP1S1, NCKAP1L, RPL18, XDH, STAT5A, JUN, PPP1R12A, RIPK3, GCH1, TXNRD1, DTNBP1, RHOC, CIDEC, RPS25, MARCKS, CARHSP1, UCK2, RBP1, SIK1, RGS12, RPS20, LCP1, PLCD1	203	1947	18520	1.73373	0.382135	0.0160407	0.0142948
GOTERM_BP_ALL	GO:0051130~positive regulation of cellular component organization	28	13.2701	0.00110293	ITGB1, CD63, COL16A1, CRABP2, WIPF1, STMN2, PTPRJ, C2, FLRT3, NCKAP1L, SH3GLB1, SMAD1, JUN, ANXA1, TNFRSF12A, PLAUR, ARID5A, DTNBP1, MARCKS, CTTN, SDC1, TNIK, LCP1, AGRN, FCGR2B, RHOQ, CBLN2, EZH2	200	1264	17535	1.94217	0.989408	0.0176813	0.0160848
GOTERM_BP_ALL	GO:0030097~hemopoiesis	21	9.95261	0.00112358	CMTM7, STAT5A, CD86, CSF1R, CD74, JUN, ANXA1, RIPK3, CSF1, CEBPD, CD4, SBNO2, TYROBP, SLC7A6OS, MAFB, PTPRC, CASP3, RBP1, PTPN6, NCKAP1L, C1QC	200	823	17535	2.23715	0.990273	0.0179424	0.0163224
GOTERM_MF_ALL	GO:0005001~transmembrane receptor protein tyrosine phosphatase activity	3	1.4218	0.00116287	PTPRC, PTPN6, PTPRH	183	5	16650	54.5902	0.515057	0.0452792	0.0442617
GOTERM_MF_ALL	GO:0019198~transmembrane receptor protein phosphatase activity	3	1.4218	0.00116287	PTPRC, PTPN6, PTPRH	183	5	16650	54.5902	0.515057	0.0452792	0.0442617
GOTERM_BP_ALL	GO:0002920~regulation of humoral immune response	5	2.36967	0.00117352	PTPRC, CFH, SERPING1, PTPN6, FCGR2B	200	41	17535	10.6921	0.992084	0.0186676	0.0169821
GOTERM_BP_ALL	GO:0051050~positive regulation of transport	24	11.3744	0.00120711	SH3GLB1, ABCA1, ITGB1, CD63, CSF1R, ANXA1, WIPF1, CACNA2D1, DTNBP1, SOX11, EGFR, C2, PANX1, MARCKS, CD4, GAL, CCKBR, CASP1, SDC1, TSPO, NCKAP1L, FCGR2B, PLCD1, RHOQ	200	1014	17535	2.07515	0.993109	0.019128	0.0174009
GOTERM_BP_ALL	GO:0045216~cell-cell junction organization	9	4.2654	0.00130406	ITGB1, CSF1R, CXADR, COL16A1, CTTN, PTPRO, PTPRJ, RHOC, VCL	200	186	17535	4.24234	0.995381	0.0205851	0.0187264
GOTERM_BP_ALL	GO:0030099~myeloid cell differentiation	13	6.16114	0.00134361	STAT5A, CD86, CSF1R, JUN, CSF1, SBNO2, TYROBP, MAFB, CASP3, RBP1, PTPN6, NCKAP1L, C1QC	200	379	17535	3.00732	0.996076	0.0211286	0.0192209
GOTERM_BP_ALL	GO:0031400~negative regulation of protein modification process	16	7.58294	0.00138395	CDKN1A, JUN, GADD45B, GADD45A, DTNBP1, PTPRJ, GADD45G, PDCL3, PTPRC, FLRT3, CASP3, TSPO, PTPN6, NCKAP1L, XDH, ATF3	200	543	17535	2.58343	0.996678	0.0216802	0.0197227
GOTERM_BP_ALL	GO:0046683~response to organophosphorus	9	4.2654	0.00139598	PANX1, THBD, JUN, VGF, CREM, CASP1, SDC1, MMP19, SERPINA3N	200	188	17535	4.19721	0.996839	0.0217857	0.0198186
GOTERM_BP_ALL	GO:0030890~positive regulation of B cell proliferation	5	2.36967	0.00140506	CD74, CDKN1A, PTPRC, NCKAP1L, IL13RA1	200	43	17535	10.1948	0.996955	0.0218346	0.0198632
GOTERM_BP_ALL	GO:0007409~axonogenesis	14	6.63507	0.00140971	ITGB1, CSF1R, TNFRSF12A, SEMA3C, CRABP2, PTPRO, SEMA4F, GFRA3, GAP43, CTTN, TUBB3, FLRT3, AGRN, VCL	200	434	17535	2.82823	0.997013	0.0218346	0.0198632
GOTERM_BP_ALL	GO:0050730~regulation of peptidyl-tyrosine phosphorylation	10	4.73934	0.00144474	ITGB1, PDCL3, CSF1R, CD74, CD4, PTPRC, ITGB2, PTPN6, AGRN, EGFR	200	234	17535	3.74679	0.997415	0.0222934	0.0202805
GOTERM_BP_ALL	GO:0031347~regulation of defense response	17	8.05687	0.00146097	STAT5A, CD86, ANXA1, CFH, TNFRSF1B, PVR, EGFR, ITPKC, SBNO2, NPY, CASP1, SERPING1, TNIK, TNFAIP8L2, FCGR2B, GPSM3, IER3	200	603	17535	2.47177	0.997583	0.0224597	0.0204318
GOTERM_BP_ALL	GO:0006469~negative regulation of protein kinase activity	10	4.73934	0.00147945	CDKN1A, PTPRC, GADD45B, GADD45A, FLRT3, CASP3, DTNBP1, PTPN6, PTPRJ, GADD45G	200	235	17535	3.73085	0.99776	0.0226592	0.0206133
GOTERM_BP_ALL	GO:0030030~cell projection organization	30	14.218	0.00149398	ITGB1, CSF1R, SEMA3C, CRABP2, PTPRO, STMN2, STMN4, EGFR, CYTH2, TUBB3, FLRT3, NPY, TSPO, MAP4K4, SMAD1, JUN, TNFRSF12A, DTNBP1, GFRA1, SEMA4F, GFRA3, MARCKS, GAP43, CTTN, TNIK, AGRN, VCL, RHOQ, EZH2, GAS7	200	1424	17535	1.84709	0.99789	0.022797	0.0207386
GOTERM_BP_ALL	GO:0007568~aging	14	6.63507	0.0015006	CD86, CDKN1A, JUN, CIITA, ARG1, ITGB2, JMJD1C, GFRA1, TNFRSF1B, CP, NPY, TSPO, SERPING1, TIMP1	200	437	17535	2.80881	0.997947	0.0228136	0.0207537
GOTERM_BP_ALL	GO:1902107~positive regulation of leukocyte differentiation	8	3.79147	0.00151449	STAT5A, CSF1R, CD74, JUN, ANXA1, PTPRC, CSF1, NCKAP1L	200	148	17535	4.73919	0.998062	0.02294	0.0208688
GOTERM_BP_ALL	GO:0040007~growth	24	11.3744	0.00153876	STAT5A, ITGB1, SMAD1, CDKN1A, ANXA1, CXADR, H3F3B, TNFRSF12A, CSF1, SEMA3C, CRABP2, PLAUR, PTPRJ, SEMA4F, THBS1, EGFR, GAP43, GAL, CTTN, FLRT3, NUPR1, AGRN, VCL, EZH2	200	1033	17535	2.03698	0.998246	0.0232223	0.0211256
GOTERM_BP_ALL	GO:0042592~homeostatic process	34	16.1137	0.00161614	ITGB1, CSF1R, CSF1, LYZ2, EGFR, CASP3, TSPO, NCKAP1L, PDE6B, XDH, MAP4K4, STAT5A, ABCA1, SMAD1, CD74, NAPSA, PARP3, ANXA1, CXADR, DGAT1, RIPK3, TXNRD1, CACNA2D1, ATP2B4, CP, CD4, MAFB, PTPRC, VGF, CCKBR, PTPN6, FCGR2B, PLCD1, EZH2	200	1705	17535	1.74836	0.998726	0.0241557	0.0219747
GOTERM_BP_ALL	GO:0001816~cytokine production	17	8.05687	0.00161627	STAT5A, ABCA1, CSF1R, CD74, ANXA1, RIPK3, CYBB, SSC5D, LRRC32, THBS1, PANX1, CD4, CASP1, TSPO, NCKAP1L, FCGR2B, GPSM3	200	609	17535	2.44741	0.998727	0.0241557	0.0219747
GOTERM_BP_ALL	GO:0032945~negative regulation of mononuclear cell proliferation	6	2.8436	0.00162406	GAL, CASP3, PTPN6, SOX11, LRRC32, FCGR2B	200	75	17535	7.014	0.998767	0.0241557	0.0219747
GOTERM_BP_ALL	GO:0050672~negative regulation of lymphocyte proliferation	6	2.8436	0.00162406	GAL, CASP3, PTPN6, SOX11, LRRC32, FCGR2B	200	75	17535	7.014	0.998767	0.0241557	0.0219747
GOTERM_CC_ALL	GO:0005886~plasma membrane	79	37.4408	0.00165483	ITGB1, CD86, TES, CSF1, ITGB2, PTPRO, PTPRJ, LRRC32, IFI30, TSPAN11, PVR, PANX1, THBD, CASP3, CLDN23, LRRFIP1, CLIC1, GPSM3, ANXA1, CXADR, DGAT1, RIPK3, TNFRSF12A, CACNA2D1, PLAUR, CYBB, GFRA1, RHOC, GFRA3, TNFRSF1B, TM4SF1, GAP43, ARL4A, CTTN, MMP16, CCKBR, ITGA7, TAX1BP3, TNIK, LCP1, VCL, RHOQ, CD63, CSF1R, CFH, MAGED1, GPR88, TWF1, DAPP1, CSF2RB, THBS1, EGFR, FAM129B, NLN, CYTH2, P2RY6, FLRT3,…	203	5339	18520	1.34993	0.518276	0.0235413	0.020979
GOTERM_BP_ALL	GO:0071622~regulation of granulocyte chemotaxis	5	2.36967	0.00166671	CD74, CSF1, NCKAP1L, PTPRJ, THBS1	200	45	17535	9.74167	0.998966	0.0246123	0.02239
GOTERM_BP_ALL	GO:0034113~heterotypic cell-cell adhesion	5	2.36967	0.00166671	ITGB1, CXADR, PTPRC, ITGB2, ITGA7	200	45	17535	9.74167	0.998966	0.0246123	0.02239
GOTERM_BP_ALL	GO:1901652~response to peptide	16	7.58294	0.00171344	REG3B, STAT5A, ANXA1, BTG1, ARG1, CYBB, SERPINA3N, MARCKS, KLF6, GAL, RAB31, CCKBR, VGF, TIMP1, PLCD1, RHOQ	200	555	17535	2.52757	0.999147	0.0251507	0.0228798
GOTERM_BP_ALL	GO:0045597~positive regulation of cell differentiation	23	10.9005	0.00171538	STAT5A, ITGB1, SMAD1, CSF1R, CD74, JUN, ANXA1, BTG1, TNFRSF12A, CSF1, CRABP2, CEBPD, MMD, STMN2, SOX11, MARCKS, PTPRC, CASP6, TSPO, NCKAP1L, TNIK, CLIC1, EZH2	200	978	17535	2.06189	0.999154	0.0251507	0.0228798
GOTERM_BP_ALL	GO:0000902~cell morphogenesis	28	13.2701	0.00175315	ITGB1, CSF1R, SEMA3C, CRABP2, WIPF1, PTPRO, JMJD1C, EGFR, TUBB3, FLRT3, SMAD1, ANXA1, TNFRSF12A, DTNBP1, SEMA4F, GFRA3, MARCKS, GAP43, CTTN, ITGA7, PTPN6, TNIK, AGRN, VCL, RHOQ, CDC42SE2, EZH2, GAS7	200	1305	17535	1.88115	0.999276	0.0256018	0.0232901
GOTERM_BP_ALL	GO:0050920~regulation of chemotaxis	9	4.2654	0.00175857	CD74, CSF1, SEMA3C, NCKAP1L, SEMA4F, PTPRJ, AGRN, THBS1, GPSM3	200	195	17535	4.04654	0.999292	0.0256018	0.0232901
GOTERM_BP_ALL	GO:0002449~lymphocyte mediated immunity	10	4.73934	0.00176572	STAT5A, C1QA, CD74, PTPRC, RIPK3, SERPING1, PTPN6, FCGR2B, PVR, C1QC	200	241	17535	3.63797	0.999313	0.0256154	0.0233025
GOTERM_BP_ALL	GO:0043434~response to peptide hormone	15	7.109	0.00178899	REG3B, STAT5A, ANXA1, BTG1, ARG1, CYBB, SERPINA3N, MARCKS, GAL, RAB31, CCKBR, VGF, TIMP1, PLCD1, RHOQ	200	501	17535	2.625	0.999376	0.0258619	0.0235268
GOTERM_BP_ALL	GO:0042326~negative regulation of phosphorylation	14	6.63507	0.00182816	CDKN1A, JUN, GADD45B, GADD45A, DTNBP1, PTPRJ, GADD45G, PTPRC, FLRT3, CASP3, PTPN6, XDH, ATF3, IER3	200	447	17535	2.74597	0.999469	0.0263357	0.0239578
GOTERM_BP_ALL	GO:0060326~cell chemotaxis	10	4.73934	0.00187135	CD74, CXADR, ANXA1, CSF1, ITGB2, PTPRO, NCKAP1L, PTPRJ, THBS1, GPSM3	200	243	17535	3.60802	0.999556	0.026864	0.0244385
GOTERM_BP_ALL	GO:0044763~single-organism cellular process	162	76.7773	0.00190181	CD86, COL16A1, CSF1, WIPF1, CCNF, STMN2, JMJD1C, STMN4, ALDH1L2, PVR, TXNDC17, RPS15, TGM1, TUBB6, PPP4R1, TUBB3, ARHGDIB, IL13RA1, IER3, SH3GLB1, CXADR, DGAT1, CACNA2D1, ARID5A, CYBB, SOX11, ATG12, RAB32, CARHSP1, RAB31, TYROBP, RBP1, PADI3, S100A4, SIK1, TNIK, NUPR1, VCL, ATF3, REG3B, CSF1R, CTBP2, CRABP2, MAGED1, GPR88, CREM, TWF1, CSF2RB, LTBP1, C2, NLN, SBNO2, FLRT3, NCKAP1L, STAT5A, ABCA1, …	200	12585	17535	1.12859	0.999608	0.0272065	0.02475
GOTERM_BP_ALL	GO:0070664~negative regulation of leukocyte proliferation	6	2.8436	0.00193295	GAL, CASP3, PTPN6, SOX11, LRRC32, FCGR2B	200	78	17535	6.74423	0.999655	0.0275562	0.0250682
GOTERM_BP_ALL	GO:0060548~negative regulation of cell death	23	10.9005	0.00194731	REG3B, STAT5A, SH3GLB1, ITGB1, SMAD1, CSF1R, CD74, CDKN1A, JUN, PLAUR, DTNBP1, SOX11, THBS1, EGFR, FAM129B, CTTN, CASP3, NPY, NCKAP1L, TIMP1, FCGR2B, MAP4K4, IER3	200	988	17535	2.04102	0.999675	0.0276652	0.0251673
GOTERM_BP_ALL	GO:0031323~regulation of cellular metabolic process	81	38.3886	0.00196321	ITGB1, CSRNP1, CDKN1A, CSRNP2, CIITA, ZFP367, CSF1, ITGB2, JMJD1C, PTPRJ, CASP3, TSPO, SOSTDC1, TIMP1, LRRFIP1, IER3, SH3GLB1, PARP3, ANXA1, PPP1R12A, DGAT1, RIPK3, MMD, PLAUR, ARID5A, CYBB, SOX11, TNFRSF1B, CARHSP1, GAL, SERPING1, SIK1, TNIK, NUPR1, ATF3, RHOQ, REG3B, CD63, CSF1R, CTBP2, CEBPD, MAGED1, CREM, TWF1, PBXIP1, THBS1, EGFR, FGD2, NLN, SBNO2, NFIL3, FLRT3, NPY, NRIP1, NCKAP1L, XDH, MAP…	200	5330	17535	1.3324	0.999696	0.0277953	0.0252857
GOTERM_BP_ALL	GO:0043112~receptor metabolic process	8	3.79147	0.00204491	SH3GLB1, ITGB1, CD63, RAB31, ITGB2, DTNBP1, NSG1, AGRN	200	156	17535	4.49615	0.999783	0.0288528	0.0262477
GOTERM_BP_ALL	GO:0032147~activation of protein kinase activity	10	4.73934	0.00209201	CD74, PTPRC, RIPK3, GADD45B, GADD45A, NCKAP1L, TNIK, THBS1, EGFR, GADD45G	200	247	17535	3.5496	0.999821	0.0294166	0.0267606
GOTERM_CC_ALL	GO:0071944~cell periphery	80	37.9147	0.002117	ITGB1, CD86, TES, CSF1, ITGB2, PTPRO, PTPRJ, LRRC32, IFI30, TSPAN11, PVR, PANX1, THBD, TUBB3, CASP3, CLDN23, LRRFIP1, CLIC1, GPSM3, ANXA1, CXADR, DGAT1, RIPK3, TNFRSF12A, CACNA2D1, PLAUR, CYBB, GFRA1, RHOC, GFRA3, TNFRSF1B, TM4SF1, GAP43, ARL4A, CTTN, MMP16, CCKBR, ITGA7, TAX1BP3, TNIK, LCP1, VCL, RHOQ, CD63, CSF1R, CFH, MAGED1, GPR88, TWF1, DAPP1, CSF2RB, THBS1, EGFR, FAM129B, NLN, CYTH2, P2RY6,…	203	5468	18520	1.33477	0.607252	0.0291749	0.0259994
GOTERM_BP_ALL	GO:0050798~activated T cell proliferation	5	2.36967	0.00211987	STAT5A, CD86, CASP3, ITGB2, LRRC32	200	48	17535	9.13281	0.999841	0.029707	0.0270247
GOTERM_BP_ALL	GO:0045637~regulation of myeloid cell differentiation	9	4.2654	0.00212873	STAT5A, CSF1R, JUN, TYROBP, MAFB, CSF1, RBP1, NCKAP1L, C1QC	200	201	17535	3.92575	0.999847	0.0297301	0.0270457
GOTERM_BP_ALL	GO:0048534~hematopoietic or lymphoid organ development	21	9.95261	0.00219524	CMTM7, STAT5A, CD86, CSF1R, CD74, JUN, ANXA1, RIPK3, CSF1, CEBPD, CD4, SBNO2, TYROBP, SLC7A6OS, MAFB, PTPRC, CASP3, RBP1, PTPN6, NCKAP1L, C1QC	200	871	17535	2.11386	0.999883	0.0305553	0.0277965
GOTERM_BP_ALL	GO:0043412~macromolecule modification	60	28.436	0.00223768	ITGB1, CDKN1A, BTG1, CSF1, CCNF, ITGB2, PTPRO, JMJD1C, PTPRJ, PTPRH, TGM1, DUSP11, CASP3, TSPO, AP1S1, PARP3, ANXA1, PPP1R12A, RIPK3, MMD, PLAUR, ARID5A, TNFRSF1B, ATG12, CCKBR, PADI3, SIK1, TNIK, NUPR1, ATF3, REG3B, CSF1R, MAGED1, TWF1, THBS1, EGFR, FGD2, FLRT3, NPY, NCKAP1L, XDH, MAP4K4, STAT5A, ABCA1, SMAD1, CD74, JUN, GADD45B, GADD45A, ATP2B4, DTNBP1, GADD45G, PDCL3, MARCKS, UCK2, CD4, PTPRC,…	200	3672	17535	1.4326	0.999902	0.0310412	0.0282385
GOTERM_BP_ALL	GO:0002253~activation of immune response	11	5.21327	0.00237746	CD86, C1QA, PTPRC, CMTM3, CFH, SERPING1, PTPN6, NCKAP1L, PTPRJ, C2, C1QC	200	301	17535	3.20407	0.999945	0.0327746	0.0298153
GOTERM_BP_ALL	GO:0016064~immunoglobulin mediated immune response	7	3.31754	0.00237855	C1QA, CD74, PTPRC, SERPING1, PTPN6, FCGR2B, C1QC	200	119	17535	5.15735	0.999945	0.0327746	0.0298153
GOTERM_BP_ALL	GO:0001933~negative regulation of protein phosphorylation	13	6.16114	0.00244617	CDKN1A, JUN, GADD45B, GADD45A, DTNBP1, PTPRJ, GADD45G, PTPRC, FLRT3, CASP3, PTPN6, XDH, ATF3	200	407	17535	2.80043	0.999959	0.0335941	0.0305608
GOTERM_BP_ALL	GO:0033673~negative regulation of kinase activity	10	4.73934	0.0024579	CDKN1A, PTPRC, GADD45B, GADD45A, FLRT3, CASP3, DTNBP1, PTPN6, PTPRJ, GADD45G	200	253	17535	3.46542	0.999961	0.0336431	0.0306054
GOTERM_BP_ALL	GO:0034330~cell junction organization	9	4.2654	0.00247865	ITGB1, CSF1R, CXADR, COL16A1, CTTN, PTPRO, PTPRJ, RHOC, VCL	200	206	17535	3.83046	0.999964	0.0338147	0.0307616
GOTERM_MF_ALL	GO:0005057~receptor signaling protein activity	7	3.31754	0.00251838	TYROBP, RIPK3, MAGED1, RGS12, TNIK, EGFR, MAP4K4	183	125	16650	5.09508	0.791623	0.0922912	0.0902172
GOTERM_BP_ALL	GO:0016049~cell growth	14	6.63507	0.00257885	ITGB1, CDKN1A, H3F3B, TNFRSF12A, SEMA3C, CRABP2, PTPRJ, SEMA4F, EGFR, GAL, CTTN, FLRT3, NUPR1, VCL	200	465	17535	2.63968	0.999976	0.0347866	0.0316457
GOTERM_BP_ALL	GO:0010975~regulation of neuron projection development	15	7.109	0.00258056	ITGB1, SMAD1, TNFRSF12A, SEMA3C, CRABP2, DTNBP1, STMN2, SEMA4F, CYTH2, MARCKS, CTTN, TNIK, AGRN, EZH2, MAP4K4	200	522	17535	2.5194	0.999976	0.0347866	0.0316457
GOTERM_BP_ALL	GO:0019724~B cell mediated immunity	7	3.31754	0.00258584	C1QA, CD74, PTPRC, SERPING1, PTPN6, FCGR2B, C1QC	200	121	17535	5.07211	0.999977	0.0347866	0.0316457
GOTERM_BP_ALL	GO:0045588~positive regulation of gamma-delta T cell differentiation	3	1.4218	0.00259211	STAT5A, PTPRC, NCKAP1L	200	7	17535	37.575	0.999977	0.0347866	0.0316457
GOTERM_BP_ALL	GO:0046645~positive regulation of gamma-delta T cell activation	3	1.4218	0.00259211	STAT5A, PTPRC, NCKAP1L	200	7	17535	37.575	0.999977	0.0347866	0.0316457
GOTERM_BP_ALL	GO:0071495~cellular response to endogenous stimulus	27	12.7962	0.00266468	REG3B, ITGB1, COL16A1, ITGB2, STMN2, THBS1, LTBP1, EGFR, P2RY6, FLRT3, HAS1, SOSTDC1, STAT5A, SMAD1, JUN, ANXA1, ARG1, ATP2B4, CYBB, SOX11, SERPINA3N, MARCKS, KLF6, RAB31, SIK1, RHOQ, EZH2	200	1277	17535	1.85374	0.999983	0.0356444	0.032426
GOTERM_BP_ALL	GO:0060284~regulation of cell development	23	10.9005	0.00274398	ITGB1, SMAD1, PPP1R12A, TNFRSF12A, CSF1, SEMA3C, CRABP2, MMD, DTNBP1, STMN2, SOX11, SEMA4F, CYTH2, MARCKS, TYROBP, GAL, CTTN, CASP6, TSPO, TNIK, AGRN, EZH2, MAP4K4	200	1016	17535	1.98477	0.999988	0.0365864	0.033283
GOTERM_BP_ALL	GO:0002504~antigen processing and presentation of peptide or polysaccharide antigen via MHC class II	4	1.89573	0.00275465	CD74, IFI30, FCGR2B, THBS1	200	25	17535	14.028	0.999988	0.0366102	0.0333046
GOTERM_BP_ALL	GO:0019222~regulation of metabolic process	84	39.8104	0.00277313	ITGB1, CSRNP1, CDKN1A, CSRNP2, CIITA, ZFP367, CSF1, ITGB2, JMJD1C, PTPRJ, LRRC32, CASP3, TSPO, SOSTDC1, TIMP1, LRRFIP1, IER3, SH3GLB1, PARP3, ANXA1, PPP1R12A, DGAT1, RIPK3, MMD, PLAUR, ARID5A, CYBB, SOX11, TNFRSF1B, CARHSP1, GAL, SERPING1, SIK1, TNIK, NUPR1, ATF3, RHOQ, REG3B, CD63, CSF1R, CFH, CTBP2, CEBPD, MAGED1, CREM, TWF1, PBXIP1, THBS1, LTBP1, EGFR, FGD2, NLN, SBNO2, NFIL3, FLRT3, NPY, NRIP…	200	5639	17535	1.30603	0.999989	0.0366578	0.0333479
GOTERM_BP_ALL	GO:0045596~negative regulation of cell differentiation	18	8.53081	0.00277603	STAT5A, ITGB1, CD74, ANXA1, SEMA3C, DTNBP1, STMN2, SOX11, SEMA4F, CYTH2, GAL, MAFB, TSPO, SOSTDC1, XDH, C1QC, EZH2, MAP4K4	200	703	17535	2.24488	0.999989	0.0366578	0.0333479
GOTERM_BP_ALL	GO:0002697~regulation of immune effector process	13	6.16114	0.00280592	STAT5A, CD74, ANXA1, RIPK3, CFH, PVR, ITPKC, PTPRC, SERPING1, PTPN6, TNIK, FCGR2B, IL13RA1	200	414	17535	2.75308	0.999991	0.0369341	0.0335993
GOTERM_BP_ALL	GO:0044702~single organism reproductive process	28	13.2701	0.0028834	REG3B, ITGB1, BTG1, CCNF, CREM, JMJD1C, EGFR, HAS1, NRIP1, ARHGDIB, SOSTDC1, TIMP1, STAT5A, SMAD1, ANXA1, CXADR, H3F3B, ARG1, TXNRD1, PLAUR, ATP2B4, GFRA1, VGF, CCKBR, SDC1, MMP19, NUPR1, PLCD1	200	1352	17535	1.81575	0.999993	0.0378331	0.0344171
GOTERM_BP_ALL	GO:0002690~positive regulation of leukocyte chemotaxis	6	2.8436	0.00296496	CD74, CSF1, NCKAP1L, PTPRJ, THBS1, GPSM3	200	86	17535	6.11686	0.999995	0.0387798	0.0352783
GOTERM_BP_ALL	GO:0002250~adaptive immune response	11	5.21327	0.00299245	C1QA, CD74, CD4, ANXA1, PTPRC, RIPK3, SERPING1, PTPN6, FCGR2B, PVR, C1QC	200	311	17535	3.10105	0.999996	0.0389494	0.0354326
GOTERM_BP_ALL	GO:0007399~nervous system development	42	19.9052	0.00299683	ITGB1, CSF1R, SEMA3C, CSF1, CRABP2, PTPRO, STMN2, PTPRJ, STMN4, EGFR, CYTH2, TUBB3, FLRT3, NPY, CASP3, TSPO, MAP4K4, SMAD1, JUN, ANXA1, H3F3B, TNFRSF12A, MMD, ATP2B4, DTNBP1, SOX11, GFRA1, SEMA4F, GFRA3, MARCKS, TUBB2B, GAP43, GAL, MAFB, VGF, CTTN, TNIK, AGRN, VCL, CBLN2, EZH2, GAS7	200	2349	17535	1.56762	0.999996	0.0389494	0.0354326
GOTERM_BP_ALL	GO:0042116~macrophage activation	5	2.36967	0.00305294	JUN, SBNO2, TYROBP, CASP1, THBS1	200	53	17535	8.27123	0.999997	0.0395539	0.0359825
GOTERM_BP_ALL	GO:0002274~myeloid leukocyte activation	8	3.79147	0.00309801	CD86, JUN, SBNO2, TYROBP, NPY, CASP1, FCGR2B, THBS1	200	168	17535	4.175	0.999997	0.0400119	0.0363992
GOTERM_BP_ALL	GO:0033273~response to vitamin	8	3.79147	0.00320106	ITGB1, CD4, ARG1, RBP1, TSPO, SERPINA3N, LTBP1, EGFR	200	169	17535	4.1503	0.999998	0.0410853	0.0373756
GOTERM_BP_ALL	GO:0002685~regulation of leukocyte migration	8	3.79147	0.00320106	CD74, ANXA1, RIPK3, CSF1, NCKAP1L, PTPRJ, THBS1, GPSM3	200	169	17535	4.1503	0.999998	0.0410853	0.0373756
GOTERM_BP_ALL	GO:0072358~cardiovascular system development	23	10.9005	0.00323628	ITGB1, SMAD1, JUN, CXADR, BTG1, TNFRSF12A, SEMA3C, ITGB2, CYBB, PTPRJ, SOX11, LTBP1, THBS1, BICC1, PDCL3, MARCKS, FLRT3, CASP3, ITGA7, SIK1, TGFBI, XDH, PLCD1	200	1030	17535	1.95779	0.999998	0.0412801	0.0375529
GOTERM_BP_ALL	GO:0072359~circulatory system development	23	10.9005	0.00323628	ITGB1, SMAD1, JUN, CXADR, BTG1, TNFRSF12A, SEMA3C, ITGB2, CYBB, PTPRJ, SOX11, LTBP1, THBS1, BICC1, PDCL3, MARCKS, FLRT3, CASP3, ITGA7, SIK1, TGFBI, XDH, PLCD1	200	1030	17535	1.95779	0.999998	0.0412801	0.0375529
GOTERM_BP_ALL	GO:0022407~regulation of cell-cell adhesion	12	5.6872	0.00329434	STAT5A, CD86, CD74, CD4, ANXA1, PTPRC, RIPK3, CASP3, PTPN6, NCKAP1L, TNFAIP8L2, LRRC32	200	368	17535	2.85897	0.999999	0.0418576	0.0380783
GOTERM_BP_ALL	GO:0007596~blood coagulation	8	3.79147	0.00330188	THBD, DTNBP1, SERPING1, PTPN6, PTPRJ, THBS1, CLIC1, VCL	200	170	17535	4.12588	0.999999	0.0418576	0.0380783
GOTERM_BP_ALL	GO:0048858~cell projection morphogenesis	20	9.47867	0.00337322	ITGB1, SMAD1, CSF1R, TNFRSF12A, SEMA3C, CRABP2, PTPRO, DTNBP1, SEMA4F, GFRA3, EGFR, MARCKS, GAP43, CTTN, TUBB3, FLRT3, TNIK, AGRN, VCL, GAS7	200	841	17535	2.08502	0.999999	0.0426309	0.0387817
GOTERM_BP_ALL	GO:0050871~positive regulation of B cell activation	6	2.8436	0.00343881	STAT5A, CD74, CDKN1A, PTPRC, NCKAP1L, IL13RA1	200	89	17535	5.91067	0.999999	0.0433269	0.0394148
GOTERM_BP_ALL	GO:0048608~reproductive structure development	15	7.109	0.00352584	STAT5A, ANXA1, H3F3B, TXNRD1, CCNF, PLAUR, JMJD1C, GFRA1, EGFR, VGF, NRIP1, SDC1, MMP19, NUPR1, PLCD1	200	540	17535	2.43542	1	0.0441919	0.0402018
GOTERM_BP_ALL	GO:0080090~regulation of primary metabolic process	79	37.4408	0.00353168	ITGB1, CSRNP1, CDKN1A, CSRNP2, CIITA, ZFP367, CSF1, ITGB2, JMJD1C, PTPRJ, CASP3, TSPO, SOSTDC1, TIMP1, LRRFIP1, IER3, SH3GLB1, PARP3, ANXA1, PPP1R12A, DGAT1, RIPK3, MMD, PLAUR, ARID5A, CYBB, SOX11, TNFRSF1B, CARHSP1, GAL, SERPING1, SIK1, TNIK, NUPR1, ATF3, RHOQ, REG3B, CSF1R, CFH, CTBP2, CEBPD, MAGED1, CREM, TWF1, PBXIP1, THBS1, EGFR, FGD2, NLN, SBNO2, NFIL3, FLRT3, NPY, NRIP1, NCKAP1L, XDH, MAP4…	200	5271	17535	1.31404	1	0.0441919	0.0402018
GOTERM_BP_ALL	GO:0022414~reproductive process	30	14.218	0.00353964	REG3B, ITGB1, BTG1, CSF1, CCNF, CREM, JMJD1C, EGFR, THBD, HAS1, NRIP1, ARHGDIB, SOSTDC1, TIMP1, STAT5A, SMAD1, ANXA1, CXADR, H3F3B, ARG1, TXNRD1, PLAUR, ATP2B4, GFRA1, VGF, CCKBR, SDC1, MMP19, NUPR1, PLCD1	200	1510	17535	1.74189	1	0.0441919	0.0402018
GOTERM_BP_ALL	GO:0000003~reproduction	30	14.218	0.00364113	REG3B, ITGB1, BTG1, CSF1, CCNF, CREM, JMJD1C, EGFR, THBD, HAS1, NRIP1, ARHGDIB, SOSTDC1, TIMP1, STAT5A, SMAD1, ANXA1, CXADR, H3F3B, ARG1, TXNRD1, PLAUR, ATP2B4, GFRA1, VGF, CCKBR, SDC1, MMP19, NUPR1, PLCD1	200	1513	17535	1.73843	1	0.0453217	0.0412295
GOTERM_BP_ALL	GO:0008360~regulation of cell shape	7	3.31754	0.0036906	CSF1R, ANXA1, WIPF1, ITGA7, RHOQ, CDC42SE2, GAS7	200	130	17535	4.72096	1	0.045799	0.0416638
GOTERM_BP_ALL	GO:0016043~cellular component organization	85	40.2844	0.00374017	ITGB1, CDKN1A, COL16A1, WIPF1, CCNF, ITGB2, PTPRO, STMN2, JMJD1C, STMN4, PTPRJ, PANX1, RPS15, TUBB6, TUBB3, ARHGDIB, TSPO, IER3, SH3GLB1, PARP3, ANXA1, PPP1R12A, CXADR, DGAT1, RIPK3, TNFRSF12A, ARG1, PLAUR, ARID5A, GFRA1, KIF22, RHOC, GFRA3, ATG12, RAB32, ITPKC, TUBB2B, GAP43, RAB31, GAL, CTTN, ITGA7, TNIK, LCP1, NUPR1, VCL, RHOQ, GAS7, REG3B, CD63, CSF1R, SEMA3C, CRABP2, TWF1, THBS1, EGFR, C2, C…	200	5778	17535	1.28978	1	0.0462748	0.0420966
GOTERM_BP_ALL	GO:0014074~response to purine-containing compound	9	4.2654	0.00381635	PANX1, THBD, JUN, VGF, CREM, CASP1, SDC1, MMP19, SERPINA3N	200	221	17535	3.57048	1	0.0469251	0.0426882
GOTERM_BP_ALL	GO:0061458~reproductive system development	15	7.109	0.0038248	STAT5A, ANXA1, H3F3B, TXNRD1, CCNF, PLAUR, JMJD1C, GFRA1, EGFR, VGF, NRIP1, SDC1, MMP19, NUPR1, PLCD1	200	545	17535	2.41307	1	0.0469251	0.0426882
GOTERM_BP_ALL	GO:0038066~p38MAPK cascade	4	1.89573	0.0038269	GADD45B, GADD45A, XDH, GADD45G	200	28	17535	12.525	1	0.0469251	0.0426882
GOTERM_BP_ALL	GO:2001235~positive regulation of apoptotic signaling pathway	8	3.79147	0.00387866	SH3GLB1, PTPRC, TNFRSF12A, RIPK3, MAGED1, PLAUR, THBS1, ATF3	200	175	17535	4.008	1	0.0474187	0.0431372
GOTERM_BP_ALL	GO:0032844~regulation of homeostatic process	14	6.63507	0.00389509	STAT5A, CSF1R, CD74, ANXA1, RIPK3, EGFR, CD4, MAFB, PTPRC, TSPO, PTPN6, NCKAP1L, FCGR2B, MAP4K4	200	488	17535	2.51527	1	0.0474786	0.0431917
GOTERM_BP_ALL	GO:0002520~immune system development	21	9.95261	0.00398237	CMTM7, STAT5A, CD86, CSF1R, CD74, JUN, ANXA1, RIPK3, CSF1, CEBPD, CD4, SBNO2, TYROBP, SLC7A6OS, MAFB, PTPRC, CASP3, RBP1, PTPN6, NCKAP1L, C1QC	200	918	17535	2.00564	1	0.0483993	0.0440293
GOTERM_BP_ALL	GO:0030036~actin cytoskeleton organization	15	7.109	0.00401391	ITGB1, CSF1R, ANXA1, CXADR, WIPF1, DTNBP1, TWF1, MARCKS, CTTN, ARHGDIB, NCKAP1L, TNIK, LCP1, RHOQ, GAS7	200	548	17535	2.39986	1	0.0486391	0.0442474
GOTERM_CC_ALL	GO:0043005~neuron projection	25	11.8483	0.00402282	ITGB1, PTPRO, STMN2, STMN4, LTBP1, CYTH2, TUBB3, FLRT3, NPY, CASP1, AP1S1, CXADR, ARG1, ATP2B4, DTNBP1, CYBB, GFRA1, TNFRSF1B, MARCKS, GAP43, VGF, CTTN, RGS12, S100A4, AGRN	203	1229	18520	1.85581	0.830964	0.0537595	0.0479081
GOTERM_BP_ALL	GO:0032269~negative regulation of cellular protein metabolic process	22	10.4265	0.00404254	CDKN1A, JUN, GADD45B, GADD45A, PLAUR, DTNBP1, PTPRJ, SERPINA3N, THBS1, EGFR, GADD45G, PDCL3, PTPRC, FLRT3, CASP3, TSPO, SERPING1, PTPN6, NCKAP1L, TIMP1, XDH, ATF3	200	984	17535	1.96021	1	0.0488424	0.0444324
GOTERM_BP_ALL	GO:0051403~stress-activated MAPK cascade	9	4.2654	0.00422845	GADD45B, MAGED1, GADD45A, DTNBP1, TNIK, XDH, FGD2, MAP4K4, GADD45G	200	225	17535	3.507	1	0.0507023	0.0461243
GOTERM_BP_ALL	GO:0045577~regulation of B cell differentiation	4	1.89573	0.00423315	STAT5A, PTPRC, PTPN6, NCKAP1L	200	29	17535	12.0931	1	0.0507023	0.0461243
GOTERM_BP_ALL	GO:0006956~complement activation	5	2.36967	0.0042334	C1QA, CFH, SERPING1, C2, C1QC	200	58	17535	7.55819	1	0.0507023	0.0461243
GOTERM_MF_ALL	GO:0051015~actin filament binding	7	3.31754	0.00425527	PANX1, WIPF1, LCP1, FLNC, EGFR, VCL, GAS7	183	139	16650	4.58191	0.92952	0.14728	0.14397
GOTERM_BP_ALL	GO:0032989~cellular component morphogenesis	28	13.2701	0.00428817	ITGB1, CSF1R, SEMA3C, CRABP2, WIPF1, PTPRO, JMJD1C, EGFR, TUBB3, FLRT3, SMAD1, ANXA1, TNFRSF12A, DTNBP1, SEMA4F, GFRA3, MARCKS, GAP43, CTTN, ITGA7, PTPN6, TNIK, AGRN, VCL, RHOQ, CDC42SE2, EZH2, GAS7	200	1392	17535	1.76358	1	0.0512094	0.0465857
GOTERM_BP_ALL	GO:0030855~epithelial cell differentiation	16	7.58294	0.00430682	STAT5A, CD63, CDKN1A, JUN, ANXA1, BTG1, PPP1R12A, PTPRO, PLAUR, JMJD1C, SOX11, TGM1, CASP3, SDC1, XDH, EZH2	200	612	17535	2.29216	1	0.0512836	0.0466531
GOTERM_BP_ALL	GO:0050829~defense response to Gram-negative bacterium	5	2.36967	0.00450163	REG3B, CD4, LYZ2, NPY, SSC5D	200	59	17535	7.43008	1	0.0533656	0.0485472
GOTERM_BP_ALL	GO:0032990~cell part morphogenesis	20	9.47867	0.00450758	ITGB1, SMAD1, CSF1R, TNFRSF12A, SEMA3C, CRABP2, PTPRO, DTNBP1, SEMA4F, GFRA3, EGFR, MARCKS, GAP43, CTTN, TUBB3, FLRT3, TNIK, AGRN, VCL, GAS7	200	864	17535	2.02951	1	0.0533656	0.0485472
GOTERM_BP_ALL	GO:0048678~response to axon injury	6	2.8436	0.00454598	UCK2, JUN, ARG1, FLRT3, TXNRD1, TSPO	200	95	17535	5.53737	1	0.0535706	0.0487336
GOTERM_BP_ALL	GO:0001817~regulation of cytokine production	15	7.109	0.00455572	STAT5A, CSF1R, CD74, ANXA1, RIPK3, CYBB, SSC5D, LRRC32, THBS1, PANX1, CASP1, TSPO, NCKAP1L, FCGR2B, GPSM3	200	556	17535	2.36533	1	0.0535706	0.0487336
GOTERM_BP_ALL	GO:0032102~negative regulation of response to external stimulus	10	4.73934	0.00457691	THBD, SEMA3C, NPY, SERPING1, SEMA4F, TNFAIP8L2, TNFRSF1B, FCGR2B, THBS1, IER3	200	278	17535	3.15378	1	0.0535706	0.0487336
GOTERM_BP_ALL	GO:0002696~positive regulation of leukocyte activation	10	4.73934	0.00457691	STAT5A, CD86, CD74, CDKN1A, CD4, ANXA1, PTPRC, NCKAP1L, THBS1, IL13RA1	200	278	17535	3.15378	1	0.0535706	0.0487336
GOTERM_BP_ALL	GO:0002822~regulation of adaptive immune response based on somatic recombination of immune receptors built from immunoglobulin superfamily domains	7	3.31754	0.00460031	CD4, ANXA1, PTPRC, RIPK3, PTPN6, FCGR2B, PVR	200	136	17535	4.51268	1	0.053692	0.0488441
GOTERM_BP_ALL	GO:0048771~tissue remodeling	8	3.79147	0.00464553	STAT5A, CSF1R, ANXA1, SEMA3C, ARG1, CLEC10A, XDH, EGFR	200	181	17535	3.87514	1	0.0540666	0.0491849
GOTERM_CC_ALL	GO:0043209~myelin sheath	21	8.89831	1.06009e-12	NSF, ATP6V1A, SNAP25, MDH1, ATP5A1, ATP1A3, IMMT, ATP1A1, HSPD1, LDHB, STIP1, SUCLA2, HRH3, NDUFS3, ATP6V1B2, NEFL, NEFM, NDUFS1, ACO2, SLC25A5, PACSIN1	221	213	18520	8.26206	4.84439e-10	4.8446e-10	3.80571e-10
GOTERM_CC_ALL	GO:0045202~synapse	38	16.1017	1.10907e-11	ACHE, SNAP25, CHRNA3, NRN1, RAB3A, ZC4H2, KCNC3, NTM, KLHL17, CHRNA6, ICA1, ATP1A3, ATP1A1, CABP1, GPHN, RPH3A, HRH3, NEFM, KCNN2, APBB1, DLGAP3, WASF1, SH3GL2, PACSIN1, NSF, GABRA1, UNC13C, SYT3, LGI3, PCDH8, HTR3A, KCNAB2, BCAN, GLRB, VAMP1, AMPH, HCN2, GRID2IP	221	866	18520	3.67718	5.06844e-09	2.53421e-09	1.99077e-09
GOTERM_CC_ALL	GO:0097458~neuron part	51	21.6102	1.18062e-10	SNAP25, ACHE, RAB3A, KCNC3, ICA1, GPHN, RPH3A, JPH4, NEFL, NEFM, DLGAP3, SCN1A, KIRREL3, IQCB1, NSF, UNC13C, HTR3A, KCNAB1, KCNAB2, ADRA2C, BCAN, ORAI2, VAMP1, AMPH, FKBP4, GRID2IP, CHRNA3, SMARCD3, NTM, KLHL17, ATP1A3, ATP1A1, CABP1, SEZ6L2, HRH3, INPP5J, KCNN2, APBB1, PACSIN1, NTRK1, SYT3, PCDH9, TNK2, KCNIP3, LGI3, RAB3IP, PCDH8, SORL1, RIT2, GLRB, HCN2	221	1588	18520	2.69134	5.39543e-08	1.40196e-08	1.10132e-08
GOTERM_CC_ALL	GO:0043005~neuron projection	44	18.6441	1.2271e-10	ACHE, SNAP25, CHRNA3, RAB3A, KCNC3, NTM, KLHL17, ICA1, ATP1A3, CABP1, GPHN, JPH4, RPH3A, HRH3, INPP5J, NEFL, NEFM, KCNN2, APBB1, DLGAP3, PACSIN1, SCN1A, NSF, KIRREL3, NTRK1, UNC13C, PCDH9, TNK2, KCNIP3, PCDH8, RAB3IP, HTR3A, KCNAB1, KCNAB2, ADRA2C, BCAN, RIT2, GLRB, ORAI2, VAMP1, AMPH, FKBP4, HCN2, GRID2IP	221	1229	18520	3.0002	5.60783e-08	1.40196e-08	1.10132e-08
GOTERM_CC_ALL	GO:0044456~synapse part	31	13.1356	9.09839e-10	ACHE, SNAP25, CHRNA3, RAB3A, ZC4H2, KCNC3, KLHL17, CHRNA6, ICA1, ATP1A3, ATP1A1, CABP1, GPHN, RPH3A, NEFM, KCNN2, APBB1, DLGAP3, PACSIN1, NSF, GABRA1, UNC13C, SYT3, LGI3, PCDH8, HTR3A, KCNAB2, GLRB, VAMP1, AMPH, GRID2IP	221	693	18520	3.74867	4.15796e-07	8.31593e-08	6.53264e-08
GOTERM_CC_ALL	GO:1902495~transmembrane transporter complex	20	8.47458	3.06774e-09	GABRA1, SNAP25, CHRNA3, NRN1, KCNC3, KCNIP3, CHRNA6, ATP1A3, KCNAB1, HTR3A, KCNAB2, ABCB9, ATP1A1, ABHD12, KCNV1, GLRB, KCNS1, DLGAP3, MCU, SCN1A	221	298	18520	5.62422	1.40196e-06	2.3366e-07	1.83553e-07
GOTERM_CC_ALL	GO:1990351~transporter complex	20	8.47458	4.25853e-09	GABRA1, SNAP25, CHRNA3, NRN1, KCNC3, KCNIP3, CHRNA6, ATP1A3, KCNAB1, HTR3A, KCNAB2, ABCB9, ATP1A1, ABHD12, KCNV1, GLRB, KCNS1, DLGAP3, MCU, SCN1A	221	304	18520	5.51322	1.94615e-06	2.78021e-07	2.18402e-07
GOTERM_CC_ALL	GO:0042995~cell projection	53	22.4576	4.31433e-08	SNAP25, ACHE, SPEF2, RAB3A, KCNC3, ICA1, PTH1R, GPHN, RPH3A, JPH4, NEFL, NEFM, DLGAP3, SCN1A, KIRREL3, IQCB1, NSF, UNC13C, HTR3A, KCNAB1, KCNAB2, ADRA2C, BCAN, ORAI2, ATP6V1B2, VAMP1, AMPH, FKBP4, GRID2IP, ATP6V1A, CHRNA3, NTM, KLHL17, ATP1A3, PDXP, CABP1, HRH3, INPP5J, KCNN2, APBB1, WASF1, PACSIN1, NTRK1, PCDH9, TNK2, KCNIP3, RAB3IP, PCDH8, TMEM231, RIT2, GLRB, PFKM, HCN2	221	2011	18520	2.20858	1.97163e-05	2.46456e-06	1.93606e-06
GOTERM_CC_ALL	GO:0030424~axon	25	10.5932	9.26752e-08	ACHE, SNAP25, RAB3A, KCNC3, NTM, ATP1A3, NEFL, NEFM, APBB1, PACSIN1, SCN1A, NSF, KIRREL3, NTRK1, UNC13C, TNK2, KCNIP3, HTR3A, KCNAB1, KCNAB2, ADRA2C, VAMP1, AMPH, FKBP4, HCN2	221	573	18520	3.65623	4.23517e-05	4.70584e-06	3.69671e-06
GOTERM_CC_ALL	GO:0034702~ion channel complex	17	7.20339	1.32598e-07	GABRA1, SNAP25, CHRNA3, NRN1, KCNC3, KCNIP3, CHRNA6, KCNAB1, HTR3A, KCNAB2, ABHD12, KCNV1, GLRB, KCNS1, DLGAP3, MCU, SCN1A	221	267	18520	5.33564	6.05954e-05	5.7902e-06	4.54854e-06
GOTERM_CC_ALL	GO:0044444~cytoplasmic part	121	51.2712	1.3937e-07	RAB3A, PANK1, TMEM143, RPH3A, TRIM23, SLC25A46, SCN1A, CHGB, NSF, UNC13C, TLE1, FKBPL, ENTPD6, TOMM34, ACSL6, MMD2, ARMC1, FNDC5, LACTB2, RRAGB, PGP, AMPH, KCTD17, FKBP4, SCG2, ATP6V1A, NDUFB10, NTM, KLHL17, PHYHIPL, PLA2G3, CABP1, ABCB9, SEZ6L2, LDHB, HSPH1, RHOT1, ST3GAL5, KCNN2, DECR2, HMOX2, ATP6V1C1, PACSIN1, HHATL, TRAP1, SYT3, TNK2, RAB3IP, CHCHD10, UBAC1, ACO2, GRSF1, MCU, ACHE, SNAP25, G…	221	6917	18520	1.46594	6.36902e-05	5.7902e-06	4.54854e-06
GOTERM_CC_ALL	GO:0036477~somatodendritic compartment	32	13.5593	1.56001e-07	ACHE, SNAP25, CHRNA3, KCNC3, KLHL17, ICA1, ATP1A3, CABP1, SEZ6L2, GPHN, JPH4, INPP5J, NEFM, KCNN2, APBB1, DLGAP3, SCN1A, NSF, KIRREL3, NTRK1, TNK2, KCNIP3, PCDH8, RAB3IP, HTR3A, KCNAB1, SORL1, BCAN, GLRB, FKBP4, HCN2, GRID2IP	221	920	18520	2.91481	7.12901e-05	5.94106e-06	4.66704e-06
GOTERM_CC_ALL	GO:0098805~whole membrane	36	15.2542	2.86623e-07	ATP6V1A, SNAP25, ABCD2, ICA1, LRP3, ABCB9, ATP1A1, HSPD1, RPH3A, LDHB, RHOT1, FCHO1, DECR2, WASF1, ATP6V1C1, TRIM23, SLC25A46, CHGA, NSF, NTRK1, UNC13C, SYT3, TNK2, TOMM34, ACSL6, TM6SF1, TMEM150C, LRPPRC, TMEM175, EPN3, FNDC5, RIT2, RRAGB, ATP6V1B2, VAMP1, AMPH	221	1154	18520	2.61424	0.000130978	1.00759e-05	7.91522e-06
GOTERM_CC_ALL	GO:0044463~cell projection part	34	14.4068	3.73419e-07	SNAP25, SPEF2, RAB3A, KCNC3, KLHL17, ATP1A3, PDXP, PTH1R, JPH4, INPP5J, NEFL, KCNN2, APBB1, DLGAP3, PACSIN1, SCN1A, NSF, KIRREL3, UNC13C, PCDH9, TNK2, KCNIP3, RAB3IP, KCNAB1, KCNAB2, ADRA2C, TMEM231, ORAI2, VAMP1, AMPH, FKBP4, PFKM, HCN2, GRID2IP	221	1061	18520	2.68542	0.000170638	1.21895e-05	9.57554e-06
GOTERM_CC_ALL	GO:0030425~dendrite	25	10.5932	5.21924e-07	ACHE, CHRNA3, KCNC3, KLHL17, ICA1, ATP1A3, CABP1, GPHN, JPH4, INPP5J, KCNN2, APBB1, DLGAP3, NSF, KIRREL3, NTRK1, TNK2, KCNIP3, PCDH8, RAB3IP, KCNAB1, BCAN, GLRB, HCN2, GRID2IP	221	630	18520	3.32543	0.000238491	1.56241e-05	1.22736e-05
GOTERM_CC_ALL	GO:0005737~cytoplasm	153	64.8305	5.47013e-07	RAB3A, ANKRD13D, PANK1, TMEM143, RPH3A, RNF112, RGS3, SH3GL2, MFSD2A, TRIM23, SLC25A46, SCN1A, CHGB, NSF, SH3GLB2, UNC13C, TLE1, FKBPL, ENTPD6, TOMM34, ACSL6, MMD2, FRS2, ARMC1, FNDC5, KCTD9, LIX1, LACTB2, RRAGB, PGP, AMPH, KCTD17, FKBP4, SCG2, ATP6V1A, NDUFB10, NTM, ZC4H2, KLHL17, PHYHIPL, PLA2G3, CABP1, AGAP3, ABCB9, SEZ6L2, PLA2G7, STIP1, LDHB, HSPH1, RHOT1, RACGAP1, INPP5J, ST3GAL5, KCNN2, DE…	221	9777	18520	1.3114	0.000249954	1.56241e-05	1.22736e-05
GOTERM_CC_ALL	GO:0098796~membrane protein complex	33	13.9831	1.05296e-06	ATP6V1A, SNAP25, CHRNA3, NRN1, NDUFB10, PANK1, KCNC3, ATP5A1, CHRNA6, ATP1A3, ABCB9, ATP1A1, HSPD1, ABHD12, KCNV1, DLGAP3, ATP6V1C1, SCN1A, GABRA1, TNK2, KCNIP3, IMMT, HTR3A, KCNAB1, KCNAB2, KCNS1, GLRB, RRAGB, ATP6V1B2, NDUFS3, VAMP1, NDUFS1, MCU	221	1058	18520	2.61383	0.000481088	2.68833e-05	2.11184e-05
GOTERM_CC_ALL	GO:0098794~postsynapse	20	8.47458	1.05886e-06	NSF, ACHE, GABRA1, CHRNA3, ZC4H2, PCDH8, KLHL17, CHRNA6, ATP1A3, HTR3A, CABP1, KCNAB2, ATP1A1, GPHN, GLRB, NEFM, KCNN2, APBB1, DLGAP3, GRID2IP	221	432	18520	3.87967	0.000483783	2.68833e-05	2.11184e-05
GOTERM_MF_ALL	GO:0005261~cation channel activity	18	7.62712	4.79973e-08	SNAP25, CHRNA3, KCNC3, KCNIP3, CHRNA6, KCNAB1, HTR3A, KCNAB2, TMEM175, KCNV1, JPH3, KCNS1, ORAI2, KCNN2, GAS6, MCU, HCN2, SCN1A	190	296	16650	5.32895	3.15337e-05	3.12024e-05	2.86892e-05
GOTERM_MF_ALL	GO:0005216~ion channel activity	20	8.47458	1.92776e-07	GABRA1, SNAP25, CHRNA3, KCNC3, KCNIP3, CHRNA6, KCNAB1, HTR3A, KCNAB2, TMEM175, KCNV1, JPH3, GLRB, KCNS1, ORAI2, KCNN2, GAS6, MCU, HCN2, SCN1A	190	406	16650	4.31683	0.000126646	3.12024e-05	2.86892e-05
GOTERM_MF_ALL	GO:0022803~passive transmembrane transporter activity	21	8.89831	2.47438e-07	GABRA1, SNAP25, CHRNA3, KCNC3, KCNIP3, CHRNA6, KCNAB1, HTR3A, KCNAB2, TMEM175, KCNV1, PANX2, JPH3, GLRB, KCNS1, ORAI2, KCNN2, GAS6, MCU, HCN2, SCN1A	190	455	16650	4.04453	0.000162554	3.12024e-05	2.86892e-05
GOTERM_MF_ALL	GO:0015267~channel activity	21	8.89831	2.47438e-07	GABRA1, SNAP25, CHRNA3, KCNC3, KCNIP3, CHRNA6, KCNAB1, HTR3A, KCNAB2, TMEM175, KCNV1, PANX2, JPH3, GLRB, KCNS1, ORAI2, KCNN2, GAS6, MCU, HCN2, SCN1A	190	455	16650	4.04453	0.000162554	3.12024e-05	2.86892e-05
GOTERM_MF_ALL	GO:0008324~cation transmembrane transporter activity	24	10.1695	2.52438e-07	ATP6V1A, SNAP25, CHRNA3, KCNC3, KCNIP3, ATP5A1, CHRNA6, ATP1A3, KCNAB1, HTR3A, KCNAB2, ATP1A1, TMEM175, KCNV1, JPH3, KCNS1, ORAI2, KCNN2, SLC25A20, GAS6, MCU, HCN2, ATP6V1C1, SCN1A	190	590	16650	3.56467	0.000165838	3.12024e-05	2.86892e-05
GOTERM_MF_ALL	GO:0022838~substrate-specific channel activity	20	8.47458	3.24517e-07	GABRA1, SNAP25, CHRNA3, KCNC3, KCNIP3, CHRNA6, KCNAB1, HTR3A, KCNAB2, TMEM175, KCNV1, JPH3, GLRB, KCNS1, ORAI2, KCNN2, GAS6, MCU, HCN2, SCN1A	190	420	16650	4.17293	0.000213185	3.12024e-05	2.86892e-05
GOTERM_MF_ALL	GO:0022857~transmembrane transporter activity	32	13.5593	3.31941e-07	ATP6V1A, SNAP25, ABCD2, CHRNA3, KCNC3, ATP5A1, CHRNA6, ATP1A3, ABCB9, ATP1A1, KCNV1, PANX2, JPH3, KCNN2, SLC25A20, SLC37A4, ATP6V1C1, MFSD2A, SCN1A, GABRA1, KCNIP3, HTR3A, KCNAB1, KCNAB2, TMEM175, KCNS1, GLRB, ORAI2, ATP6V1B2, GAS6, HCN2, MCU	190	1004	16650	2.79304	0.000218061	3.12024e-05	2.86892e-05
GOTERM_MF_ALL	GO:0022836~gated channel activity	17	7.20339	5.15341e-07	GABRA1, SNAP25, CHRNA3, KCNC3, KCNIP3, CHRNA6, KCNAB1, HTR3A, KCNAB2, KCNV1, JPH3, GLRB, KCNS1, KCNN2, GAS6, HCN2, SCN1A	190	310	16650	4.8056	0.000338522	4.23868e-05	3.89727e-05
GOTERM_MF_ALL	GO:0015075~ion transmembrane transporter activity	27	11.4407	6.63386e-07	ATP6V1A, SNAP25, CHRNA3, KCNC3, ATP5A1, CHRNA6, ATP1A3, ATP1A1, KCNV1, JPH3, KCNN2, SLC25A20, SLC37A4, ATP6V1C1, SCN1A, GABRA1, KCNIP3, HTR3A, KCNAB1, KCNAB2, TMEM175, KCNS1, GLRB, ORAI2, GAS6, HCN2, MCU	190	772	16650	3.06484	0.00043575	4.85009e-05	4.45943e-05
GOTERM_MF_ALL	GO:0015079~potassium ion transmembrane transporter activity	12	5.08475	8.13621e-07	SNAP25, KCNV1, KCNS1, KCNC3, KCNIP3, ATP1A3, KCNN2, KCNAB1, ATP1A1, KCNAB2, TMEM175, HCN2	190	145	16650	7.25227	0.000534406	5.35362e-05	4.9224e-05
GOTERM_CC_ALL	GO:0016020~membrane	152	64.4068	3.14926e-06	RAB3A, PANK1, TMEM143, RPH3A, ABHD12, RNF112, RGS3, FADS6, SH3GL2, MFSD2A, TRIM23, SLC25A46, SCN1A, KIRREL3, NSF, UNC13C, FKBPL, APLP2, ENTPD6, TOMM34, ACSL6, MMD2, FRS2, FRS3, TMEM130, FNDC5, BCAN, GPR162, TMX2, RRAGB, ORAI2, ASPHD2, AMPH, FKBP4, ATP6V1A, CHRNA3, SEMA7A, NRN1, NDUFB10, NTM, ZC4H2, CHRNA6, KLHL17, CABP1, AGAP3, ABCB9, SEZ6L2, KCNV1, LDHB, RHOT1, HRH3, RACGAP1, INPP5J, ST3GAL5, KC…	221	9913	18520	1.28495	0.00143818	7.57479e-05	5.95044e-05
GOTERM_CC_ALL	GO:0097060~synaptic membrane	15	6.35593	5.56845e-06	ACHE, GABRA1, SNAP25, UNC13C, CHRNA3, KCNC3, ZC4H2, PCDH8, KLHL17, CHRNA6, HTR3A, GPHN, GLRB, APBB1, DLGAP3	221	275	18520	4.57096	0.00254155	0.000127239	9.99536e-05
GOTERM_CC_ALL	GO:0033267~axon part	16	6.77966	8.06225e-06	NSF, SNAP25, UNC13C, RAB3A, KCNC3, KCNIP3, KCNAB1, KCNAB2, ADRA2C, VAMP1, NEFL, AMPH, APBB1, FKBP4, SCN1A, PACSIN1	221	324	18520	4.13832	0.00367768	0.00017545	0.000137826
GOTERM_CC_ALL	GO:0031090~organelle membrane	47	19.9153	1.019e-05	ATP6V1A, ABCD2, NDUFB10, ATP5A1, ICA1, ABCB9, CABP1, HSPD1, RPH3A, RHOT1, ST3GAL5, SLC25A20, DECR2, WASF1, ATP6V1C1, PACSIN1, TRIM23, SLC25A46, CHGA, NSF, NTRK1, UNC13C, TRAP1, SYT3, TNK2, ENTPD6, TOMM34, ACSL6, IMMT, TM6SF1, TMEM150C, LRPPRC, TMEM175, TMEM231, HS3ST2, FNDC5, PITPNM1, RRAGB, ATP6V1B2, NDUFS3, VAMP1, NDUFS1, AMPH, SLC25A5, SLC25A11, PLCD4, MCU	221	2019	18520	1.95079	0.00464601	0.000211673	0.000166281
GOTERM_BP_ALL	GO:0007399~nervous system development	58	24.5763	5.92596e-08	SNAP25, ACHE, SPEF2, RAB3A, HAPLN4, GPHN, RPH3A, RNF112, NEFL, NEFM, HMG20A, MFSD2A, KIRREL3, APLP2, NOG, ACSL6, KCNAB1, MMD2, FRS2, ETV1, ADRA2C, BCAN, ISL2, DOK4, VSNL1, NDUFS3, GAS6, FKBP4, CHRNA3, SEMA7A, SMARCD3, NRN1, AMIGO3, HOXD1, NTM, ZC4H2, KLHL17, SEMA3F, SEZ6L2, HRH3, RACGAP1, OXCT1, INPP5J, APBB1, PACSIN1, NTNG1, NTRK1, LINGO1, SYT3, PCDH9, LRRN2, SORL1, LRFN5, RIT2, GLRB, LRRN1, CNT…	209	2349	17535	2.07159	0.000188309	0.000188268	0.000182401
GOTERM_MF_ALL	GO:0005515~protein binding	107	45.339	4.28741e-06	RAB3A, RPH3A, SH3GL2, TRIM23, NSF, SH3GLB2, UNC13C, TLE1, IGFBP4, APLP2, TOMM34, ACSL6, FRS2, FRS3, FNDC5, DOK4, AMPH, KCTD17, FKBP4, SCG2, CHRNA3, SEMA7A, NRN1, KLHL17, CABP1, AGAP3, ABCB9, STIP1, LDHB, HSPH1, RHOT1, RACGAP1, INPP5J, KCNN2, DECR2, HMOX2, PACSIN1, TRAP1, SYT3, TNK2, RAB3IP, CORO6, ACO2, FGF12, RCOR2, MCU, LRP11, ZCCHC12, ACHE, SNAP25, ABCD2, OLA1, ICA1, PRKAG2, PTH1R, GPHN, PANX2…	190	6637	16650	1.41277	0.00281287	0.000247392	0.000227465
GOTERM_MF_ALL	GO:0022891~substrate-specific transmembrane transporter activity	28	11.8644	4.5117e-06	ATP6V1A, SNAP25, CHRNA3, KCNC3, ATP5A1, CHRNA6, ATP1A3, ABCB9, ATP1A1, KCNV1, JPH3, KCNN2, SLC25A20, SLC37A4, ATP6V1C1, SCN1A, GABRA1, KCNIP3, HTR3A, KCNAB1, KCNAB2, TMEM175, KCNS1, GLRB, ORAI2, GAS6, HCN2, MCU	190	911	16650	2.6934	0.00295981	0.000247392	0.000227465
GOTERM_MF_ALL	GO:0022890~inorganic cation transmembrane transporter activity	20	8.47458	4.99699e-06	ATP6V1A, SNAP25, KCNC3, KCNIP3, ATP5A1, ATP1A3, KCNAB1, KCNAB2, ATP1A1, TMEM175, KCNV1, JPH3, KCNS1, ORAI2, KCNN2, GAS6, MCU, HCN2, ATP6V1C1, SCN1A	190	505	16650	3.47056	0.00327765	0.000252925	0.000232552
GOTERM_MF_ALL	GO:0005215~transporter activity	34	14.4068	6.82356e-06	ATP6V1A, SNAP25, ABCD2, CHRNA3, KCNC3, ATP5A1, CHRNA6, ATP1A3, ABCB9, ATP1A1, KCNV1, PANX2, JPH3, KCNN2, SLC25A20, SLC37A4, ATP6V1C1, MFSD2A, SCN1A, GABRA1, KCNIP3, HTR3A, KCNAB1, KCNAB2, TMEM175, KCNS1, GLRB, ORAI2, ATP6V1B2, SLC25A5, GAS6, SLC25A11, HCN2, MCU	190	1278	16650	2.33136	0.00447306	0.000320707	0.000294875
GOTERM_CC_ALL	GO:0098797~plasma membrane protein complex	19	8.05085	2.09294e-05	SNAP25, CHRNA3, NRN1, KCNC3, TNK2, KCNIP3, CHRNA6, ATP1A3, KCNAB1, HTR3A, KCNAB2, ABCB9, ATP1A1, ABHD12, KCNV1, GLRB, KCNS1, DLGAP3, SCN1A	221	485	18520	3.28292	0.00951924	0.000415858	0.000326681
GOTERM_MF_ALL	GO:0005267~potassium channel activity	10	4.23729	8.54819e-06	SNAP25, KCNV1, KCNS1, KCNC3, KCNIP3, KCNN2, KCNAB1, KCNAB2, TMEM175, HCN2	190	119	16650	7.364	0.00560044	0.00037498	0.000344777
GOTERM_CC_ALL	GO:0098588~bounding membrane of organelle	33	13.9831	2.46854e-05	ATP6V1A, ABCD2, ICA1, ABCB9, CABP1, RPH3A, RHOT1, ST3GAL5, DECR2, WASF1, ATP6V1C1, TRIM23, SLC25A46, CHGA, NSF, NTRK1, UNC13C, SYT3, ENTPD6, TOMM34, ACSL6, TM6SF1, TMEM150C, LRPPRC, TMEM175, TMEM231, HS3ST2, FNDC5, PITPNM1, RRAGB, ATP6V1B2, VAMP1, AMPH	221	1233	18520	2.24285	0.011218	0.000470051	0.000369252
GOTERM_MF_ALL	GO:0015077~monovalent inorganic cation transmembrane transporter activity	16	6.77966	9.95442e-06	ATP6V1A, SNAP25, KCNC3, KCNIP3, ATP5A1, ATP1A3, KCNAB1, KCNAB2, ATP1A1, TMEM175, KCNV1, KCNS1, KCNN2, HCN2, ATP6V1C1, SCN1A	190	346	16650	4.05233	0.00651875	0.000409376	0.000376402
GOTERM_CC_ALL	GO:0045211~postsynaptic membrane	12	5.08475	2.69393e-05	ACHE, GABRA1, CHRNA3, GLRB, ZC4H2, PCDH8, KLHL17, CHRNA6, HTR3A, APBB1, DLGAP3, GPHN	221	199	18520	5.05332	0.0122359	0.00049245	0.000386848
GOTERM_BP_ALL	GO:0044708~single-organism behavior	22	9.32203	4.59291e-07	NTRK1, USP46, SNAP25, CHRNA3, KCNIP3, STRBP, PCDH8, NOG, ATP1A3, ETV1, KCNAB1, SEZ6L2, ABHD12, JPH4, JPH3, GLRB, HRH3, RCAN2, AMPH, APBB1, FGF12, SCN1A	209	494	17535	3.73642	0.00145856	0.000503937	0.000488234
GOTERM_BP_ALL	GO:1902578~single-organism localization	71	30.0847	6.65524e-07	SNAP25, ACHE, ABCD2, RAB3A, KCNC3, ICA1, GPHN, RPH3A, JPH4, PANX2, PPP3CB, JPH3, NEFL, NEFM, SLC37A4, SH3GL2, MFSD2A, SCN1A, NSF, UNC13C, ACSL6, HTR3A, KCNAB1, KCNAB2, TMEM175, ARMC1, PPM1B, VSNL1, ORAI2, ATP6V1B2, VAMP1, AMPH, GAS6, SLC25A5, FKBP4, ATP6V1A, CHRNA3, CHRNA6, ATP5A1, ATP1A3, PLA2G3, ABCB9, ATP1A1, CABP1, AGAP3, HSPD1, KCNV1, RHOT1, HRH3, RACGAP1, OXCT1, KCNN2, APBB1, SLC25A20, ATP6…	209	3390	17535	1.75719	0.0021128	0.000503937	0.000488234
GOTERM_BP_ALL	GO:0048858~cell projection morphogenesis	29	12.2881	7.77034e-07	ACHE, SNAP25, SEMA7A, SPEF2, NRN1, RAB3A, PLA2G3, SEMA3F, NEFL, NEFM, APBB1, WASF1, PACSIN1, NTNG1, KIRREL3, NTRK1, IQCB1, LINGO1, SYT3, LRRN2, NOG, RAB3IP, ETV1, TMEM231, ISL2, LRFN5, LRRN1, CNTN4, KCTD17	209	841	17535	2.89309	0.00246637	0.000503937	0.000488234
GOTERM_BP_ALL	GO:0044765~single-organism transport	68	28.8136	7.93102e-07	SNAP25, ACHE, ABCD2, RAB3A, KCNC3, ICA1, RPH3A, JPH4, PANX2, PPP3CB, JPH3, NEFL, NEFM, SLC37A4, SH3GL2, MFSD2A, SCN1A, NSF, UNC13C, ACSL6, HTR3A, KCNAB1, KCNAB2, TMEM175, ARMC1, PPM1B, VSNL1, ORAI2, ATP6V1B2, VAMP1, AMPH, GAS6, SLC25A5, FKBP4, ATP6V1A, CHRNA3, CHRNA6, ATP5A1, ATP1A3, PLA2G3, ABCB9, ATP1A1, CABP1, AGAP3, HSPD1, KCNV1, RHOT1, HRH3, RACGAP1, OXCT1, KCNN2, APBB1, SLC25A20, ATP6V1C1, …	209	3200	17535	1.78286	0.00251731	0.000503937	0.000488234
GOTERM_BP_ALL	GO:0098655~cation transmembrane transport	26	11.0169	1.09093e-06	ATP6V1A, SNAP25, CHRNA3, KCNC3, ATP5A1, CHRNA6, ATP1A3, ATP1A1, CABP1, KCNV1, JPH3, KCNN2, ATP6V1C1, SCN1A, KCNIP3, HTR3A, KCNAB1, KCNAB2, TMEM175, KCNS1, ORAI2, ATP6V1B2, GAS6, FGF12, HCN2, MCU	209	707	17535	3.08541	0.00346097	0.000563807	0.000546238
GOTERM_BP_ALL	GO:0032990~cell part morphogenesis	29	12.2881	1.32113e-06	ACHE, SNAP25, SEMA7A, SPEF2, NRN1, RAB3A, PLA2G3, SEMA3F, NEFL, NEFM, APBB1, WASF1, PACSIN1, NTNG1, KIRREL3, NTRK1, IQCB1, LINGO1, SYT3, LRRN2, NOG, RAB3IP, ETV1, TMEM231, ISL2, LRFN5, LRRN1, CNTN4, KCTD17	209	864	17535	2.81607	0.00418975	0.000563807	0.000546238
GOTERM_BP_ALL	GO:0098660~inorganic ion transmembrane transport	26	11.0169	1.51574e-06	ATP6V1A, SNAP25, KCNC3, ATP5A1, ATP1A3, ATP1A1, CABP1, KCNV1, JPH3, KCNN2, SLC37A4, ATP6V1C1, SCN1A, GABRA1, KCNIP3, KCNAB1, KCNAB2, TMEM175, KCNS1, GLRB, ORAI2, ATP6V1B2, GAS6, FGF12, HCN2, MCU	209	720	17535	3.0297	0.00480546	0.000563807	0.000546238
GOTERM_BP_ALL	GO:0006811~ion transport	39	16.5254	1.65173e-06	ATP6V1A, SNAP25, CHRNA3, KCNC3, ATP5A1, CHRNA6, PLA2G3, ATP1A3, ATP1A1, CABP1, JPH4, KCNV1, PANX2, JPH3, HRH3, RACGAP1, KCNN2, SLC37A4, ATP6V1C1, MFSD2A, SCN1A, NSF, GABRA1, KCNIP3, ACSL6, HTR3A, KCNAB1, KCNAB2, TMEM175, ARMC1, KCNS1, GLRB, ORAI2, ATP6V1B2, FKBP4, GAS6, FGF12, HCN2, MCU	209	1420	17535	2.30428	0.00523545	0.000563807	0.000546238
GOTERM_BP_ALL	GO:0034220~ion transmembrane transport	30	12.7119	1.77465e-06	ATP6V1A, SNAP25, CHRNA3, KCNC3, ATP5A1, CHRNA6, ATP1A3, ATP1A1, CABP1, KCNV1, JPH3, KCNN2, SLC37A4, ATP6V1C1, SCN1A, GABRA1, KCNIP3, ACSL6, HTR3A, KCNAB1, KCNAB2, TMEM175, KCNS1, GLRB, ORAI2, ATP6V1B2, GAS6, FGF12, HCN2, MCU	209	929	17535	2.70935	0.00562398	0.000563807	0.000546238
GOTERM_BP_ALL	GO:0007610~behavior	25	10.5932	1.9798e-06	SNAP25, CHRNA3, ATP1A3, SEZ6L2, ABHD12, JPH4, PPP3CB, JPH3, HRH3, APBB1, SCN1A, KIRREL3, NTRK1, USP46, KCNIP3, APLP2, STRBP, NOG, PCDH8, ETV1, KCNAB1, GLRB, RCAN2, AMPH, FGF12	209	682	17535	3.0755	0.00627205	0.000571801	0.000553983
GOTERM_MF_ALL	GO:0046873~metal ion transmembrane transporter activity	17	7.20339	1.68684e-05	SNAP25, KCNC3, KCNIP3, ATP1A3, KCNAB1, KCNAB2, ATP1A1, TMEM175, KCNV1, JPH3, KCNS1, ORAI2, KCNN2, GAS6, MCU, HCN2, SCN1A	190	407	16650	3.66029	0.0110214	0.000652905	0.000600316
GOTERM_BP_ALL	GO:0007268~chemical synaptic transmission	23	9.74576	3.05043e-06	NSF, NTRK1, USP46, GABRA1, SNAP25, UNC13C, SYT3, CHRNA3, RAB3A, KCNC3, PCDH8, CHRNA6, HTR3A, CABP1, JPH4, RPH3A, BCAN, JPH3, GLRB, HRH3, KCNN2, FGF12, GRID2IP	209	603	17535	3.20015	0.00964746	0.000646082	0.000625949
GOTERM_BP_ALL	GO:0098916~anterograde trans-synaptic signaling	23	9.74576	3.05043e-06	NSF, NTRK1, USP46, GABRA1, SNAP25, UNC13C, SYT3, CHRNA3, RAB3A, KCNC3, PCDH8, CHRNA6, HTR3A, CABP1, JPH4, RPH3A, BCAN, JPH3, GLRB, HRH3, KCNN2, FGF12, GRID2IP	209	603	17535	3.20015	0.00964746	0.000646082	0.000625949
GOTERM_BP_ALL	GO:0099536~synaptic signaling	23	9.74576	3.05043e-06	NSF, NTRK1, USP46, GABRA1, SNAP25, UNC13C, SYT3, CHRNA3, RAB3A, KCNC3, PCDH8, CHRNA6, HTR3A, CABP1, JPH4, RPH3A, BCAN, JPH3, GLRB, HRH3, KCNN2, FGF12, GRID2IP	209	603	17535	3.20015	0.00964746	0.000646082	0.000625949
GOTERM_BP_ALL	GO:0099537~trans-synaptic signaling	23	9.74576	3.05043e-06	NSF, NTRK1, USP46, GABRA1, SNAP25, UNC13C, SYT3, CHRNA3, RAB3A, KCNC3, PCDH8, CHRNA6, HTR3A, CABP1, JPH4, RPH3A, BCAN, JPH3, GLRB, HRH3, KCNN2, FGF12, GRID2IP	209	603	17535	3.20015	0.00964746	0.000646082	0.000625949
GOTERM_BP_ALL	GO:0055085~transmembrane transport	36	15.2542	3.79465e-06	ATP6V1A, SNAP25, ABCD2, CHRNA3, KCNC3, ATP5A1, CHRNA6, ATP1A3, ABCB9, ATP1A1, CABP1, KCNV1, PANX2, JPH3, KCNN2, SLC25A20, SLC37A4, ATP6V1C1, MFSD2A, SCN1A, GABRA1, KCNIP3, ACSL6, HTR3A, KCNAB1, KCNAB2, TMEM175, KCNS1, GLRB, ORAI2, ATP6V1B2, SLC25A5, GAS6, FGF12, HCN2, MCU	209	1297	17535	2.32875	0.011987	0.000753476	0.000729996
GOTERM_CC_ALL	GO:0098793~presynapse	15	6.35593	6.47781e-05	NSF, ACHE, SNAP25, UNC13C, SYT3, RAB3A, KCNC3, LGI3, PCDH8, ICA1, RPH3A, VAMP1, AMPH, APBB1, PACSIN1	221	343	18520	3.66476	0.0291706	0.0011386	0.000894437
GOTERM_CC_ALL	GO:0044425~membrane part	122	51.6949	7.05139e-05	PANK1, TMEM143, RPH3A, ABHD12, RNF112, FADS6, MFSD2A, SLC25A46, SCN1A, KIRREL3, UNC13C, FKBPL, APLP2, ENTPD6, ACSL6, MMD2, TMEM130, FNDC5, BCAN, GPR162, TMX2, RRAGB, ORAI2, ASPHD2, AMPH, FKBP4, ATP6V1A, CHRNA3, SEMA7A, NRN1, NDUFB10, NTM, ZC4H2, CHRNA6, KLHL17, CABP1, ABCB9, SEZ6L2, KCNV1, LDHB, RHOT1, HRH3, RACGAP1, ST3GAL5, KCNN2, ATP6V1C1, PACSIN1, NTNG1, HHATL, SYT3, LRRN2, TNK2, TMEM231, LRF…	221	7794	18520	1.31174	0.0317123	0.00119351	0.000937574
GOTERM_BP_ALL	GO:0006810~transport	80	33.8983	5.96099e-06	SNAP25, ACHE, ABCD2, RAB3A, KCNC3, ICA1, GPHN, RPH3A, JPH4, PANX2, PPP3CB, JPH3, NEFL, NEFM, SLC37A4, SH3GL2, MFSD2A, SCN1A, SLC25A46, NSF, UNC13C, TOMM34, ACSL6, HTR3A, KCNAB1, KCNAB2, TMEM175, ARMC1, PPM1B, VSNL1, PITPNM1, ORAI2, ATP6V1B2, VAMP1, AMPH, GAS6, SLC25A5, FKBP4, SLC25A11, ATP6V1A, CHRNA3, CHRNA6, ATP5A1, ATP1A3, PLA2G3, LRP3, ABCB9, ATP1A1, CABP1, AGAP3, HSPD1, KCNV1, RHOT1, HRH3, R…	209	4242	17535	1.58226	0.0187658	0.00107872	0.0010451
GOTERM_BP_ALL	GO:0098662~inorganic cation transmembrane transport	23	9.74576	6.80171e-06	ATP6V1A, SNAP25, KCNC3, KCNIP3, ATP5A1, ATP1A3, KCNAB1, CABP1, KCNAB2, ATP1A1, TMEM175, KCNV1, JPH3, KCNS1, ORAI2, ATP6V1B2, KCNN2, GAS6, FGF12, MCU, HCN2, ATP6V1C1, SCN1A	209	634	17535	3.04367	0.021384	0.00107872	0.0010451
GOTERM_BP_ALL	GO:0006812~cation transport	30	12.7119	7.31582e-06	ATP6V1A, SNAP25, CHRNA3, KCNC3, ATP5A1, CHRNA6, ATP1A3, ATP1A1, CABP1, JPH4, KCNV1, JPH3, KCNN2, ATP6V1C1, SCN1A, NSF, KCNIP3, HTR3A, KCNAB1, KCNAB2, TMEM175, ARMC1, KCNS1, ORAI2, ATP6V1B2, FKBP4, GAS6, FGF12, HCN2, MCU	209	999	17535	2.51951	0.0229816	0.00107872	0.0010451
GOTERM_BP_ALL	GO:0048812~neuron projection morphogenesis	22	9.32203	7.38966e-06	NTRK1, NTNG1, KIRREL3, ACHE, LINGO1, SNAP25, SYT3, SEMA7A, NRN1, RAB3A, LRRN2, NOG, ETV1, SEMA3F, LRFN5, ISL2, NEFL, NEFM, LRRN1, CNTN4, APBB1, PACSIN1	209	589	17535	3.13377	0.0232108	0.00107872	0.0010451
GOTERM_BP_ALL	GO:0071805~potassium ion transmembrane transport	12	5.08475	7.46988e-06	SNAP25, KCNV1, KCNS1, KCNC3, KCNIP3, ATP1A3, KCNN2, KCNAB1, ATP1A1, KCNAB2, TMEM175, HCN2	209	174	17535	5.78617	0.0234598	0.00107872	0.0010451
GOTERM_BP_ALL	GO:0071804~cellular potassium ion transport	12	5.08475	7.46988e-06	SNAP25, KCNV1, KCNS1, KCNC3, KCNIP3, ATP1A3, KCNN2, KCNAB1, ATP1A1, KCNAB2, TMEM175, HCN2	209	174	17535	5.78617	0.0234598	0.00107872	0.0010451
GOTERM_CC_ALL	GO:0043025~neuronal cell body	21	8.89831	8.76598e-05	NTRK1, ACHE, SNAP25, CHRNA3, KCNC3, TNK2, KLHL17, KCNAB1, HTR3A, CABP1, SEZ6L2, SORL1, GPHN, GLRB, NEFM, KCNN2, APBB1, FKBP4, DLGAP3, HCN2, SCN1A	221	643	18520	2.73689	0.0392704	0.00143073	0.00112392
GOTERM_BP_ALL	GO:0006813~potassium ion transport	13	5.50847	8.42368e-06	NSF, SNAP25, KCNC3, KCNIP3, ATP1A3, KCNAB1, KCNAB2, ATP1A1, TMEM175, KCNV1, KCNS1, KCNN2, HCN2	209	211	17535	5.16916	0.0264154	0.00116357	0.00112731
GOTERM_MF_ALL	GO:0022892~substrate-specific transporter activity	29	12.2881	3.66045e-05	ATP6V1A, SNAP25, CHRNA3, KCNC3, ATP5A1, CHRNA6, ATP1A3, ABCB9, ATP1A1, KCNV1, JPH3, KCNN2, SLC25A20, SLC37A4, ATP6V1C1, MFSD2A, SCN1A, GABRA1, KCNIP3, HTR3A, KCNAB1, KCNAB2, TMEM175, KCNS1, GLRB, ORAI2, GAS6, HCN2, MCU	190	1083	16650	2.34655	0.0237627	0.0013381	0.00123032
GOTERM_CC_ALL	GO:0044459~plasma membrane part	48	20.339	0.000108694	ATP6V1A, ACHE, SNAP25, CHRNA3, SEMA7A, NRN1, ZC4H2, KCNC3, GPR22, KLHL17, CHRNA6, ATP1A3, PDXP, ABCB9, ATP1A1, CABP1, PTH1R, GPHN, ABHD12, KCNV1, PPP3CB, RACGAP1, KCNN2, APBB1, DLGAP3, PACSIN1, MFSD2A, SCN1A, NTNG1, NTRK1, GABRA1, UNC13C, TNK2, KCNIP3, PCDH8, HTR3A, KCNAB1, KCNAB2, ADRA2C, TMEM150C, TMEM130, TMEM231, EPN3, KCNS1, GLRB, AMPH, PFKM, HCN2	221	2287	18520	1.75883	0.0484622	0.00171287	0.00134556
GOTERM_CC_ALL	GO:0034703~cation channel complex	10	4.23729	0.000116175	SNAP25, KCNV1, KCNS1, KCNC3, KCNIP3, KCNAB1, HTR3A, KCNAB2, MCU, SCN1A	221	158	18520	5.30385	0.0517102	0.00176974	0.00139023
GOTERM_BP_ALL	GO:0051234~establishment of localization	81	34.322	1.18826e-05	SNAP25, ACHE, ABCD2, RAB3A, KCNC3, ICA1, GPHN, RPH3A, JPH4, PANX2, PPP3CB, JPH3, NEFL, NEFM, SLC37A4, SH3GL2, MFSD2A, SCN1A, SLC25A46, NSF, UNC13C, TOMM34, ACSL6, HTR3A, KCNAB1, KCNAB2, TMEM175, ARMC1, PPM1B, VSNL1, PITPNM1, ORAI2, ATP6V1B2, VAMP1, AMPH, GAS6, SLC25A5, FKBP4, SLC25A11, ATP6V1A, CHRNA3, CHRNA6, ATP5A1, ATP1A3, PLA2G3, LRP3, ABCB9, ATP1A1, CABP1, AGAP3, HSPD1, KCNV1, HSPH1, RHOT1, …	209	4391	17535	1.54768	0.0370591	0.00157296	0.00152395
GOTERM_CC_ALL	GO:0043679~axon terminus	11	4.66102	0.000132544	NSF, SNAP25, UNC13C, RAB3A, KCNC3, KCNIP3, VAMP1, AMPH, KCNAB2, ADRA2C, PACSIN1	221	198	18520	4.65561	0.0587784	0.00195396	0.00153495
GOTERM_CC_ALL	GO:0030054~cell junction	32	13.5593	0.000144667	ACHE, SNAP25, CHRNA3, NRN1, KCNC3, KLHL17, CHRNA6, ICA1, OLA1, PDXP, ATP1A1, GPHN, RPH3A, PANX2, DLGAP3, WASF1, ABCF3, PACSIN1, SCN1A, GABRA1, UNC13C, SH3GLB2, PCDH9, TNK2, PCDH8, HTR3A, FRS2, KCNAB2, GLRB, IMPDH1, VAMP1, AMPH	221	1293	18520	2.07396	0.0639791	0.00206602	0.00162298
GOTERM_MF_ALL	GO:0016817~hydrolase activity, acting on acid anhydrides	23	9.74576	5.10737e-05	NSF, ATP6V1A, GFM1, ABCD2, RAB3A, ENTPD6, ATP5A1, OLA1, ATP1A3, ABCB9, ATP1A1, AGAP3, RNF112, NUDT7, PHOSPHO1, RIT2, RHOT1, RRAGB, ATP6V1B2, ABCF3, SKIV2L2, ATP6V1C1, TRIM23	190	758	16650	2.65901	0.0329995	0.00176876	0.00162629
GOTERM_BP_ALL	GO:0051049~regulation of transport	44	18.6441	1.3295e-05	SNAP25, CHRNA3, RAB3A, KCNC3, CHRNA6, ICA1, ATP1A1, CABP1, HSPD1, JPH4, RPH3A, KCNV1, PPP3CB, JPH3, HRH3, OXCT1, KCNN2, APBB1, SH3GL2, PACSIN1, SCN1A, CHGA, NSF, UNC13C, SYT3, TNK2, LGI3, KCNIP3, ACSL6, HTR3A, KCNAB1, KCNAB2, SORL1, PPM1B, RIT2, KCNS1, VSNL1, AMPH, SLC25A5, GAS6, PFKM, FGF12, HCN2, MCU	209	1860	17535	1.98472	0.0413715	0.00168952	0.00163688
GOTERM_CC_ALL	GO:0044297~cell body	22	9.32203	0.000150864	NTRK1, ACHE, SNAP25, CHRNA3, KCNC3, TNK2, KLHL17, KCNAB1, HTR3A, CABP1, SEZ6L2, SORL1, GPHN, RIT2, GLRB, NEFM, KCNN2, APBB1, FKBP4, DLGAP3, HCN2, SCN1A	221	723	18520	2.54996	0.0666268	0.00208924	0.00164122
GOTERM_BP_ALL	GO:0051960~regulation of nervous system development	28	11.8644	1.64924e-05	ACHE, SNAP25, CHRNA3, SEMA7A, SMARCD3, AMIGO3, NTM, SEMA3F, RNF112, INPP5J, NEFL, NEFM, HMG20A, APBB1, PACSIN1, NTRK1, LINGO1, SYT3, NOG, ACSL6, MMD2, ADRA2C, SORL1, ISL2, RIT2, LRRN1, CNTN4, FKBP4	209	933	17535	2.51788	0.0510634	0.00194913	0.00188839
GOTERM_BP_ALL	GO:0015672~monovalent inorganic cation transport	19	8.05085	1.65649e-05	NSF, ATP6V1A, SNAP25, KCNC3, KCNIP3, ATP5A1, ATP1A3, KCNAB1, KCNAB2, ATP1A1, TMEM175, KCNV1, KCNS1, ATP6V1B2, KCNN2, FGF12, HCN2, ATP6V1C1, SCN1A	209	478	17535	3.33492	0.0512819	0.00194913	0.00188839
GOTERM_BP_ALL	GO:0007409~axonogenesis	18	7.62712	1.73613e-05	NTRK1, NTNG1, ACHE, LINGO1, SNAP25, SEMA7A, RAB3A, LRRN2, NOG, ETV1, SEMA3F, LRFN5, ISL2, NEFL, NEFM, LRRN1, CNTN4, APBB1	209	434	17535	3.4797	0.0536801	0.00196988	0.0019085
GOTERM_BP_ALL	GO:0050767~regulation of neurogenesis	26	11.0169	2.02357e-05	ACHE, SNAP25, CHRNA3, SEMA7A, SMARCD3, NTM, SEMA3F, RNF112, INPP5J, NEFL, NEFM, HMG20A, APBB1, PACSIN1, NTRK1, LINGO1, SYT3, NOG, ACSL6, MMD2, ADRA2C, SORL1, ISL2, RIT2, CNTN4, FKBP4	209	836	17535	2.60932	0.0622854	0.00221685	0.00214777
GOTERM_BP_ALL	GO:0031175~neuron projection development	28	11.8644	2.22591e-05	ACHE, SNAP25, CHRNA3, SEMA7A, NRN1, RAB3A, NTM, SEMA3F, INPP5J, NEFL, NEFM, APBB1, PACSIN1, NTNG1, KIRREL3, NTRK1, LINGO1, SYT3, LRRN2, NOG, ACSL6, ETV1, ISL2, LRFN5, RIT2, LRRN1, CNTN4, FKBP4	209	949	17535	2.47543	0.068296	0.00235723	0.00228378
GOTERM_CC_ALL	GO:0044306~neuron projection terminus	11	4.66102	0.000230898	NSF, SNAP25, UNC13C, RAB3A, KCNC3, KCNIP3, VAMP1, AMPH, KCNAB2, ADRA2C, PACSIN1	221	212	18520	4.34816	0.100155	0.00310355	0.00243802
GOTERM_CC_ALL	GO:0005739~mitochondrion	39	16.5254	0.000257767	ATP6V1A, ABCD2, GFM1, NDUFB10, ATP5A1, PHYHIPL, MAT2B, TMEM143, HSPD1, LDHB, RHOT1, OXCT1, SLC25A20, DECR2, WASF1, AASS, SLC25A46, TRAP1, MDH1, AGK, TOMM34, ACSL6, CHCHD10, IMMT, LRPPRC, ARMC1, FAM210A, SUCLA2, LACTB2, NDUFS3, VAMP1, NDUFS1, ACO2, SLC25A5, FKBP4, GRSF1, SLC25A11, GPRC5C, MCU	221	1777	18520	1.83919	0.111139	0.0033657	0.00264395
GOTERM_BP_ALL	GO:0019637~organophosphate metabolic process	28	11.8644	2.77267e-05	ATP6V1A, PANK1, ATP5A1, OLA1, PLA2G3, PRKAG2, PTH1R, GPHN, ABHD12, LDHB, HRH3, INPP5J, DECR2, ADSS, CHGA, NTRK1, MDH1, ACSL6, CHCHD10, KCNAB2, NUDT7, RIT2, IMPDH1, PGP, ATP6V1B2, NDUFS1, PFKM, PLCD4	209	961	17535	2.44452	0.0843459	0.00284154	0.00275299
GOTERM_BP_ALL	GO:0048699~generation of neurons	38	16.1017	2.99718e-05	ACHE, SNAP25, CHRNA3, SEMA7A, SMARCD3, NRN1, RAB3A, HOXD1, NTM, SEMA3F, RNF112, RACGAP1, INPP5J, NEFL, NEFM, HMG20A, APBB1, PACSIN1, NTNG1, KIRREL3, NTRK1, LINGO1, SYT3, LRRN2, NOG, ACSL6, FRS2, ETV1, MMD2, ADRA2C, SORL1, ISL2, LRFN5, RIT2, LRRN1, CNTN4, FKBP4, GAS6	209	1549	17535	2.05822	0.090856	0.00297564	0.00288291
GOTERM_CC_ALL	GO:0008076~voltage-gated potassium channel complex	7	2.9661	0.000330693	SNAP25, KCNV1, KCNS1, KCNC3, KCNIP3, KCNAB1, KCNAB2	221	78	18520	7.52059	0.140283	0.00415876	0.00326695
GOTERM_CC_ALL	GO:0005765~lysosomal membrane	11	4.66102	0.000345805	NSF, ATP6V1A, RRAGB, ATP6V1B2, VAMP1, ABCB9, TM6SF1, TMEM150C, TMEM175, ATP6V1C1, TRIM23	221	223	18520	4.13368	0.146202	0.00415876	0.00326695
GOTERM_CC_ALL	GO:0098852~lytic vacuole membrane	11	4.66102	0.000345805	NSF, ATP6V1A, RRAGB, ATP6V1B2, VAMP1, ABCB9, TM6SF1, TMEM150C, TMEM175, ATP6V1C1, TRIM23	221	223	18520	4.13368	0.146202	0.00415876	0.00326695
GOTERM_CC_ALL	GO:0034705~potassium channel complex	7	2.9661	0.000379359	SNAP25, KCNV1, KCNS1, KCNC3, KCNIP3, KCNAB1, KCNAB2	221	80	18520	7.33258	0.159199	0.00444531	0.00349205
GOTERM_MF_ALL	GO:0016462~pyrophosphatase activity	22	9.32203	0.000124094	NSF, ATP6V1A, GFM1, ABCD2, RAB3A, ENTPD6, ATP5A1, OLA1, ATP1A3, ABCB9, ATP1A1, AGAP3, RNF112, NUDT7, PHOSPHO1, RIT2, RHOT1, RRAGB, ABCF3, SKIV2L2, ATP6V1C1, TRIM23	190	749	16650	2.57396	0.0782993	0.00408269	0.00375384
GOTERM_MF_ALL	GO:0016818~hydrolase activity, acting on acid anhydrides, in phosphorus-containing anhydrides	22	9.32203	0.000131164	NSF, ATP6V1A, GFM1, ABCD2, RAB3A, ENTPD6, ATP5A1, OLA1, ATP1A3, ABCB9, ATP1A1, AGAP3, RNF112, NUDT7, PHOSPHO1, RIT2, RHOT1, RRAGB, ABCF3, SKIV2L2, ATP6V1C1, TRIM23	190	752	16650	2.56369	0.0825712	0.0041098	0.00377877
GOTERM_BP_ALL	GO:0009117~nucleotide metabolic process	21	8.89831	4.35385e-05	CHGA, NTRK1, ATP6V1A, MDH1, PANK1, ATP5A1, OLA1, CHCHD10, PRKAG2, KCNAB2, GPHN, LDHB, NUDT7, RIT2, HRH3, IMPDH1, ATP6V1B2, NDUFS1, DECR2, PFKM, ADSS	209	613	17535	2.87421	0.129222	0.00419157	0.00406095
GOTERM_BP_ALL	GO:0006753~nucleoside phosphate metabolic process	21	8.89831	5.09821e-05	CHGA, NTRK1, ATP6V1A, MDH1, PANK1, ATP5A1, OLA1, CHCHD10, PRKAG2, KCNAB2, GPHN, LDHB, NUDT7, RIT2, HRH3, IMPDH1, ATP6V1B2, NDUFS1, DECR2, PFKM, ADSS	209	620	17535	2.84176	0.14958	0.00464048	0.00449587
GOTERM_BP_ALL	GO:0061564~axon development	18	7.62712	5.1308e-05	NTRK1, NTNG1, ACHE, LINGO1, SNAP25, SEMA7A, RAB3A, LRRN2, NOG, ETV1, SEMA3F, LRFN5, ISL2, NEFL, NEFM, LRRN1, CNTN4, APBB1	209	473	17535	3.19279	0.150461	0.00464048	0.00449587
GOTERM_BP_ALL	GO:0015991~ATP hydrolysis coupled proton transport	6	2.54237	5.43861e-05	ATP6V1A, ATP5A1, ATP6V1B2, ATP1A3, ATP1A1, ATP6V1C1	209	35	17535	14.3828	0.158731	0.00464048	0.00449587
GOTERM_BP_ALL	GO:0015988~energy coupled proton transmembrane transport, against electrochemical gradient	6	2.54237	5.43861e-05	ATP6V1A, ATP5A1, ATP6V1B2, ATP1A3, ATP1A1, ATP6V1C1	209	35	17535	14.3828	0.158731	0.00464048	0.00449587
GOTERM_BP_ALL	GO:0009150~purine ribonucleotide metabolic process	18	7.62712	5.55046e-05	CHGA, NTRK1, ATP6V1A, PANK1, ATP5A1, OLA1, CHCHD10, PRKAG2, GPHN, NUDT7, RIT2, HRH3, IMPDH1, ATP6V1B2, NDUFS1, DECR2, PFKM, ADSS	209	476	17535	3.17267	0.161716	0.00464048	0.00449587
GOTERM_MF_ALL	GO:0008144~drug binding	9	3.81356	0.000170684	GABRA1, PPP3CB, CHRNA3, GLRB, HRH3, FKBPL, CHRNA6, TTC9B, FKBP4	190	137	16650	5.75682	0.106089	0.005105	0.00469381
GOTERM_BP_ALL	GO:0030030~cell projection organization	35	14.8305	6.68718e-05	ACHE, SNAP25, CHRNA3, SEMA7A, SPEF2, NRN1, RAB3A, NTM, PLA2G3, SEMA3F, INPP5J, NEFL, NEFM, APBB1, WASF1, PACSIN1, NTNG1, KIRREL3, NTRK1, IQCB1, LINGO1, SYT3, LRRN2, NOG, RAB3IP, ACSL6, ETV1, TMEM231, ISL2, LRFN5, RIT2, LRRN1, CNTN4, KCTD17, FKBP4	209	1424	17535	2.06214	0.191461	0.00544748	0.00527773
GOTERM_BP_ALL	GO:0045664~regulation of neuron differentiation	22	9.32203	7.87933e-05	NTRK1, ACHE, SNAP25, SYT3, CHRNA3, SEMA7A, NTM, ACSL6, MMD2, SEMA3F, ADRA2C, RNF112, ISL2, RIT2, INPP5J, NEFL, NEFM, HMG20A, CNTN4, APBB1, FKBP4, PACSIN1	209	692	17535	2.66733	0.221522	0.00611646	0.00592586
GOTERM_BP_ALL	GO:0009259~ribonucleotide metabolic process	18	7.62712	7.89345e-05	CHGA, NTRK1, ATP6V1A, PANK1, ATP5A1, OLA1, CHCHD10, PRKAG2, GPHN, NUDT7, RIT2, HRH3, IMPDH1, ATP6V1B2, NDUFS1, DECR2, PFKM, ADSS	209	490	17535	3.08202	0.221872	0.00611646	0.00592586
GOTERM_MF_ALL	GO:0097367~carbohydrate derivative binding	43	18.2203	0.000266739	ATP6V1A, ABCD2, GFM1, RAB3A, PANK1, ATP5A1, OLA1, ATP1A3, PRKAG2, ABCB9, ATP1A1, AGAP3, HAPLN4, GPHN, HSPD1, RNF112, RHOT1, HSPH1, NKIRAS1, SPOCK3, ABCF3, ADSS, TRIM23, NSF, NTRK1, TRAP1, TNK2, APLP2, ACSL6, BCAN, RIT2, SUCLA2, RAB36, RRAGB, ATP6V1B2, ACSBG1, FKBP4, PFKM, FGF12, GLA, HCN2, SKIV2L2, RAB9B	190	2152	16650	1.751	0.16077	0.00703058	0.00646429
GOTERM_MF_ALL	GO:0022832~voltage-gated channel activity	10	4.23729	0.000267119	SNAP25, KCNV1, KCNS1, KCNC3, KCNIP3, KCNAB1, KCNAB2, GAS6, HCN2, SCN1A	190	185	16650	4.73684	0.16098	0.00703058	0.00646429
GOTERM_MF_ALL	GO:0005244~voltage-gated ion channel activity	10	4.23729	0.000267119	SNAP25, KCNV1, KCNS1, KCNC3, KCNIP3, KCNAB1, KCNAB2, GAS6, HCN2, SCN1A	190	185	16650	4.73684	0.16098	0.00703058	0.00646429
GOTERM_CC_ALL	GO:0005622~intracellular	178	75.4237	0.000769859	RAB3A, ANKRD13D, PANK1, TMEM143, RPH3A, RNF112, RGS3, SH3GL2, MFSD2A, TRIM23, SLC25A46, SCN1A, CHGB, NSF, SH3GLB2, UNC13C, TLE1, FKBPL, IGFBP4, APLP2, ENTPD6, TOMM34, ACSL6, MMD2, FRS2, ARMC1, FNDC5, KCTD9, ISL2, DOK4, RAB36, LIX1, LACTB2, RRAGB, PGP, AMPH, KCTD17, FKBP4, SCG2, ATP6V1A, CHRNA3, NDUFB10, HOXD1, NTM, ZC4H2, KLHL17, PHYHIPL, PLA2G3, CABP1, AGAP3, ABCB9, SEZ6L2, PLA2G7, STIP1, LDHB, …	221	13132	18520	1.13589	0.296693	0.00879564	0.00690949
GOTERM_CC_ALL	GO:0044429~mitochondrial part	22	9.32203	0.000798371	TRAP1, NDUFB10, ATP5A1, TOMM34, ACSL6, CHCHD10, IMMT, LRPPRC, HSPD1, RHOT1, LACTB2, OXCT1, NDUFS3, VAMP1, NDUFS1, SLC25A20, GRSF1, WASF1, SLC25A5, SLC25A11, MCU, SLC25A46	221	820	18520	2.24832	0.305804	0.00889892	0.00699062
GOTERM_BP_ALL	GO:0006163~purine nucleotide metabolic process	18	7.62712	9.83926e-05	CHGA, NTRK1, ATP6V1A, PANK1, ATP5A1, OLA1, CHCHD10, PRKAG2, GPHN, NUDT7, RIT2, HRH3, IMPDH1, ATP6V1B2, NDUFS1, DECR2, PFKM, ADSS	209	499	17535	3.02644	0.268536	0.00739455	0.00716412
GOTERM_BP_ALL	GO:0046128~purine ribonucleoside metabolic process	14	5.9322	0.000100084	ATP6V1A, PANK1, ATP5A1, OLA1, CHCHD10, PRKAG2, GPHN, NUDT7, IMPDH1, ATP6V1B2, NDUFS1, DECR2, PFKM, ADSS	209	314	17535	3.74074	0.272457	0.00739455	0.00716412
GOTERM_BP_ALL	GO:0019693~ribose phosphate metabolic process	18	7.62712	0.000103755	CHGA, NTRK1, ATP6V1A, PANK1, ATP5A1, OLA1, CHCHD10, PRKAG2, GPHN, NUDT7, RIT2, HRH3, IMPDH1, ATP6V1B2, NDUFS1, DECR2, PFKM, ADSS	209	501	17535	3.01435	0.280898	0.00749161	0.00725816
GOTERM_BP_ALL	GO:0042278~purine nucleoside metabolic process	14	5.9322	0.000113565	ATP6V1A, PANK1, ATP5A1, OLA1, CHCHD10, PRKAG2, GPHN, NUDT7, IMPDH1, ATP6V1B2, NDUFS1, DECR2, PFKM, ADSS	209	318	17535	3.69369	0.302972	0.00801769	0.00776785
GOTERM_BP_ALL	GO:0090662~ATP hydrolysis coupled transmembrane transport	6	2.54237	0.000118506	ATP6V1A, ATP5A1, ATP6V1B2, ATP1A3, ATP1A1, ATP6V1C1	209	41	17535	12.278	0.313832	0.00808243	0.00783057
GOTERM_BP_ALL	GO:0007267~cell-cell signaling	32	13.5593	0.00011957	SNAP25, CHRNA3, RAB3A, KCNC3, CHRNA6, ICA1, CABP1, JPH4, RPH3A, PANX2, PPP3CB, JPH3, HRH3, OXCT1, KCNN2, NSF, NTRK1, USP46, GABRA1, UNC13C, SYT3, NOG, PCDH8, HTR3A, ADRA2C, BCAN, VSNL1, GLRB, PFKM, FGF12, MCU, GRID2IP	209	1284	17535	2.09095	0.31615	0.00808243	0.00783057
GOTERM_MF_ALL	GO:0005249~voltage-gated potassium channel activity	7	2.9661	0.00041098	SNAP25, KCNV1, KCNS1, KCNC3, KCNAB1, KCNAB2, HCN2	190	85	16650	7.21672	0.236673	0.00936852	0.00861391
GOTERM_MF_ALL	GO:0005525~GTP binding	14	5.9322	0.000411941	GFM1, RAB3A, OLA1, AGAP3, RNF112, RIT2, RHOT1, RAB36, RRAGB, NKIRAS1, FKBP4, ADSS, RAB9B, TRIM23	190	380	16650	3.22853	0.237155	0.00936852	0.00861391
GOTERM_MF_ALL	GO:0017111~nucleoside-triphosphatase activity	20	8.47458	0.000416955	NSF, ATP6V1A, GFM1, ABCD2, RAB3A, ENTPD6, ATP5A1, OLA1, ATP1A3, ABCB9, ATP1A1, AGAP3, RNF112, RIT2, RHOT1, RRAGB, ABCF3, SKIV2L2, ATP6V1C1, TRIM23	190	703	16650	2.49307	0.239665	0.00936852	0.00861391
GOTERM_MF_ALL	GO:0016820~hydrolase activity, acting on acid anhydrides, catalyzing transmembrane movement of substances	8	3.38983	0.000417468	ATP6V1A, ABCD2, ATP5A1, ATP6V1B2, ATP1A3, ATP1A1, ABCB9, ATP6V1C1	190	119	16650	5.8912	0.239922	0.00936852	0.00861391
GOTERM_MF_ALL	GO:0005488~binding	159	67.3729	0.000427136	RAB3A, PANK1, RPH3A, RNF112, SH3GL2, TRIM23, SCN1A, NSF, SH3GLB2, UNC13C, TLE1, FKBPL, IGFBP4, APLP2, TOMM34, ACSL6, FRS2, FRS3, ARMC1, FNDC5, BCAN, ISL2, DOK4, RAB36, LACTB2, RRAGB, PGP, ASPHD2, AMPH, KCTD17, FKBP4, SCG2, ATP6V1A, CHRNA3, SEMA7A, NRN1, HOXD1, CHRNA6, KLHL17, CABP1, AGAP3, ABCB9, PLA2G7, STIP1, LDHB, HSPH1, RHOT1, HRH3, RACGAP1, DNAJC21, INPP5J, KCNN2, DECR2, HMOX2, PACSIN1, TRAP…	190	12172	16650	1.14471	0.244736	0.00936852	0.00861391
GOTERM_BP_ALL	GO:0022008~neurogenesis	38	16.1017	0.000146112	ACHE, SNAP25, CHRNA3, SEMA7A, SMARCD3, NRN1, RAB3A, HOXD1, NTM, SEMA3F, RNF112, RACGAP1, INPP5J, NEFL, NEFM, HMG20A, APBB1, PACSIN1, NTNG1, KIRREL3, NTRK1, LINGO1, SYT3, LRRN2, NOG, ACSL6, FRS2, ETV1, MMD2, ADRA2C, SORL1, ISL2, LRFN5, RIT2, LRRN1, CNTN4, FKBP4, GAS6	209	1671	17535	1.90795	0.371473	0.00967077	0.00936941
GOTERM_BP_ALL	GO:0055086~nucleobase-containing small molecule metabolic process	21	8.89831	0.000152177	CHGA, NTRK1, ATP6V1A, MDH1, PANK1, ATP5A1, OLA1, CHCHD10, PRKAG2, KCNAB2, GPHN, LDHB, NUDT7, RIT2, HRH3, IMPDH1, ATP6V1B2, NDUFS1, DECR2, PFKM, ADSS	209	672	17535	2.62186	0.383474	0.00986664	0.00955918
GOTERM_MF_ALL	GO:0032555~purine ribonucleotide binding	37	15.678	0.000499553	ATP6V1A, ABCD2, GFM1, RAB3A, PANK1, ATP5A1, OLA1, ATP1A3, PRKAG2, ABCB9, ATP1A1, AGAP3, GPHN, HSPD1, RNF112, RHOT1, HSPH1, NKIRAS1, ABCF3, ADSS, TRIM23, NSF, NTRK1, TRAP1, TNK2, ACSL6, RIT2, SUCLA2, RAB36, RRAGB, ATP6V1B2, ACSBG1, FKBP4, PFKM, HCN2, SKIV2L2, RAB9B	190	1798	16650	1.80332	0.279845	0.0106034	0.00974934
GOTERM_CC_ALL	GO:0044424~intracellular part	172	72.8814	0.00116545	RAB3A, ANKRD13D, PANK1, TMEM143, RPH3A, RNF112, RGS3, SH3GL2, MFSD2A, TRIM23, SLC25A46, SCN1A, CHGB, NSF, SH3GLB2, UNC13C, TLE1, FKBPL, APLP2, ENTPD6, TOMM34, ACSL6, MMD2, FRS2, ARMC1, FNDC5, KCTD9, ISL2, LIX1, LACTB2, RRAGB, PGP, AMPH, KCTD17, FKBP4, SCG2, ATP6V1A, CHRNA3, NDUFB10, HOXD1, NTM, ZC4H2, KLHL17, PHYHIPL, PLA2G3, CABP1, AGAP3, ABCB9, SEZ6L2, PLA2G7, STIP1, LDHB, HSPH1, RHOT1, RACGAP1…	221	12642	18520	1.14015	0.413113	0.0126414	0.00993054
GOTERM_CC_ALL	GO:0070382~exocytic vesicle	9	3.81356	0.00118945	RPH3A, SNAP25, UNC13C, SYT3, RAB3A, LGI3, ICA1, VAMP1, AMPH	221	175	18520	4.30976	0.419522	0.0126414	0.00993054
GOTERM_MF_ALL	GO:0017076~purine nucleotide binding	37	15.678	0.000559871	ATP6V1A, ABCD2, GFM1, RAB3A, PANK1, ATP5A1, OLA1, ATP1A3, PRKAG2, ABCB9, ATP1A1, AGAP3, GPHN, HSPD1, RNF112, RHOT1, HSPH1, NKIRAS1, ABCF3, ADSS, TRIM23, NSF, NTRK1, TRAP1, TNK2, ACSL6, RIT2, SUCLA2, RAB36, RRAGB, ATP6V1B2, ACSBG1, FKBP4, PFKM, HCN2, SKIV2L2, RAB9B	190	1809	16650	1.79235	0.30784	0.0115123	0.0105851
GOTERM_BP_ALL	GO:0044710~single-organism metabolic process	67	28.3898	0.000172973	ACHE, ABCD2, CCDC126, PANK1, FAM57B, OLA1, PRKAG2, PTH1R, GPHN, ABHD12, FADS6, SLC37A4, AASS, TRIM23, ELOVL4, IGFBP4, ELOVL2, APLP2, ACSL6, KCNAB1, FRS2, KCNAB2, ADRA2C, FRS3, DOK4, PGP, ATP6V1B2, NDUFS3, ACSBG1, ASPHD2, NDUFS1, GAS6, SCG2, ATP6V1A, SEMA7A, ATP5A1, PLA2G3, ATP1A1, MAT2B, PLA2G7, HSPD1, LDHB, HSPH1, HRH3, OXCT1, INPP5J, ST3GAL5, DECR2, ADSS, HMOX2, CHGA, NTRK1, TRAP1, MDH1, AGK, M…	209	3678	17535	1.52835	0.422909	0.0109907	0.0106482
GOTERM_MF_ALL	GO:0032553~ribonucleotide binding	37	15.678	0.000595435	ATP6V1A, ABCD2, GFM1, RAB3A, PANK1, ATP5A1, OLA1, ATP1A3, PRKAG2, ABCB9, ATP1A1, AGAP3, GPHN, HSPD1, RNF112, RHOT1, HSPH1, NKIRAS1, ABCF3, ADSS, TRIM23, NSF, NTRK1, TRAP1, TNK2, ACSL6, RIT2, SUCLA2, RAB36, RRAGB, ATP6V1B2, ACSBG1, FKBP4, PFKM, HCN2, SKIV2L2, RAB9B	190	1815	16650	1.78643	0.323835	0.0118726	0.0109163
GOTERM_MF_ALL	GO:0035639~purine ribonucleoside triphosphate binding	36	15.2542	0.000637878	ATP6V1A, ABCD2, GFM1, RAB3A, PANK1, ATP5A1, OLA1, ATP1A3, PRKAG2, ABCB9, ATP1A1, AGAP3, GPHN, HSPD1, RNF112, RHOT1, HSPH1, NKIRAS1, ABCF3, ADSS, TRIM23, NSF, NTRK1, TRAP1, TNK2, ACSL6, RIT2, SUCLA2, RAB36, RRAGB, ATP6V1B2, ACSBG1, FKBP4, PFKM, SKIV2L2, RAB9B	190	1753	16650	1.79962	0.34244	0.0122998	0.0113091
GOTERM_MF_ALL	GO:0032561~guanyl ribonucleotide binding	14	5.9322	0.000698171	GFM1, RAB3A, OLA1, AGAP3, RNF112, RIT2, RHOT1, RAB36, RRAGB, NKIRAS1, FKBP4, ADSS, RAB9B, TRIM23	190	402	16650	3.05185	0.367995	0.0122998	0.0113091
GOTERM_MF_ALL	GO:0032550~purine ribonucleoside binding	36	15.2542	0.000707017	ATP6V1A, ABCD2, GFM1, RAB3A, PANK1, ATP5A1, OLA1, ATP1A3, PRKAG2, ABCB9, ATP1A1, AGAP3, GPHN, HSPD1, RNF112, RHOT1, HSPH1, NKIRAS1, ABCF3, ADSS, TRIM23, NSF, NTRK1, TRAP1, TNK2, ACSL6, RIT2, SUCLA2, RAB36, RRAGB, ATP6V1B2, ACSBG1, FKBP4, PFKM, SKIV2L2, RAB9B	190	1763	16650	1.78941	0.37166	0.0122998	0.0113091
GOTERM_MF_ALL	GO:0019001~guanyl nucleotide binding	14	5.9322	0.000714123	GFM1, RAB3A, OLA1, AGAP3, RNF112, RIT2, RHOT1, RAB36, RRAGB, NKIRAS1, FKBP4, ADSS, RAB9B, TRIM23	190	403	16650	3.04427	0.374589	0.0122998	0.0113091
GOTERM_MF_ALL	GO:0032549~ribonucleoside binding	36	15.2542	0.000729016	ATP6V1A, ABCD2, GFM1, RAB3A, PANK1, ATP5A1, OLA1, ATP1A3, PRKAG2, ABCB9, ATP1A1, AGAP3, GPHN, HSPD1, RNF112, RHOT1, HSPH1, NKIRAS1, ABCF3, ADSS, TRIM23, NSF, NTRK1, TRAP1, TNK2, ACSL6, RIT2, SUCLA2, RAB36, RRAGB, ATP6V1B2, ACSBG1, FKBP4, PFKM, SKIV2L2, RAB9B	190	1766	16650	1.78637	0.380683	0.0122998	0.0113091
GOTERM_MF_ALL	GO:0001883~purine nucleoside binding	36	15.2542	0.000729016	ATP6V1A, ABCD2, GFM1, RAB3A, PANK1, ATP5A1, OLA1, ATP1A3, PRKAG2, ABCB9, ATP1A1, AGAP3, GPHN, HSPD1, RNF112, RHOT1, HSPH1, NKIRAS1, ABCF3, ADSS, TRIM23, NSF, NTRK1, TRAP1, TNK2, ACSL6, RIT2, SUCLA2, RAB36, RRAGB, ATP6V1B2, ACSBG1, FKBP4, PFKM, SKIV2L2, RAB9B	190	1766	16650	1.78637	0.380683	0.0122998	0.0113091
GOTERM_CC_ALL	GO:0033178~proton-transporting two-sector ATPase complex, catalytic domain	4	1.69492	0.00139222	ATP6V1A, ATP5A1, ATP6V1B2, ATP6V1C1	221	19	18520	17.6423	0.470957	0.0144601	0.0113592
GOTERM_CC_ALL	GO:0005740~mitochondrial envelope	18	7.62712	0.0014329	TRAP1, NDUFB10, ATP5A1, TOMM34, ACSL6, CHCHD10, IMMT, HSPD1, RHOT1, NDUFS3, VAMP1, NDUFS1, SLC25A20, WASF1, SLC25A5, SLC25A11, MCU, SLC25A46	221	629	18520	2.39812	0.480716	0.0145519	0.0114313
GOTERM_MF_ALL	GO:0001882~nucleoside binding	36	15.2542	0.000782723	ATP6V1A, ABCD2, GFM1, RAB3A, PANK1, ATP5A1, OLA1, ATP1A3, PRKAG2, ABCB9, ATP1A1, AGAP3, GPHN, HSPD1, RNF112, RHOT1, HSPH1, NKIRAS1, ABCF3, ADSS, TRIM23, NSF, NTRK1, TRAP1, TNK2, ACSL6, RIT2, SUCLA2, RAB36, RRAGB, ATP6V1B2, ACSBG1, FKBP4, PFKM, SKIV2L2, RAB9B	190	1773	16650	1.77932	0.402171	0.0128758	0.0118387
GOTERM_BP_ALL	GO:0032879~regulation of localization	51	21.6102	0.00020114	SNAP25, RAB3A, KCNC3, ICA1, RPH3A, JPH4, PPP3CB, JPH3, SH3GL2, SCN1A, NSF, UNC13C, NOG, ACSL6, HTR3A, KCNAB1, MMD2, KCNAB2, PPM1B, VSNL1, AMPH, GAS6, SLC25A5, CHRNA3, SEMA7A, CHRNA6, ATP1A1, CABP1, SEMA3F, PLA2G7, HSPD1, KCNV1, HSPH1, HRH3, OXCT1, KCNN2, APBB1, PACSIN1, CHGA, SYT3, TNK2, KCNIP3, LGI3, SORL1, TMEM231, RIT2, KCNS1, PFKM, FGF12, MCU, HCN2	209	2562	17535	1.67013	0.472332	0.0125299	0.0121394
GOTERM_BP_ALL	GO:0009119~ribonucleoside metabolic process	14	5.9322	0.000206046	ATP6V1A, PANK1, ATP5A1, OLA1, CHCHD10, PRKAG2, GPHN, NUDT7, IMPDH1, ATP6V1B2, NDUFS1, DECR2, PFKM, ADSS	209	338	17535	3.47513	0.480496	0.0125886	0.0121963
GOTERM_BP_ALL	GO:0099003~vesicle mediated transport in synapse	8	3.38983	0.000212817	RPH3A, SNAP25, UNC13C, SYT3, RAB3A, AMPH, SH3GL2, PACSIN1	209	102	17535	6.58035	0.491558	0.012757	0.0123594
GOTERM_BP_ALL	GO:0050768~negative regulation of neurogenesis	13	5.50847	0.000217812	LINGO1, SEMA7A, NTM, NOG, SEMA3F, SORL1, ISL2, RIT2, INPP5J, HMG20A, CNTN4, APBB1, FKBP4	209	295	17535	3.69727	0.499568	0.0128146	0.0124153
GOTERM_MF_ALL	GO:0022843~voltage-gated cation channel activity	8	3.38983	0.000848534	SNAP25, KCNV1, KCNS1, KCNC3, KCNAB1, KCNAB2, GAS6, HCN2	190	134	16650	5.23174	0.427489	0.0136179	0.012521
GOTERM_CC_ALL	GO:0031966~mitochondrial membrane	17	7.20339	0.00171204	TRAP1, NDUFB10, ATP5A1, TOMM34, ACSL6, IMMT, HSPD1, RHOT1, NDUFS3, VAMP1, NDUFS1, SLC25A20, WASF1, SLC25A5, SLC25A11, MCU, SLC25A46	221	584	18520	2.43941	0.543001	0.0170088	0.0133614
GOTERM_BP_ALL	GO:0030182~neuron differentiation	33	13.9831	0.000242976	ACHE, SNAP25, CHRNA3, SEMA7A, NRN1, RAB3A, HOXD1, NTM, SEMA3F, RNF112, INPP5J, NEFL, NEFM, HMG20A, APBB1, PACSIN1, NTNG1, KIRREL3, NTRK1, LINGO1, SYT3, LRRN2, NOG, ACSL6, ETV1, MMD2, ADRA2C, ISL2, LRFN5, RIT2, LRRN1, CNTN4, FKBP4	209	1398	17535	1.98046	0.538038	0.0140352	0.0135978
GOTERM_BP_ALL	GO:0072521~purine-containing compound metabolic process	18	7.62712	0.000251968	CHGA, NTRK1, ATP6V1A, PANK1, ATP5A1, OLA1, CHCHD10, PRKAG2, GPHN, NUDT7, RIT2, HRH3, IMPDH1, ATP6V1B2, NDUFS1, DECR2, PFKM, ADSS	209	540	17535	2.79665	0.551055	0.0142947	0.0138492
GOTERM_CC_ALL	GO:0098590~plasma membrane region	23	9.74576	0.00183018	ATP6V1A, ACHE, GABRA1, SNAP25, UNC13C, CHRNA3, KCNC3, ZC4H2, PCDH8, KLHL17, CHRNA6, PDXP, HTR3A, PTH1R, ATP1A1, GPHN, TMEM231, GLRB, APBB1, DLGAP3, PFKM, HCN2, PACSIN1	221	937	18520	2.05701	0.567061	0.0177956	0.0139795
GOTERM_MF_ALL	GO:0042802~identical protein binding	29	12.2881	0.0010203	ACHE, ABCD2, NRN1, PDXP, ABCB9, CABP1, GPHN, LDHB, OXCT1, NEFL, KCNN2, SH3GL2, TRIM23, NTRK1, SH3GLB2, SYT3, PRMT8, TLE1, TNK2, APLP2, NOG, ACSL6, ADRA2C, FRS3, KCTD17, PFKM, GLA, HCN2, MCU	190	1325	16650	1.91797	0.488639	0.0159847	0.0146972
GOTERM_BP_ALL	GO:0048667~cell morphogenesis involved in neuron differentiation	18	7.62712	0.000280158	NTRK1, NTNG1, ACHE, LINGO1, SNAP25, SEMA7A, RAB3A, LRRN2, NOG, ETV1, SEMA3F, LRFN5, ISL2, NEFL, NEFM, LRRN1, CNTN4, APBB1	209	545	17535	2.77099	0.589537	0.0156151	0.0151286
GOTERM_BP_ALL	GO:0030001~metal ion transport	23	9.74576	0.000291627	NSF, SNAP25, KCNC3, KCNIP3, ATP1A3, KCNAB1, CABP1, KCNAB2, ATP1A1, TMEM175, ARMC1, JPH4, KCNV1, JPH3, KCNS1, ORAI2, KCNN2, FKBP4, GAS6, FGF12, MCU, HCN2, SCN1A	209	817	17535	2.36192	0.604232	0.0159741	0.0154763
GOTERM_MF_ALL	GO:1901265~nucleoside phosphate binding	43	18.2203	0.00112664	ATP6V1A, ABCD2, GFM1, RAB3A, PANK1, ATP5A1, OLA1, ATP1A3, PRKAG2, ABCB9, ATP1A1, AGAP3, GPHN, HSPD1, RNF112, LDHB, RHOT1, HSPH1, NKIRAS1, ABCF3, ADSS, TRIM23, NSF, NTRK1, TRAP1, MDH1, TNK2, ACSL6, KCNAB1, RIT2, SUCLA2, RAB36, IMPDH1, RRAGB, RCAN2, ATP6V1B2, ACSBG1, FKBP4, GRSF1, PFKM, HCN2, SKIV2L2, RAB9B	190	2307	16650	1.63336	0.523182	0.0168484	0.0154913
GOTERM_MF_ALL	GO:0000166~nucleotide binding	43	18.2203	0.00112664	ATP6V1A, ABCD2, GFM1, RAB3A, PANK1, ATP5A1, OLA1, ATP1A3, PRKAG2, ABCB9, ATP1A1, AGAP3, GPHN, HSPD1, RNF112, LDHB, RHOT1, HSPH1, NKIRAS1, ABCF3, ADSS, TRIM23, NSF, NTRK1, TRAP1, MDH1, TNK2, ACSL6, KCNAB1, RIT2, SUCLA2, RAB36, IMPDH1, RRAGB, RCAN2, ATP6V1B2, ACSBG1, FKBP4, GRSF1, PFKM, HCN2, SKIV2L2, RAB9B	190	2307	16650	1.63336	0.523182	0.0168484	0.0154913
GOTERM_BP_ALL	GO:1903530~regulation of secretion by cell	21	8.89831	0.000306952	CHGA, NSF, SNAP25, UNC13C, SYT3, CHRNA3, RAB3A, KCNC3, LGI3, CHRNA6, ICA1, HSPD1, RPH3A, PPP3CB, VSNL1, HRH3, OXCT1, APBB1, GAS6, PFKM, MCU	209	709	17535	2.48504	0.62305	0.0165286	0.0160135
GOTERM_BP_ALL	GO:0048666~neuron development	28	11.8644	0.000321801	ACHE, SNAP25, CHRNA3, SEMA7A, NRN1, RAB3A, NTM, SEMA3F, INPP5J, NEFL, NEFM, APBB1, PACSIN1, NTNG1, KIRREL3, NTRK1, LINGO1, SYT3, LRRN2, NOG, ACSL6, ETV1, ISL2, LRFN5, RIT2, LRRN1, CNTN4, FKBP4	209	1114	17535	2.10879	0.64043	0.0170393	0.0165084
GOTERM_CC_ALL	GO:0005773~vacuole	24	10.1695	0.0023604	CHGA, NSF, NTRK1, ATP6V1A, SNAP25, SYT3, RAB3A, PANK1, TNK2, PLA2G3, ABCB9, ATP1A1, TM6SF1, SORL1, TMEM150C, TMEM175, HSPD1, RRAGB, ATP6V1B2, VAMP1, GLA, ATP6V1C1, PACSIN1, TRIM23	221	1018	18520	1.97566	0.660397	0.0220281	0.0173044
GOTERM_CC_ALL	GO:0042734~presynaptic membrane	6	2.54237	0.00236188	SNAP25, UNC13C, ACHE, KCNC3, PCDH8, APBB1	221	78	18520	6.44622	0.660627	0.0220281	0.0173044
GOTERM_BP_ALL	GO:0009116~nucleoside metabolic process	14	5.9322	0.000349062	ATP6V1A, PANK1, ATP5A1, OLA1, CHCHD10, PRKAG2, GPHN, NUDT7, IMPDH1, ATP6V1B2, NDUFS1, DECR2, PFKM, ADSS	209	357	17535	3.29018	0.670281	0.0181798	0.0176133
GOTERM_CC_ALL	GO:0012505~endomembrane system	58	24.5763	0.00256828	SNAP25, ACHE, SPEF2, RAB3A, PANK1, FAM57B, ICA1, RPH3A, JPH4, JPH3, SLC37A4, CHGB, TRIM23, NSF, UNC13C, FKBPL, ELOVL4, ELOVL2, ENTPD6, ACSL6, TMEM175, EPN3, FNDC5, PITPNM1, RRAGB, VAMP1, ACSBG1, AMPH, KCTD17, FKBP4, SCG2, ATP1A3, LRP3, ABCB9, ATP1A1, CABP1, SEZ6L2, HSPD1, FCHO1, ST3GAL5, KCNN2, HMOX2, PACSIN1, CHGA, NTRK1, HHATL, SYT3, TNK2, KCNIP3, LGI3, RAB3IP, TTC9B, SORL1, LRPPRC, UBAC1, HS3S…	221	3363	18520	1.44527	0.691248	0.0234741	0.0184403
GOTERM_CC_ALL	GO:0000323~lytic vacuole	14	5.9322	0.00285489	CHGA, NSF, ATP6V1A, PLA2G3, ABCB9, TM6SF1, TMEM150C, TMEM175, RRAGB, ATP6V1B2, VAMP1, GLA, ATP6V1C1, TRIM23	221	449	18520	2.61295	0.729248	0.024728	0.0194253
GOTERM_CC_ALL	GO:0005764~lysosome	14	5.9322	0.00285489	CHGA, NSF, ATP6V1A, PLA2G3, ABCB9, TM6SF1, TMEM150C, TMEM175, RRAGB, ATP6V1B2, VAMP1, GLA, ATP6V1C1, TRIM23	221	449	18520	2.61295	0.729248	0.024728	0.0194253
GOTERM_CC_ALL	GO:0030658~transport vesicle membrane	7	2.9661	0.0028678	CHGA, RPH3A, UNC13C, SYT3, ICA1, VAMP1, AMPH	221	118	18520	4.97124	0.730845	0.024728	0.0194253
GOTERM_CC_ALL	GO:0005887~integral component of plasma membrane	26	11.0169	0.00304257	SNAP25, CHRNA3, NRN1, KCNC3, GPR22, CHRNA6, ATP1A3, ATP1A1, PTH1R, ABHD12, KCNV1, DLGAP3, MFSD2A, SCN1A, NTRK1, GABRA1, KCNIP3, HTR3A, KCNAB1, KCNAB2, ADRA2C, TMEM150C, TMEM130, KCNS1, GLRB, HCN2	221	1165	18520	1.87023	0.751565	0.0253388	0.0199051
GOTERM_CC_ALL	GO:0008021~synaptic vesicle	8	3.38983	0.00304952	RPH3A, SNAP25, UNC13C, RAB3A, LGI3, ICA1, VAMP1, AMPH	221	160	18520	4.19005	0.752356	0.0253388	0.0199051
GOTERM_CC_ALL	GO:0031226~intrinsic component of plasma membrane	27	11.4407	0.00318248	SNAP25, CHRNA3, NRN1, KCNC3, GPR22, CHRNA6, ATP1A3, ATP1A1, PTH1R, ABHD12, KCNV1, DLGAP3, MFSD2A, SCN1A, NTNG1, NTRK1, GABRA1, KCNIP3, HTR3A, KCNAB1, KCNAB2, ADRA2C, TMEM150C, TMEM130, KCNS1, GLRB, HCN2	221	1233	18520	1.83506	0.766999	0.0259713	0.020402
GOTERM_BP_ALL	GO:0051179~localization	90	38.1356	0.000416179	SNAP25, ACHE, ABCD2, RAB3A, KCNC3, ICA1, GPHN, RPH3A, JPH4, PANX2, PPP3CB, JPH3, NEFL, NEFM, SLC37A4, SH3GL2, MFSD2A, SCN1A, SLC25A46, KIRREL3, NSF, UNC13C, NOG, TOMM34, ACSL6, HTR3A, KCNAB1, MMD2, KCNAB2, TMEM175, ARMC1, PPM1B, VSNL1, PITPNM1, RRAGB, ORAI2, ATP6V1B2, VAMP1, AMPH, GAS6, SLC25A5, FKBP4, SCG2, SLC25A11, ATP6V1A, CHRNA3, SEMA7A, CHRNA6, ATP5A1, ATP1A3, PLA2G3, LRP3, ABCB9, ATP1A1, C…	209	5540	17535	1.36299	0.733636	0.0213258	0.0206613
GOTERM_BP_ALL	GO:0051961~negative regulation of nervous system development	13	5.50847	0.000430385	LINGO1, SEMA7A, NTM, NOG, SEMA3F, SORL1, ISL2, RIT2, INPP5J, HMG20A, CNTN4, APBB1, FKBP4	209	318	17535	3.42985	0.745399	0.0216062	0.0209329
GOTERM_BP_ALL	GO:0060284~regulation of cell development	26	11.0169	0.000435253	ACHE, SNAP25, CHRNA3, SEMA7A, SMARCD3, NTM, SEMA3F, RNF112, INPP5J, NEFL, NEFM, HMG20A, APBB1, PACSIN1, NTRK1, LINGO1, SYT3, NOG, ACSL6, MMD2, ADRA2C, SORL1, ISL2, RIT2, CNTN4, FKBP4	209	1016	17535	2.14703	0.749309	0.0216062	0.0209329
GOTERM_BP_ALL	GO:0099504~synaptic vesicle cycle	8	3.38983	0.00044363	RPH3A, SNAP25, UNC13C, SYT3, RAB3A, AMPH, SH3GL2, PACSIN1	209	115	17535	5.83649	0.755898	0.0216833	0.0210076
GOTERM_CC_ALL	GO:0043195~terminal bouton	7	2.9661	0.00338343	NSF, SNAP25, UNC13C, RAB3A, VAMP1, AMPH, PACSIN1	221	122	18520	4.80825	0.787507	0.0271268	0.0213097
GOTERM_MF_ALL	GO:0042166~acetylcholine binding	4	1.69492	0.00164686	ACHE, CHRNA3, CHRNA6, HTR3A	190	21	16650	16.6917	0.661381	0.0240808	0.0221411
GOTERM_CC_ALL	GO:0005905~clathrin-coated pit	5	2.11864	0.00359895	EPN3, FCHO1, TNK2, LRP3, HSPD1	221	53	18520	7.90575	0.807506	0.0283573	0.0222763
GOTERM_MF_ALL	GO:0036094~small molecule binding	45	19.0678	0.00174515	ATP6V1A, ABCD2, GFM1, RAB3A, PANK1, ATP5A1, OLA1, ATP1A3, PRKAG2, ABCB9, ATP1A1, AGAP3, GPHN, HSPD1, RPH3A, RNF112, LDHB, RHOT1, HSPH1, NKIRAS1, ABCF3, ADSS, TRIM23, NSF, NTRK1, TRAP1, MDH1, TNK2, OSBPL2, ACSL6, KCNAB1, RIT2, SUCLA2, RAB36, IMPDH1, RRAGB, RCAN2, ATP6V1B2, ACSBG1, FKBP4, GRSF1, PFKM, HCN2, SKIV2L2, RAB9B	190	2506	16650	1.57359	0.682591	0.0249632	0.0229525
GOTERM_BP_ALL	GO:0007626~locomotory behavior	11	4.66102	0.000496427	ABHD12, SNAP25, PPP3CB, CHRNA3, GLRB, APLP2, RCAN2, ATP1A3, SEZ6L2, FGF12, SCN1A	209	234	17535	3.94399	0.79362	0.0238962	0.0231516
GOTERM_BP_ALL	GO:0007611~learning or memory	12	5.08475	0.000520029	JPH4, NTRK1, SNAP25, JPH3, HRH3, RCAN2, PCDH8, NOG, ATP1A3, KCNAB1, AMPH, APBB1	209	279	17535	3.60858	0.808541	0.0246587	0.0238903
GOTERM_BP_ALL	GO:0051186~cofactor metabolic process	14	5.9322	0.000529838	MDH1, ELOVL4, PANK1, PRKAG2, PDXP, MAT2B, KCNAB2, GPHN, LDHB, NUDT7, SUCLA2, PFKM, HMOX2, AASS	209	373	17535	3.14904	0.81442	0.0247543	0.023983
GOTERM_BP_ALL	GO:0050905~neuromuscular process	8	3.38983	0.000602304	JPH4, JPH3, GLRB, APLP2, NEFL, KCNAB2, FGF12, SCN1A	209	121	17535	5.54708	0.852614	0.0277322	0.026868
GOTERM_BP_ALL	GO:1901657~glycosyl compound metabolic process	14	5.9322	0.000632156	ATP6V1A, PANK1, ATP5A1, OLA1, CHCHD10, PRKAG2, GPHN, NUDT7, IMPDH1, ATP6V1B2, NDUFS1, DECR2, PFKM, ADSS	209	380	17535	3.09104	0.865961	0.0286908	0.0277968
GOTERM_MF_ALL	GO:0042626~ATPase activity, coupled to transmembrane movement of substances	7	2.9661	0.0021811	ATP6V1A, ABCD2, ATP5A1, ATP1A3, ATP1A1, ABCB9, ATP6V1C1	190	117	16650	5.24291	0.761776	0.0305353	0.0280758
GOTERM_BP_ALL	GO:0009205~purine ribonucleoside triphosphate metabolic process	11	4.66102	0.000648535	ATP6V1A, IMPDH1, ATP5A1, OLA1, ATP6V1B2, CHCHD10, PRKAG2, NDUFS1, DECR2, PFKM, GPHN	209	242	17535	3.81361	0.872764	0.0290197	0.0281154
GOTERM_CC_ALL	GO:0031225~anchored component of membrane	6	2.54237	0.0048151	NTNG1, BCAN, ACHE, NRN1, NTM, CNTN4	221	92	18520	5.46528	0.889839	0.0372966	0.0292987
GOTERM_BP_ALL	GO:0001505~regulation of neurotransmitter levels	10	4.23729	0.000704756	NSF, RPH3A, SNAP25, UNC13C, ACHE, SYT3, CHRNA3, RAB3A, HRH3, KCNC3	209	202	17535	4.15344	0.893595	0.0310974	0.0301283
GOTERM_CC_ALL	GO:0005794~Golgi apparatus	26	11.0169	0.00515249	ACHE, SNAP25, SPEF2, FAM57B, ICA1, ATP1A3, ATP1A1, CABP1, HSPD1, RPH3A, ST3GAL5, PACSIN1, TRIM23, NSF, NTRK1, KCNIP3, ENTPD6, RAB3IP, SORL1, UBAC1, HS3ST2, PITPNM1, RRAGB, ACSBG1, AMPH, GLA	221	1214	18520	1.79475	0.905653	0.0392234	0.0308123
GOTERM_CC_ALL	GO:0071944~cell periphery	84	35.5932	0.00523551	SNAP25, ACHE, RAB3A, PANK1, KCNC3, GPR22, PTH1R, GPHN, RPH3A, ABHD12, JPH4, PANX2, PPP3CB, RGS3, JPH3, UBL3, DLGAP3, SH3GL2, MFSD2A, SCN1A, KIRREL3, NSF, UNC13C, PRMT8, ENTPD6, HTR3A, KCNAB1, FRS2, KCNAB2, NRG2, ADRA2C, TMEM130, FRS3, TMEM150C, EPN3, FNDC5, ATP6V1B2, AMPH, GPRC5C, ATP6V1A, CHRNA3, SEMA7A, NRN1, NTM, ZC4H2, CHRNA6, KLHL17, ATP5A1, ATP1A3, PDXP, ABCB9, ATP1A1, CABP1, AGAP3, HSPD1, …	221	5468	18520	1.28736	0.909183	0.0392234	0.0308123
GOTERM_BP_ALL	GO:0051046~regulation of secretion	21	8.89831	0.000749401	CHGA, NSF, SNAP25, UNC13C, SYT3, CHRNA3, RAB3A, KCNC3, LGI3, CHRNA6, ICA1, HSPD1, RPH3A, PPP3CB, VSNL1, HRH3, OXCT1, APBB1, GAS6, PFKM, MCU	209	761	17535	2.31523	0.90768	0.0323595	0.0313511
GOTERM_BP_ALL	GO:0050803~regulation of synapse structure or activity	12	5.08475	0.00075373	JPH4, NTRK1, BCAN, SNAP25, UNC13C, JPH3, RAB3A, AMIGO3, KCNN2, LRRN1, CABP1, GRID2IP	209	292	17535	3.44793	0.908942	0.0323595	0.0313511
GOTERM_CC_ALL	GO:0030426~growth cone	8	3.38983	0.00548011	SNAP25, PCDH9, TNK2, INPP5J, ORAI2, NEFL, APBB1, FKBP4	221	178	18520	3.76633	0.918837	0.0403779	0.0317192
GOTERM_CC_ALL	GO:0043198~dendritic shaft	5	2.11864	0.00561966	JPH4, NSF, KIRREL3, INPP5J, HCN2	221	60	18520	6.98341	0.923879	0.0403779	0.0317192
GOTERM_CC_ALL	GO:0043235~receptor complex	11	4.66102	0.00565467	NTRK1, ABHD12, GABRA1, CHRNA3, NRN1, CHRNA6, HTR3A, PTH1R, DLGAP3, GPRC5C, HSPD1	221	325	18520	2.83634	0.925094	0.0403779	0.0317192
GOTERM_BP_ALL	GO:0009199~ribonucleoside triphosphate metabolic process	11	4.66102	0.000777942	ATP6V1A, IMPDH1, ATP5A1, OLA1, ATP6V1B2, CHCHD10, PRKAG2, NDUFS1, DECR2, PFKM, GPHN	209	248	17535	3.72135	0.91569	0.0327761	0.0317548
GOTERM_BP_ALL	GO:0000902~cell morphogenesis	30	12.7119	0.000784068	ACHE, SNAP25, CHRNA3, SEMA7A, SPEF2, NRN1, RAB3A, PLA2G3, SEMA3F, NEFL, NEFM, APBB1, WASF1, PACSIN1, NTNG1, KIRREL3, NTRK1, IQCB1, LINGO1, SYT3, LRRN2, NOG, RAB3IP, ETV1, TMEM231, ISL2, LRFN5, LRRN1, CNTN4, KCTD17	209	1305	17535	1.92872	0.917317	0.0327761	0.0317548
GOTERM_BP_ALL	GO:0044281~small molecule metabolic process	37	15.678	0.000806946	ATP6V1A, ABCD2, PANK1, ATP5A1, OLA1, PLA2G3, PRKAG2, MAT2B, PTH1R, GPHN, LDHB, HRH3, OXCT1, SLC37A4, DECR2, ADSS, AASS, CHGA, NTRK1, ELOVL4, MDH1, ELOVL2, APLP2, MID1IP1, ACSL6, CHCHD10, KCNAB2, NUDT7, RIT2, SUCLA2, IMPDH1, PGP, ATP6V1B2, ACSBG1, NDUFS1, ACO2, PFKM	209	1759	17535	1.7648	0.92312	0.0332944	0.0322569
GOTERM_BP_ALL	GO:0009144~purine nucleoside triphosphate metabolic process	11	4.66102	0.000821896	ATP6V1A, IMPDH1, ATP5A1, OLA1, ATP6V1B2, CHCHD10, PRKAG2, NDUFS1, DECR2, PFKM, GPHN	209	250	17535	3.69158	0.92669	0.0334765	0.0324333
GOTERM_CC_ALL	GO:0033180~proton-transporting V-type ATPase, V1 domain	3	1.27119	0.00593659	ATP6V1A, ATP6V1B2, ATP6V1C1	221	10	18520	25.1403	0.934198	0.0417388	0.0327883
GOTERM_CC_ALL	GO:0005886~plasma membrane	82	34.7458	0.00606488	SNAP25, ACHE, RAB3A, KCNC3, GPR22, PTH1R, GPHN, RPH3A, ABHD12, JPH4, PANX2, PPP3CB, RGS3, JPH3, UBL3, DLGAP3, SH3GL2, MFSD2A, SCN1A, KIRREL3, NSF, UNC13C, PRMT8, ENTPD6, HTR3A, KCNAB1, FRS2, KCNAB2, NRG2, ADRA2C, TMEM130, FRS3, TMEM150C, EPN3, FNDC5, ATP6V1B2, AMPH, GPRC5C, ATP6V1A, CHRNA3, SEMA7A, NRN1, NTM, ZC4H2, CHRNA6, KLHL17, ATP5A1, ATP1A3, PDXP, ABCB9, ATP1A1, CABP1, HSPD1, KCNV1, HRH3, R…	221	5339	18520	1.28707	0.937967	0.0419947	0.0329893
GOTERM_BP_ALL	GO:0048489~synaptic vesicle transport	8	3.38983	0.000880625	RPH3A, SNAP25, UNC13C, SYT3, RAB3A, AMPH, SH3GL2, PACSIN1	209	129	17535	5.20307	0.939181	0.0349718	0.033882
GOTERM_BP_ALL	GO:0097480~establishment of synaptic vesicle localization	8	3.38983	0.000880625	RPH3A, SNAP25, UNC13C, SYT3, RAB3A, AMPH, SH3GL2, PACSIN1	209	129	17535	5.20307	0.939181	0.0349718	0.033882
GOTERM_CC_ALL	GO:0030427~site of polarized growth	8	3.38983	0.00633828	SNAP25, PCDH9, TNK2, INPP5J, ORAI2, NEFL, APBB1, FKBP4	221	183	18520	3.66343	0.945296	0.0432328	0.0339618
GOTERM_BP_ALL	GO:0007417~central nervous system development	26	11.0169	0.000894902	SEMA7A, SPEF2, NTM, KLHL17, SEMA3F, SEZ6L2, HAPLN4, RPH3A, HRH3, OXCT1, NEFL, NEFM, MFSD2A, KIRREL3, LINGO1, PCDH9, APLP2, NOG, FRS2, KCNAB1, BCAN, ISL2, VSNL1, NDUFS3, CNTN4, HCN2	209	1068	17535	2.0425	0.941881	0.0351	0.0340063
GOTERM_CC_ALL	GO:0042579~microbody	7	2.9661	0.00681901	FNDC5, NUDT7, ABCD2, ACSL6, ACSBG1, DECR2, HSPD1	221	141	18520	4.16033	0.956149	0.0451636	0.0354786
GOTERM_CC_ALL	GO:0005777~peroxisome	7	2.9661	0.00681901	FNDC5, NUDT7, ABCD2, ACSL6, ACSBG1, DECR2, HSPD1	221	141	18520	4.16033	0.956149	0.0451636	0.0354786
GOTERM_BP_ALL	GO:0044707~single-multicellular organism process	93	39.4068	0.000947043	SNAP25, ACHE, SPEF2, RAB3A, PTH1R, HAPLN4, GPHN, TMEM143, RPH3A, ABHD12, JPH4, RNF112, PPP3CB, JPH3, NEFL, NEFM, HMG20A, SLC37A4, MFSD2A, SCN1A, KIRREL3, IQCB1, USP46, APLP2, STRBP, NOG, ACSL6, KCNAB1, MMD2, FRS2, ETV1, KCNAB2, NRG2, ADRA2C, BCAN, ISL2, PHOSPHO1, PPM1B, DOK4, VSNL1, NDUFS3, ACSBG1, AMPH, GAS6, FKBP4, SCG2, CHRNA3, SEMA7A, SMARCD3, NRN1, AMIGO3, HOXD1, NTM, ZC4H2, KLHL17, ATP1A3, …	209	5907	17535	1.32092	0.950764	0.0366921	0.0355487
GOTERM_CC_ALL	GO:0099501~exocytic vesicle membrane	5	2.11864	0.00705844	RPH3A, UNC13C, ICA1, VAMP1, AMPH	221	64	18520	6.54695	0.960724	0.0454325	0.0356899
GOTERM_CC_ALL	GO:0030672~synaptic vesicle membrane	5	2.11864	0.00705844	RPH3A, UNC13C, ICA1, VAMP1, AMPH	221	64	18520	6.54695	0.960724	0.0454325	0.0356899
GOTERM_BP_ALL	GO:0050804~modulation of synaptic transmission	13	5.50847	0.000975507	NTRK1, USP46, SNAP25, UNC13C, CHRNA3, RAB3A, KCNC3, CABP1, JPH4, BCAN, JPH3, KCNN2, GRID2IP	209	349	17535	3.1252	0.955026	0.0373396	0.036176
GOTERM_BP_ALL	GO:0044763~single-organism cellular process	170	72.0339	0.00101837	RAB3A, PANK1, TMEM143, RPH3A, ABHD12, RNF112, RGS3, MFSD2A, TRIM23, SLC25A46, SCN1A, KIRREL3, NSF, UNC13C, TLE1, IGFBP4, APLP2, ACSL6, MMD2, FRS2, FRS3, FNDC5, BCAN, GPR162, ISL2, TMX2, DOK4, RAB36, LIX1, RRAGB, PGP, ORAI2, KCTD17, FKBP4, SCG2, GRID2IP, ATP6V1A, CHRNA3, SEMA7A, NRN1, HOXD1, NTM, CHRNA6, KLHL17, PLA2G3, CABP1, AGAP3, ABCB9, SEZ6L2, PLA2G7, KCNV1, LDHB, HSPH1, RHOT1, HRH3, RACGAP1,…	209	12585	17535	1.13333	0.960759	0.0385162	0.0373159
GOTERM_BP_ALL	GO:0043269~regulation of ion transport	18	7.62712	0.00105095	CHRNA3, KCNC3, KCNIP3, ACSL6, KCNAB1, HTR3A, CABP1, KCNAB2, ATP1A1, JPH4, KCNV1, JPH3, HRH3, KCNS1, KCNN2, FGF12, HCN2, SCN1A	209	613	17535	2.46361	0.964623	0.0390865	0.0378685
GOTERM_BP_ALL	GO:0034765~regulation of ion transmembrane transport	14	5.9322	0.00105805	KCNC3, KCNIP3, ACSL6, KCNAB1, HTR3A, CABP1, KCNAB2, KCNV1, JPH3, KCNS1, KCNN2, FGF12, HCN2, SCN1A	209	402	17535	2.92187	0.965413	0.0390865	0.0378685
GOTERM_MF_ALL	GO:0015464~acetylcholine receptor activity	4	1.69492	0.00308815	CHRNA3, HRH3, CHRNA6, HTR3A	190	26	16650	13.4818	0.868934	0.0415774	0.0382285
GOTERM_MF_ALL	GO:0015276~ligand-gated ion channel activity	7	2.9661	0.00315938	GABRA1, CHRNA3, JPH3, GLRB, CHRNA6, HTR3A, HCN2	190	126	16650	4.86842	0.874944	0.0415774	0.0382285
GOTERM_MF_ALL	GO:0022834~ligand-gated channel activity	7	2.9661	0.00315938	GABRA1, CHRNA3, JPH3, GLRB, CHRNA6, HTR3A, HCN2	190	126	16650	4.86842	0.874944	0.0415774	0.0382285
GOTERM_BP_ALL	GO:0010721~negative regulation of cell development	13	5.50847	0.00112582	LINGO1, SEMA7A, NTM, NOG, SEMA3F, SORL1, ISL2, RIT2, INPP5J, HMG20A, CNTN4, APBB1, FKBP4	209	355	17535	3.07238	0.972121	0.0408124	0.0395406
GOTERM_BP_ALL	GO:0006732~coenzyme metabolic process	12	5.08475	0.00113047	LDHB, NUDT7, SUCLA2, MDH1, ELOVL4, PANK1, PRKAG2, MAT2B, KCNAB2, PFKM, AASS, GPHN	209	307	17535	3.27946	0.97253	0.0408124	0.0395406
GOTERM_BP_ALL	GO:0097479~synaptic vesicle localization	8	3.38983	0.00119963	RPH3A, SNAP25, UNC13C, SYT3, RAB3A, AMPH, SH3GL2, PACSIN1	209	136	17535	4.93527	0.977956	0.0428227	0.0414883
GOTERM_BP_ALL	GO:0050890~cognition	12	5.08475	0.00122488	JPH4, NTRK1, SNAP25, JPH3, HRH3, RCAN2, PCDH8, NOG, ATP1A3, KCNAB1, AMPH, APBB1	209	310	17535	3.24772	0.979657	0.0432381	0.0418908
GOTERM_MF_ALL	GO:0015405~P-P-bond-hydrolysis-driven transmembrane transporter activity	7	2.9661	0.00368614	ATP6V1A, ABCD2, ATP5A1, ATP1A3, ATP1A1, ABCB9, ATP6V1C1	190	130	16650	4.71862	0.911634	0.0466438	0.0428868
GOTERM_MF_ALL	GO:0015399~primary active transmembrane transporter activity	7	2.9661	0.00368614	ATP6V1A, ABCD2, ATP5A1, ATP1A3, ATP1A1, ABCB9, ATP6V1C1	190	130	16650	4.71862	0.911634	0.0466438	0.0428868
GOTERM_MF_ALL	GO:0043492~ATPase activity, coupled to movement of substances	7	2.9661	0.00397273	ATP6V1A, ABCD2, ATP5A1, ATP1A3, ATP1A1, ABCB9, ATP6V1C1	190	132	16650	4.64713	0.926853	0.0493218	0.0453491
GOTERM_CC_ALL	GO:0031967~organelle envelope	22	9.32203	0.00952368	ACHE, TRAP1, NDUFB10, ATP5A1, TOMM34, ACSL6, CHCHD10, IMMT, SORL1, LRPPRC, HSPD1, RHOT1, NDUFS3, VAMP1, NDUFS1, SLC25A20, WASF1, SLC25A5, SLC25A11, PLCD4, MCU, SLC25A46	221	1014	18520	1.81817	0.987389	0.0604489	0.0474861
GOTERM_CC_ALL	GO:0044438~microbody part	5	2.11864	0.010124	FNDC5, ABCD2, ACSL6, DECR2, HSPD1	221	71	18520	5.90147	0.990441	0.0617616	0.0485173
GOTERM_CC_ALL	GO:0044439~peroxisomal part	5	2.11864	0.010124	FNDC5, ABCD2, ACSL6, DECR2, HSPD1	221	71	18520	5.90147	0.990441	0.0617616	0.0485173
GOTERM_CC_ALL	GO:0043234~protein complex	65	27.5424	0.0101359	SNAP25, RAB3A, PANK1, KCNC3, PRKAG2, PTH1R, RPH3A, ABHD12, JPH4, PPP3CB, JPH3, NEFL, DLGAP3, SCN1A, TLE1, NOG, HTR3A, KCNAB1, KCNAB2, RRAGB, ATP6V1B2, NDUFS3, VAMP1, NDUFS1, KCTD17, SLC25A5, FKBP4, GPRC5C, SKIV2L2, ATP6V1A, CHRNA3, SMARCD3, NRN1, NDUFB10, CHRNA6, KLHL17, ATP5A1, ATP1A3, ABCB9, ATP1A1, CABP1, MAT2B, HSPD1, STIP1, KCNV1, RACGAP1, APBB1, WASF1, E2F6, ATP6V1C1, NTRK1, GABRA1, TNK2, K…	221	4117	18520	1.32307	0.990493	0.0617616	0.0485173
GOTERM_CC_ALL	GO:0031975~envelope	22	9.32203	0.0103484	ACHE, TRAP1, NDUFB10, ATP5A1, TOMM34, ACSL6, CHCHD10, IMMT, SORL1, LRPPRC, HSPD1, RHOT1, NDUFS3, VAMP1, NDUFS1, SLC25A20, WASF1, SLC25A5, SLC25A11, PLCD4, MCU, SLC25A46	221	1022	18520	1.80393	0.991381	0.0621129	0.0487933
GOTERM_CC_ALL	GO:0030133~transport vesicle	10	4.23729	0.0104998	CHGA, RPH3A, SNAP25, UNC13C, SYT3, RAB3A, LGI3, ICA1, VAMP1, AMPH	221	303	18520	2.76571	0.991964	0.0621129	0.0487933
GOTERM_CC_ALL	GO:0099503~secretory vesicle	13	5.50847	0.0106206	CHGA, SNAP25, UNC13C, SYT3, RAB3A, LGI3, ICA1, HSPD1, RPH3A, VAMP1, AMPH, SCG2, CHGB	221	470	18520	2.3179	0.9924	0.0621129	0.0487933
GOTERM_CC_ALL	GO:0031252~cell leading edge	11	4.66102	0.0107372	SNAP25, KCNC3, RAB3IP, INPP5J, ATP6V1B2, PDXP, AMPH, APBB1, WASF1, HCN2, PACSIN1	221	358	18520	2.57489	0.992798	0.0621129	0.0487933
GOTERM_BP_ALL	GO:0010975~regulation of neuron projection development	16	6.77966	0.0014462	NTRK1, ACHE, SNAP25, SYT3, CHRNA3, SEMA7A, NTM, ACSL6, SEMA3F, RIT2, INPP5J, NEFL, NEFM, APBB1, FKBP4, PACSIN1	209	522	17535	2.57163	0.989942	0.0504897	0.0489164
GOTERM_BP_ALL	GO:0034762~regulation of transmembrane transport	14	5.9322	0.00150176	KCNC3, KCNIP3, ACSL6, KCNAB1, HTR3A, CABP1, KCNAB2, KCNV1, JPH3, KCNS1, KCNN2, FGF12, HCN2, SCN1A	209	418	17535	2.81003	0.991572	0.0514899	0.0498854
GOTERM_BP_ALL	GO:0009141~nucleoside triphosphate metabolic process	11	4.66102	0.00150726	ATP6V1A, IMPDH1, ATP5A1, OLA1, ATP6V1B2, CHCHD10, PRKAG2, NDUFS1, DECR2, PFKM, GPHN	209	271	17535	3.40552	0.991718	0.0514899	0.0498854

## Sheet: Additional Table 3
Additional Table 3 The PPI information for common DEGs in dorsal root ganglia (DRG) after peripheral nerve injury
#node1	node2	node1_string_id	node2_string_id	neighborhood_on_chromosome	gene_fusion	phylogenetic_cooccurrence	homology	coexpression	experimentally_determined_interaction	database_annotated	automated_textmining	combined_score
Aass	Gch1	10116.ENSRNOP00000057271	10116.ENSRNOP00000014821	0.149	0	0	0	0	0.584	0	0	0.63
Aass	Gla	10116.ENSRNOP00000057271	10116.ENSRNOP00000015494	0	0	0	0	0.063	0	0	0.443	0.455
Aass	Aco2	10116.ENSRNOP00000057271	10116.ENSRNOP00000029144	0	0	0	0	0.399	0	0	0.553	0.719
Aass	Gfm1	10116.ENSRNOP00000057271	10116.ENSRNOP00000040081	0	0	0	0	0.518	0	0	0	0.518
Aass	ENSRNOG00000008586	10116.ENSRNOP00000057271	10116.ENSRNOP00000056394	0.087	0	0	0	0.064	0	0	0.41	0.451
Abca1	Csf1r	10116.ENSRNOP00000024564	10116.ENSRNOP00000040411	0	0	0	0	0.086	0.042	0	0.386	0.416
Abca1	Cd68	10116.ENSRNOP00000024564	10116.ENSRNOP00000053756	0	0	0	0	0.106	0.069	0	0.47	0.521
Abcb9	Abcf3	10116.ENSRNOP00000051058	10116.ENSRNOP00000002327	0	0	0	0	0.064	0	0	0.646	0.655
Abcb9	Atp1a3	10116.ENSRNOP00000051058	10116.ENSRNOP00000027497	0	0	0	0	0.086	0.064	0.9	0.056	0.908
Abcb9	Atp1a1	10116.ENSRNOP00000051058	10116.ENSRNOP00000045650	0	0	0	0	0.063	0.064	0.9	0.056	0.906
Abcb9	E2f6	10116.ENSRNOP00000051058	10116.ENSRNOP00000057241	0	0	0	0	0.063	0	0	0.403	0.416
Abcd2	Acsbg1	10116.ENSRNOP00000021064	10116.ENSRNOP00000016104	0	0	0	0	0.292	0.395	0	0.633	0.829
Abcd2	Acsl6	10116.ENSRNOP00000021064	10116.ENSRNOP00000055608	0	0	0	0	0.406	0.395	0	0.288	0.722
Abcf3	Skiv2l2	10116.ENSRNOP00000002327	10116.ENSRNOP00000057426	0	0	0	0	0.517	0	0	0	0.517
Ablim2	Ppp1r12c	10116.ENSRNOP00000055116	10116.ENSRNOP00000030133	0	0	0	0	0.064	0	0	0.424	0.438
Ablim2	Cacna2d1	10116.ENSRNOP00000055116	10116.ENSRNOP00000034572	0	0	0	0	0.105	0	0	0.403	0.443
Ache	Gap43	10116.ENSRNOP00000064185	10116.ENSRNOP00000002091	0	0	0	0	0.101	0	0	0.443	0.477
Ache	Phospho1	10116.ENSRNOP00000064185	10116.ENSRNOP00000007352	0	0	0	0	0	0	0.9	0	0.9
Ache	Htr3a	10116.ENSRNOP00000064185	10116.ENSRNOP00000008965	0	0	0	0	0.072	0	0	0.522	0.538
Ache	Npy	10116.ENSRNOP00000064185	10116.ENSRNOP00000013146	0	0	0	0	0.063	0	0	0.634	0.642
Ache	Casp3	10116.ENSRNOP00000064185	10116.ENSRNOP00000014096	0	0	0	0	0	0.05	0	0.629	0.632
Ache	Ntrk1	10116.ENSRNOP00000064185	10116.ENSRNOP00000018961	0	0	0	0	0	0.05	0	0.51	0.515
Ache	Agrn	10116.ENSRNOP00000064185	10116.ENSRNOP00000050623	0	0	0	0	0.063	0.09	0	0.533	0.567
Aco2	Slc25a11	10116.ENSRNOP00000029144	10116.ENSRNOP00000005144	0	0	0	0	0.197	0	0	0.371	0.474
Aco2	Mdh1	10116.ENSRNOP00000029144	10116.ENSRNOP00000011429	0.084	0	0	0	0.21	0.057	0	0.692	0.762
Aco2	Ndufs3	10116.ENSRNOP00000029144	10116.ENSRNOP00000012425	0.043	0	0	0	0.129	0	0	0.445	0.497
Aco2	Pfkm	10116.ENSRNOP00000029144	10116.ENSRNOP00000013374	0.041	0	0	0	0.064	0.053	0	0.379	0.401
Aco2	Ndufs1	10116.ENSRNOP00000029144	10116.ENSRNOP00000015851	0.103	0	0	0	0.593	0	0	0.556	0.824
Aco2	Slc25a5	10116.ENSRNOP00000029144	10116.ENSRNOP00000015913	0	0	0	0	0.188	0	0	0.423	0.512
Aco2	Ldhb	10116.ENSRNOP00000029144	10116.ENSRNOP00000017965	0.084	0	0	0	0.191	0.057	0	0.505	0.608
Aco2	Atp5a1	10116.ENSRNOP00000029144	10116.ENSRNOP00000022892	0.045	0	0	0	0.475	0	0	0.688	0.83
Aco2	Stip1	10116.ENSRNOP00000029144	10116.ENSRNOP00000028743	0	0	0	0	0.063	0	0	0.387	0.401
Aco2	Hspd1	10116.ENSRNOP00000029144	10116.ENSRNOP00000063666	0	0	0	0	0.154	0.066	0	0.313	0.411
Aco2	Immt	10116.ENSRNOP00000029144	10116.ENSRNOP00000051091	0	0	0	0	0.245	0.055	0	0.446	0.57
Aco2	Sucla2	10116.ENSRNOP00000029144	10116.ENSRNOP00000060229	0.092	0	0	0	0.572	0.137	0	0.797	0.922
Acsbg1	Gpr162	10116.ENSRNOP00000016104	10116.ENSRNOP00000021669	0	0	0	0	0.105	0	0	0.421	0.459
Acsbg1	Fads6	10116.ENSRNOP00000016104	10116.ENSRNOP00000036480	0	0	0	0	0	0	0	0.677	0.677
Acsbg1	Acsl6	10116.ENSRNOP00000016104	10116.ENSRNOP00000055608	0	0	0.427	0.633	0.102	0	0.6	0.324	0.715
Acsl6	Decr2	10116.ENSRNOP00000055608	10116.ENSRNOP00000027518	0	0	0	0	0.548	0.069	0	0.227	0.646
Acsl6	Slc25a20	10116.ENSRNOP00000055608	10116.ENSRNOP00000027520	0	0	0	0	0.554	0	0	0.122	0.591
Acsl6	Cdc42se2	10116.ENSRNOP00000055608	10116.ENSRNOP00000061001	0	0	0	0	0	0	0	0.413	0.412
Actr10	Lyz2	10116.ENSRNOP00000010300	10116.ENSRNOP00000007747	0	0	0	0	0	0	0.9	0	0.9
Actr10	Fkbp4	10116.ENSRNOP00000010300	10116.ENSRNOP00000008737	0	0	0	0	0	0.042	0.9	0.091	0.905
Actr10	Phactr2	10116.ENSRNOP00000010300	10116.ENSRNOP00000045608	0	0	0	0	0	0.408	0	0.049	0.412
Actr10	Tubb2b	10116.ENSRNOP00000010300	10116.ENSRNOP00000023582	0	0	0	0	0.064	0.094	0	0.375	0.424
Actr10	Wasf1	10116.ENSRNOP00000010300	10116.ENSRNOP00000064342	0	0	0	0	0	0.41	0	0.074	0.43
Actr10	Trim23	10116.ENSRNOP00000010300	10116.ENSRNOP00000016647	0	0	0	0	0	0.396	0	0.109	0.438
Actr10	Atp5a1	10116.ENSRNOP00000010300	10116.ENSRNOP00000022892	0	0	0	0	0.413	0.044	0	0.093	0.446
Actr10	Lcp1	10116.ENSRNOP00000010300	10116.ENSRNOP00000014502	0	0	0	0	0.063	0.396	0	0.159	0.482
Actr10	Wipf1	10116.ENSRNOP00000010300	10116.ENSRNOP00000024922	0	0	0	0	0	0.42	0	0.154	0.488
Actr10	Twf1	10116.ENSRNOP00000010300	10116.ENSRNOP00000030138	0	0	0	0	0.063	0.41	0	0.156	0.492
Actr10	Fabp5	10116.ENSRNOP00000010300	10116.ENSRNOP00000064809	0	0	0	0	0	0	0.9	0	0.9
Actr10	Gla	10116.ENSRNOP00000010300	10116.ENSRNOP00000015494	0	0	0	0	0	0	0.9	0	0.9
Actr10	Kif22	10116.ENSRNOP00000010300	10116.ENSRNOP00000064910	0	0	0	0	0.049	0.074	0.9	0.076	0.907
Actr10	Arg1	10116.ENSRNOP00000010300	10116.ENSRNOP00000017911	0	0	0	0	0.05	0	0.9	0.146	0.911
Adra2c	Gpsm3	10116.ENSRNOP00000012322	10116.ENSRNOP00000000510	0	0	0	0	0	0	0.9	0	0.9
Adra2c	Htr3a	10116.ENSRNOP00000012322	10116.ENSRNOP00000008965	0	0	0	0	0.148	0	0	0.479	0.537
Adra2c	Kcnip3	10116.ENSRNOP00000012322	10116.ENSRNOP00000047927	0	0	0	0	0.098	0	0	0.414	0.448
Adra2c	Chrna6	10116.ENSRNOP00000012322	10116.ENSRNOP00000016452	0	0	0	0	0	0	0	0.498	0.497
Adra2c	Anxa1	10116.ENSRNOP00000012322	10116.ENSRNOP00000023664	0	0	0	0	0	0.043	0.9	0	0.9
Adra2c	Hrh3	10116.ENSRNOP00000012322	10116.ENSRNOP00000049380	0	0	0	0.654	0.064	0	0.9	0.347	0.913
Adra2c	Gal	10116.ENSRNOP00000012322	10116.ENSRNOP00000020425	0	0	0	0	0.063	0.09	0.9	0.207	0.923
Adra2c	Npy	10116.ENSRNOP00000012322	10116.ENSRNOP00000013146	0	0	0	0	0.063	0.086	0.9	0.402	0.941
Adss	Entpd6	10116.ENSRNOP00000005961	10116.ENSRNOP00000009946	0	0	0	0	0.063	0	0.9	0.191	0.917
Adss	Impdh1	10116.ENSRNOP00000005961	10116.ENSRNOP00000027173	0.098	0	0.209	0	0.177	0	0.9	0.577	0.97
Agap3	Tax1bp3	10116.ENSRNOP00000063846	10116.ENSRNOP00000053298	0	0	0	0	0	0	0	0.479	0.479
Agk	Prkag2	10116.ENSRNOP00000015744	10116.ENSRNOP00000062361	0.045	0	0	0	0	0	0	0.421	0.423
Agrn	Sdc1	10116.ENSRNOP00000050623	10116.ENSRNOP00000008582	0	0	0	0	0.064	0	0.9	0.511	0.95
Agrn	Hs3st2	10116.ENSRNOP00000050623	10116.ENSRNOP00000023773	0	0	0	0	0.05	0	0.9	0.145	0.911
Agrn	Bcan	10116.ENSRNOP00000050623	10116.ENSRNOP00000025496	0	0	0	0	0.063	0	0.9	0.413	0.94
Agrn	Atp1a3	10116.ENSRNOP00000050623	10116.ENSRNOP00000027497	0	0	0	0	0.063	0	0	0.718	0.725
Agrn	Aplp2	10116.ENSRNOP00000050623	10116.ENSRNOP00000067835	0	0	0	0	0.086	0.127	0	0.308	0.4
Amph	Egfr	10116.ENSRNOP00000017102	10116.ENSRNOP00000006087	0	0	0	0	0	0	0.9	0.191	0.915
Amph	Snap25	10116.ENSRNOP00000017102	10116.ENSRNOP00000007998	0	0	0	0	0.173	0	0	0.48	0.551
Amph	Sh3gl2	10116.ENSRNOP00000017102	10116.ENSRNOP00000008999	0	0	0	0	0.156	0.533	0.9	0.795	0.99
Amph	Lcp1	10116.ENSRNOP00000017102	10116.ENSRNOP00000014502	0	0	0	0	0.179	0.18	0	0.214	0.424
Amph	Atp1a3	10116.ENSRNOP00000017102	10116.ENSRNOP00000027497	0	0	0	0	0.128	0.146	0	0.26	0.401
Amph	Sh3glb1	10116.ENSRNOP00000017102	10116.ENSRNOP00000017771	0	0	0	0	0	0.23	0	0.272	0.415
Amph	Gphn	10116.ENSRNOP00000017102	10116.ENSRNOP00000064099	0	0	0	0	0.05	0	0	0.419	0.424
Amph	Sh3glb2	10116.ENSRNOP00000017102	10116.ENSRNOP00000023527	0	0	0	0	0.073	0.191	0	0.331	0.454
Amph	Cttn	10116.ENSRNOP00000017102	10116.ENSRNOP00000051742	0	0	0	0	0.064	0	0	0.499	0.511
Amph	Gas7	10116.ENSRNOP00000017102	10116.ENSRNOP00000067551	0	0	0	0	0.114	0.494	0	0.268	0.643
Amph	Pacsin1	10116.ENSRNOP00000017102	10116.ENSRNOP00000036285	0	0	0	0	0.064	0	0	0.657	0.665
Amph	Cd4	10116.ENSRNOP00000017102	10116.ENSRNOP00000021915	0	0	0	0	0.063	0	0.9	0	0.902
Amph	Fcho1	10116.ENSRNOP00000017102	10116.ENSRNOP00000049715	0	0	0	0	0.063	0.197	0.9	0.696	0.974
Ankrd13d	Sorl1	10116.ENSRNOP00000025641	10116.ENSRNOP00000056722	0	0	0	0	0.063	0	0	0.437	0.449
Anxa1	Gpsm3	10116.ENSRNOP00000023664	10116.ENSRNOP00000000510	0	0	0	0	0.067	0	0.9	0	0.902
Anxa1	Egfr	10116.ENSRNOP00000023664	10116.ENSRNOP00000006087	0	0	0	0	0.063	0.181	0	0.504	0.586
Anxa1	Cd63	10116.ENSRNOP00000023664	10116.ENSRNOP00000010180	0	0	0	0	0.116	0.042	0	0.399	0.447
Anxa1	Npy	10116.ENSRNOP00000023664	10116.ENSRNOP00000013146	0	0	0	0	0	0	0.9	0.067	0.902
Anxa1	Timp1	10116.ENSRNOP00000023664	10116.ENSRNOP00000013745	0	0	0	0	0.31	0	0	0.238	0.452
Anxa1	Lcp1	10116.ENSRNOP00000023664	10116.ENSRNOP00000014502	0	0	0	0	0.102	0.069	0	0.349	0.408
Anxa1	S100a4	10116.ENSRNOP00000023664	10116.ENSRNOP00000015958	0	0	0	0	0.578	0.582	0	0.264	0.859
Anxa1	Gal	10116.ENSRNOP00000023664	10116.ENSRNOP00000020425	0	0	0	0	0	0	0.9	0.049	0.9
Anxa1	Cckbr	10116.ENSRNOP00000023664	10116.ENSRNOP00000024077	0	0	0	0	0	0.043	0.9	0	0.9
Anxa1	Hrh3	10116.ENSRNOP00000023664	10116.ENSRNOP00000049380	0	0	0	0	0.05	0.043	0.9	0	0.901
Anxa1	P2ry6	10116.ENSRNOP00000023664	10116.ENSRNOP00000049439	0	0	0	0	0.063	0	0.9	0.049	0.903
Ap1s1	Arl4a	10116.ENSRNOP00000001918	10116.ENSRNOP00000005800	0	0	0	0	0.064	0.402	0	0.12	0.464
Ap1s1	Trim23	10116.ENSRNOP00000001918	10116.ENSRNOP00000016647	0	0	0	0	0.064	0.402	0	0.12	0.464
Ap1s1	Sh3gl2	10116.ENSRNOP00000001918	10116.ENSRNOP00000008999	0	0	0	0	0	0	0.9	0.058	0.901
Ap1s1	Cd74	10116.ENSRNOP00000001918	10116.ENSRNOP00000025354	0	0	0	0	0	0	0.9	0.067	0.902
Apbb1	Sorl1	10116.ENSRNOP00000024402	10116.ENSRNOP00000056722	0	0	0	0	0.063	0.07	0	0.453	0.482
Apbb1	Aplp2	10116.ENSRNOP00000024402	10116.ENSRNOP00000067835	0	0	0	0	0	0.653	0	0.822	0.935
Aplp2	Casp6	10116.ENSRNOP00000067835	10116.ENSRNOP00000013049	0	0	0	0	0	0.414	0	0.226	0.527
Aplp2	Timp1	10116.ENSRNOP00000067835	10116.ENSRNOP00000013745	0	0	0	0	0.05	0.043	0.9	0.053	0.902
Aplp2	Igfbp4	10116.ENSRNOP00000067835	10116.ENSRNOP00000014153	0	0	0	0	0.063	0	0.9	0.067	0.905
Aplp2	Cp	10116.ENSRNOP00000067835	10116.ENSRNOP00000016083	0	0	0	0	0.064	0	0.9	0.128	0.911
Aplp2	Scg2	10116.ENSRNOP00000067835	10116.ENSRNOP00000020219	0	0	0	0	0.063	0	0.9	0	0.902
Aplp2	Gas6	10116.ENSRNOP00000067835	10116.ENSRNOP00000024677	0	0	0	0	0.063	0	0.9	0	0.902
Aplp2	Csf1	10116.ENSRNOP00000067835	10116.ENSRNOP00000025221	0	0	0	0	0.048	0	0.9	0.05	0.901
Aplp2	Chgb	10116.ENSRNOP00000067835	10116.ENSRNOP00000028892	0	0	0	0	0.064	0	0.9	0	0.902
Aplp2	Sez6l2	10116.ENSRNOP00000067835	10116.ENSRNOP00000035589	0	0	0	0	0.063	0	0	0.421	0.434
Aplp2	Ltbp1	10116.ENSRNOP00000067835	10116.ENSRNOP00000040099	0	0	0	0	0.05	0.084	0.9	0.247	0.925
Aplp2	Vgf	10116.ENSRNOP00000067835	10116.ENSRNOP00000050024	0	0	0	0	0	0	0.9	0	0.9
Aplp2	Sorl1	10116.ENSRNOP00000067835	10116.ENSRNOP00000056722	0	0	0	0	0.064	0.151	0	0.529	0.593
Arap2	Fgd2	10116.ENSRNOP00000003014	10116.ENSRNOP00000039744	0	0	0	0	0	0.067	0	0.699	0.707
Arap2	Rhot1	10116.ENSRNOP00000003014	10116.ENSRNOP00000006218	0	0	0	0	0	0.16	0.9	0.049	0.913
Arap2	Rhoq	10116.ENSRNOP00000003014	10116.ENSRNOP00000020822	0	0	0	0	0	0.16	0.9	0.146	0.922
Arap2	Rhoc	10116.ENSRNOP00000003014	10116.ENSRNOP00000017254	0	0	0	0	0.046	0.16	0.9	0.17	0.924
Arg1	Cd86	10116.ENSRNOP00000017911	10116.ENSRNOP00000003129	0	0	0	0	0.063	0	0	0.71	0.716
Arg1	Lyz2	10116.ENSRNOP00000017911	10116.ENSRNOP00000007747	0	0	0	0	0.062	0	0.9	0.247	0.923
Arg1	Vcl	10116.ENSRNOP00000017911	10116.ENSRNOP00000015179	0	0	0	0	0	0	0.9	0.063	0.902
Arg1	Gla	10116.ENSRNOP00000017911	10116.ENSRNOP00000015494	0	0	0	0	0.063	0	0.9	0	0.902
Arg1	Clec10a	10116.ENSRNOP00000017911	10116.ENSRNOP00000025308	0	0	0	0	0.063	0	0	0.423	0.436
Arg1	Fcgr2b	10116.ENSRNOP00000017911	10116.ENSRNOP00000055293	0	0	0	0	0.113	0	0	0.396	0.442
Arg1	Csf1r	10116.ENSRNOP00000017911	10116.ENSRNOP00000040411	0	0	0	0	0	0	0	0.494	0.494
Arg1	Csf1	10116.ENSRNOP00000017911	10116.ENSRNOP00000025221	0	0	0	0	0	0	0	0.617	0.617
Arg1	Ptprc	10116.ENSRNOP00000017911	10116.ENSRNOP00000063859	0	0	0	0	0.063	0	0	0.635	0.643
Arg1	Cd68	10116.ENSRNOP00000017911	10116.ENSRNOP00000053756	0	0	0	0	0	0	0	0.711	0.711
Arg1	Fabp5	10116.ENSRNOP00000017911	10116.ENSRNOP00000064809	0	0	0	0	0	0	0.9	0.049	0.9
Arg1	Crisp1	10116.ENSRNOP00000017911	10116.ENSRNOP00000018162	0	0	0	0	0.063	0	0.9	0	0.902
Arg1	Ptpn6	10116.ENSRNOP00000017911	10116.ENSRNOP00000059867	0	0	0	0	0.063	0	0.9	0.42	0.94
Arhgdib	Itgb2	10116.ENSRNOP00000007779	10116.ENSRNOP00000001639	0	0	0	0	0.474	0	0	0.069	0.49
Arhgdib	Rhot1	10116.ENSRNOP00000007779	10116.ENSRNOP00000006218	0	0	0	0	0.05	0.226	0.9	0.107	0.925
Arhgdib	Csf1r	10116.ENSRNOP00000007779	10116.ENSRNOP00000040411	0	0	0	0	0.404	0	0	0.058	0.415
Arhgdib	Cybb	10116.ENSRNOP00000007779	10116.ENSRNOP00000031063	0	0	0	0	0.384	0	0	0.13	0.441
Arhgdib	Lcp1	10116.ENSRNOP00000007779	10116.ENSRNOP00000014502	0	0	0	0	0.411	0.112	0	0.143	0.512
Arhgdib	C1qa	10116.ENSRNOP00000007779	10116.ENSRNOP00000017385	0	0	0	0	0.515	0	0	0	0.515
Arhgdib	C1qc	10116.ENSRNOP00000007779	10116.ENSRNOP00000017065	0	0	0	0	0.547	0	0	0	0.547
Arhgdib	Tyrobp	10116.ENSRNOP00000007779	10116.ENSRNOP00000028284	0	0	0	0	0.683	0	0	0	0.683
Arhgdib	Laptm5	10116.ENSRNOP00000007779	10116.ENSRNOP00000015198	0	0	0	0	0.711	0	0	0.141	0.741
Arhgdib	Rhoq	10116.ENSRNOP00000007779	10116.ENSRNOP00000020822	0	0	0	0	0.05	0.423	0.9	0.17	0.948
Arhgdib	Rhoc	10116.ENSRNOP00000007779	10116.ENSRNOP00000017254	0	0	0	0	0.07	0.604	0.9	0.413	0.975
Arid5a	Sbno2	10116.ENSRNOP00000060873	10116.ENSRNOP00000062533	0	0	0	0	0.064	0	0	0.47	0.482
Arid5a	Smarcd3	10116.ENSRNOP00000060873	10116.ENSRNOP00000061137	0	0	0	0	0.064	0.405	0	0.226	0.531
Arl4a	Lactb2	10116.ENSRNOP00000005800	10116.ENSRNOP00000010369	0	0	0	0	0.063	0	0	0.609	0.617
Arl4a	Cyth2	10116.ENSRNOP00000005800	10116.ENSRNOP00000028588	0	0	0	0	0	0.422	0	0.57	0.741
Arpp21	Gpr88	10116.ENSRNOP00000039268	10116.ENSRNOP00000038233	0	0	0	0	0.117	0	0	0.676	0.701
Atf3	Cdkn1a	10116.ENSRNOP00000005085	10116.ENSRNOP00000000628	0	0	0	0	0.12	0	0	0.361	0.414
Atf3	Gap43	10116.ENSRNOP00000005085	10116.ENSRNOP00000002091	0	0	0	0	0	0	0	0.637	0.637
Atf3	Tnfrsf12a	10116.ENSRNOP00000005085	10116.ENSRNOP00000004843	0	0	0	0	0.407	0	0	0.222	0.52
Atf3	Cd68	10116.ENSRNOP00000005085	10116.ENSRNOP00000053756	0	0	0	0	0.064	0	0	0.404	0.418
Atf3	Cacna2d1	10116.ENSRNOP00000005085	10116.ENSRNOP00000034572	0	0	0	0	0.05	0	0	0.42	0.426
Atf3	Scg2	10116.ENSRNOP00000005085	10116.ENSRNOP00000020219	0	0	0	0	0	0	0	0.426	0.426
Atf3	Mafb	10116.ENSRNOP00000005085	10116.ENSRNOP00000021452	0	0	0	0	0.063	0.306	0	0.235	0.459
Atf3	Npy	10116.ENSRNOP00000005085	10116.ENSRNOP00000013146	0	0	0	0	0	0	0	0.474	0.474
Atf3	Casp3	10116.ENSRNOP00000005085	10116.ENSRNOP00000014096	0	0	0	0	0	0	0	0.504	0.504
Atf3	Timp1	10116.ENSRNOP00000005085	10116.ENSRNOP00000013745	0	0	0	0	0.105	0	0	0.494	0.528
Atf3	Ecel1	10116.ENSRNOP00000005085	10116.ENSRNOP00000026388	0	0	0	0	0	0	0	0.544	0.544
Atf3	Csrnp1	10116.ENSRNOP00000005085	10116.ENSRNOP00000045373	0	0	0	0	0.511	0	0	0.173	0.578
Atf3	Nfil3	10116.ENSRNOP00000005085	10116.ENSRNOP00000015525	0	0	0	0	0.196	0.16	0	0.428	0.58
Atf3	Gadd45b	10116.ENSRNOP00000005085	10116.ENSRNOP00000026871	0	0	0	0	0.17	0	0	0.518	0.583
Atf3	Cebpd	10116.ENSRNOP00000005085	10116.ENSRNOP00000064025	0	0	0	0	0.166	0.16	0	0.527	0.64
Atf3	Gadd45a	10116.ENSRNOP00000005085	10116.ENSRNOP00000007698	0	0	0	0	0.373	0	0	0.623	0.753
Atf3	Sox11	10116.ENSRNOP00000005085	10116.ENSRNOP00000040127	0	0	0	0	0	0.109	0	0.785	0.801
Atf3	Klf6	10116.ENSRNOP00000005085	10116.ENSRNOP00000023033	0	0	0	0	0.836	0.087	0	0.448	0.91
Atf3	Crem	10116.ENSRNOP00000005085	10116.ENSRNOP00000062109	0	0	0	0	0.102	0.079	0.8	0.546	0.914
Atf3	Jun	10116.ENSRNOP00000005085	10116.ENSRNOP00000011732	0	0	0	0	0.884	0.609	0	0.868	0.993
Atg12	Sh3glb1	10116.ENSRNOP00000000170	10116.ENSRNOP00000017771	0	0	0	0	0.063	0	0	0.447	0.46
Atg12	Ubl3	10116.ENSRNOP00000000170	10116.ENSRNOP00000057940	0	0	0	0	0.104	0	0	0.472	0.507
Atg12	Casp3	10116.ENSRNOP00000000170	10116.ENSRNOP00000014096	0	0	0	0	0	0	0	0.579	0.579
Atp1a1	Atp6v1a	10116.ENSRNOP00000045650	10116.ENSRNOP00000002727	0.044	0	0	0	0.074	0.443	0	0.285	0.6
Atp1a1	Atp2b4	10116.ENSRNOP00000045650	10116.ENSRNOP00000004078	0	0	0.447	0.648	0.107	0.2	0	0.249	0.414
Atp1a1	Atp6v1b2	10116.ENSRNOP00000045650	10116.ENSRNOP00000015931	0	0	0	0	0.265	0.108	0	0.267	0.478
Atp1a1	Atp1a3	10116.ENSRNOP00000045650	10116.ENSRNOP00000027497	0	0	0.449	0.984	0	0	0.9	0.7	0.901
Atp1a3	Atp6v1a	10116.ENSRNOP00000027497	10116.ENSRNOP00000002727	0.044	0	0	0	0.091	0.443	0	0.097	0.504
Atp1a3	Snap25	10116.ENSRNOP00000027497	10116.ENSRNOP00000007998	0	0	0	0	0.243	0.09	0	0.203	0.403
Atp1a3	Scn1a	10116.ENSRNOP00000027497	10116.ENSRNOP00000008026	0	0	0	0	0.064	0.166	0	0.345	0.444
Atp1a3	Gch1	10116.ENSRNOP00000027497	10116.ENSRNOP00000014821	0.042	0	0	0	0	0	0	0.439	0.439
Atp1a3	Atp6v1b2	10116.ENSRNOP00000027497	10116.ENSRNOP00000015931	0	0	0	0	0.164	0.108	0	0.27	0.408
Atp2b4	Cabp1	10116.ENSRNOP00000004078	10116.ENSRNOP00000001551	0	0	0	0	0.064	0.399	0	0.126	0.465
Atp2b4	Ppp3cb	10116.ENSRNOP00000004078	10116.ENSRNOP00000010476	0	0	0	0	0.064	0.115	0	0.519	0.566
Atp2b4	Nkiras1	10116.ENSRNOP00000004078	10116.ENSRNOP00000011438	0	0	0	0	0.063	0	0	0.578	0.588
Atp5a1	Atp6v1a	10116.ENSRNOP00000022892	10116.ENSRNOP00000002727	0.043	0	0	0.56	0.16	0.162	0	0.508	0.424
Atp5a1	Slc25a11	10116.ENSRNOP00000022892	10116.ENSRNOP00000005144	0	0	0	0	0.53	0.074	0	0.07	0.56
Atp5a1	Atp6v1c1	10116.ENSRNOP00000022892	10116.ENSRNOP00000006917	0	0	0	0	0.063	0	0.54	0.241	0.644
Atp5a1	Trap1	10116.ENSRNOP00000022892	10116.ENSRNOP00000008966	0	0	0	0	0.064	0.418	0	0.234	0.546
Atp5a1	Mdh1	10116.ENSRNOP00000022892	10116.ENSRNOP00000011429	0.085	0	0	0	0.658	0.11	0	0.587	0.869
Atp5a1	Ndufs3	10116.ENSRNOP00000022892	10116.ENSRNOP00000012425	0.11	0	0	0	0.616	0	0	0.677	0.88
Atp5a1	Txnrd1	10116.ENSRNOP00000022892	10116.ENSRNOP00000013612	0.095	0	0	0	0.381	0	0	0.176	0.498
Atp5a1	Tspo	10116.ENSRNOP00000022892	10116.ENSRNOP00000014089	0	0	0	0	0	0.639	0	0	0.639
Atp5a1	Ndufs1	10116.ENSRNOP00000022892	10116.ENSRNOP00000015851	0.087	0	0	0	0.546	0	0	0.571	0.806
Atp5a1	Slc25a5	10116.ENSRNOP00000022892	10116.ENSRNOP00000015913	0	0	0	0	0.617	0.144	0	0.429	0.797
Atp5a1	Atp6v1b2	10116.ENSRNOP00000022892	10116.ENSRNOP00000015931	0.043	0	0	0.601	0.151	0.083	0.36	0.459	0.553
Atp5a1	Ldhb	10116.ENSRNOP00000022892	10116.ENSRNOP00000017965	0.085	0	0	0	0.405	0.11	0	0.424	0.683
Atp5a1	Ndufb10	10116.ENSRNOP00000022892	10116.ENSRNOP00000019624	0	0	0	0	0.271	0	0	0.219	0.407
Atp5a1	Hspd1	10116.ENSRNOP00000022892	10116.ENSRNOP00000063666	0.041	0	0	0	0.158	0	0	0.335	0.416
Atp5a1	Rps18	10116.ENSRNOP00000022892	10116.ENSRNOP00000030371	0.084	0	0	0	0.366	0.048	0	0.117	0.446
Atp5a1	Rps15	10116.ENSRNOP00000022892	10116.ENSRNOP00000035156	0.08	0	0	0	0.392	0	0	0.19	0.507
Atp5a1	Immt	10116.ENSRNOP00000022892	10116.ENSRNOP00000051091	0	0	0	0	0.445	0.108	0	0.185	0.561
Atp5a1	Oxct1	10116.ENSRNOP00000022892	10116.ENSRNOP00000063646	0	0	0	0	0.099	0	0	0.547	0.575
Atp5a1	Gfm1	10116.ENSRNOP00000022892	10116.ENSRNOP00000040081	0.043	0	0	0	0.491	0	0	0.206	0.579
Atp5a1	Sucla2	10116.ENSRNOP00000022892	10116.ENSRNOP00000060229	0.078	0	0	0	0.487	0.21	0	0.392	0.742
Atp6v1a	Sucla2	10116.ENSRNOP00000002727	10116.ENSRNOP00000060229	0	0	0	0	0.086	0.141	0	0.321	0.421
Atp6v1a	Ndufs3	10116.ENSRNOP00000002727	10116.ENSRNOP00000012425	0	0	0	0	0.078	0	0	0.404	0.426
Atp6v1a	Atp6v1b2	10116.ENSRNOP00000002727	10116.ENSRNOP00000015931	0.116	0	0.448	0.584	0.62	0.622	0.9	0.825	0.992
Atp6v1a	Atp6v1c1	10116.ENSRNOP00000002727	10116.ENSRNOP00000006917	0	0	0	0	0.557	0.645	0.9	0.81	0.996
Atp6v1b2	Atp6v1c1	10116.ENSRNOP00000015931	10116.ENSRNOP00000006917	0	0	0	0	0.534	0.647	0.9	0.776	0.995
Atp6v1b2	Tmx2	10116.ENSRNOP00000015931	10116.ENSRNOP00000007914	0	0	0	0	0.079	0	0	0.475	0.495
Atp6v1b2	Ndufs3	10116.ENSRNOP00000015931	10116.ENSRNOP00000012425	0	0	0	0	0.045	0	0	0.406	0.408
Atp6v1b2	Laptm5	10116.ENSRNOP00000015931	10116.ENSRNOP00000015198	0	0	0	0	0	0	0	0.409	0.408
Atp6v1c1	Tmx2	10116.ENSRNOP00000006917	10116.ENSRNOP00000007914	0	0	0	0	0.064	0	0	0.531	0.542
Bcan	Sdc1	10116.ENSRNOP00000025496	10116.ENSRNOP00000008582	0	0	0	0	0	0.051	0.9	0.234	0.921
Bcan	Mmp19	10116.ENSRNOP00000025496	10116.ENSRNOP00000008909	0	0	0	0	0	0.041	0.9	0	0.9
Bcan	Igsf21	10116.ENSRNOP00000025496	10116.ENSRNOP00000066631	0	0	0	0	0.222	0	0	0.412	0.523
Bicc1	Ifi30	10116.ENSRNOP00000000754	10116.ENSRNOP00000026225	0	0	0	0	0.059	0	0	0.523	0.531
C1qa	Csf2rb	10116.ENSRNOP00000017385	10116.ENSRNOP00000000203	0	0	0	0	0.572	0	0	0	0.572
C1qa	Itgb2	10116.ENSRNOP00000017385	10116.ENSRNOP00000001639	0	0	0	0	0.619	0	0	0.459	0.785
C1qa	Lyz2	10116.ENSRNOP00000017385	10116.ENSRNOP00000007747	0	0	0	0	0.202	0	0	0.419	0.516
C1qa	Serping1	10116.ENSRNOP00000017385	10116.ENSRNOP00000009817	0	0	0	0	0.213	0	0.9	0.66	0.97
C1qa	Clec4a3	10116.ENSRNOP00000017385	10116.ENSRNOP00000013308	0	0	0	0	0.505	0.057	0	0.199	0.594
C1qa	Laptm5	10116.ENSRNOP00000017385	10116.ENSRNOP00000015198	0	0	0	0	0.675	0	0	0.435	0.808
C1qa	C1qc	10116.ENSRNOP00000017385	10116.ENSRNOP00000017065	0	0	0.388	0.833	0.944	0	0.8	0.77	0.99
C1qa	Gas6	10116.ENSRNOP00000017385	10116.ENSRNOP00000024677	0	0	0	0	0.064	0	0	0.436	0.45
C1qa	Cybb	10116.ENSRNOP00000017385	10116.ENSRNOP00000031063	0	0	0	0	0.422	0	0	0.108	0.462
C1qa	Fcgr2b	10116.ENSRNOP00000017385	10116.ENSRNOP00000055293	0	0	0	0	0.212	0	0	0.374	0.486
C1qa	P2ry6	10116.ENSRNOP00000017385	10116.ENSRNOP00000049439	0	0	0	0	0.489	0	0	0.145	0.544
C1qa	Cd74	10116.ENSRNOP00000017385	10116.ENSRNOP00000025354	0	0	0	0	0.504	0	0	0.257	0.616
C1qa	Ptpn6	10116.ENSRNOP00000017385	10116.ENSRNOP00000059867	0	0	0	0	0.59	0	0	0.198	0.658
C1qa	Ptprc	10116.ENSRNOP00000017385	10116.ENSRNOP00000063859	0	0	0	0	0.595	0	0	0.317	0.712
C1qa	Cfh	10116.ENSRNOP00000017385	10116.ENSRNOP00000056859	0	0	0	0	0.511	0	0	0.502	0.746
C1qa	Cd68	10116.ENSRNOP00000017385	10116.ENSRNOP00000053756	0	0	0	0	0.651	0	0	0.392	0.779
C1qa	Tyrobp	10116.ENSRNOP00000017385	10116.ENSRNOP00000028284	0	0	0	0	0.795	0	0	0.34	0.859
C1qa	Csf1r	10116.ENSRNOP00000017385	10116.ENSRNOP00000040411	0	0	0	0	0.859	0	0	0.263	0.891
C1qa	C2	10116.ENSRNOP00000017385	10116.ENSRNOP00000057340	0	0	0	0	0.109	0.055	0.9	0.265	0.929
C1qc	Csf2rb	10116.ENSRNOP00000017065	10116.ENSRNOP00000000203	0	0	0	0	0.552	0	0	0.044	0.553
C1qc	Itgb2	10116.ENSRNOP00000017065	10116.ENSRNOP00000001639	0	0	0	0	0.621	0	0	0.411	0.767
C1qc	Lyz2	10116.ENSRNOP00000017065	10116.ENSRNOP00000007747	0	0	0	0	0.244	0	0	0.348	0.486
C1qc	Serping1	10116.ENSRNOP00000017065	10116.ENSRNOP00000009817	0	0	0	0	0.215	0	0.8	0.295	0.879
C1qc	Clec4a3	10116.ENSRNOP00000017065	10116.ENSRNOP00000013308	0	0	0	0	0.585	0.057	0	0.256	0.684
C1qc	Laptm5	10116.ENSRNOP00000017065	10116.ENSRNOP00000015198	0	0	0	0	0.703	0	0	0.225	0.76
C1qc	Fcgr2b	10116.ENSRNOP00000017065	10116.ENSRNOP00000055293	0	0	0	0	0.236	0	0	0.354	0.485
C1qc	Cybb	10116.ENSRNOP00000017065	10116.ENSRNOP00000031063	0	0	0	0	0.424	0	0	0.16	0.495
C1qc	Ptpn6	10116.ENSRNOP00000017065	10116.ENSRNOP00000059867	0	0	0	0	0.57	0	0	0.057	0.578
C1qc	Ptprc	10116.ENSRNOP00000017065	10116.ENSRNOP00000063859	0	0	0	0	0.575	0	0	0.231	0.66
C1qc	Cd74	10116.ENSRNOP00000017065	10116.ENSRNOP00000025354	0	0	0	0	0.539	0	0	0.356	0.691
C1qc	Cfh	10116.ENSRNOP00000017065	10116.ENSRNOP00000056859	0	0	0	0	0.448	0	0	0.479	0.7
C1qc	Cd68	10116.ENSRNOP00000017065	10116.ENSRNOP00000053756	0	0	0	0	0.69	0	0	0.345	0.788
C1qc	Csf1r	10116.ENSRNOP00000017065	10116.ENSRNOP00000040411	0	0	0	0	0.842	0	0	0.113	0.854
C1qc	C2	10116.ENSRNOP00000017065	10116.ENSRNOP00000057340	0	0	0	0	0.112	0.055	0.8	0.263	0.859
C1qc	Tyrobp	10116.ENSRNOP00000017065	10116.ENSRNOP00000028284	0	0	0	0	0.881	0	0	0.36	0.92
C2	Serping1	10116.ENSRNOP00000057340	10116.ENSRNOP00000009817	0	0	0	0	0.171	0.134	0	0.345	0.489
C2	Cfh	10116.ENSRNOP00000057340	10116.ENSRNOP00000056859	0	0	0	0	0.1	0.129	0	0.727	0.768
Cabp1	Kcnip3	10116.ENSRNOP00000001551	10116.ENSRNOP00000047927	0	0	0	0	0.097	0.05	0	0.363	0.406
Cabp1	Kcnn2	10116.ENSRNOP00000001551	10116.ENSRNOP00000060708	0	0	0	0	0.08	0.395	0	0	0.419
Cabp1	Unc13c	10116.ENSRNOP00000001551	10116.ENSRNOP00000010330	0	0	0	0	0.087	0.397	0	0	0.425
Cabp1	Orai2	10116.ENSRNOP00000001551	10116.ENSRNOP00000001938	0	0	0	0	0	0.415	0	0.075	0.435
Cabp1	Ncald	10116.ENSRNOP00000001551	10116.ENSRNOP00000062447	0	0	0	0	0.112	0.05	0	0.414	0.462
Cabp1	Ppp3cb	10116.ENSRNOP00000001551	10116.ENSRNOP00000010476	0	0	0	0	0.063	0.408	0	0.153	0.489
Cacna2d1	Smagp	10116.ENSRNOP00000034572	10116.ENSRNOP00000066061	0	0	0	0	0	0	0	0.474	0.474
Carhsp1	Serping1	10116.ENSRNOP00000003514	10116.ENSRNOP00000009817	0	0	0	0	0.064	0	0	0.404	0.418
Casp1	Cd86	10116.ENSRNOP00000009993	10116.ENSRNOP00000003129	0	0	0	0	0.106	0	0	0.649	0.674
Casp1	Ciita	10116.ENSRNOP00000009993	10116.ENSRNOP00000003572	0	0	0	0	0.143	0.087	0	0.412	0.5
Casp1	Csf1	10116.ENSRNOP00000009993	10116.ENSRNOP00000025221	0	0	0	0	0.097	0	0	0.365	0.403
Casp1	Jun	10116.ENSRNOP00000009993	10116.ENSRNOP00000011732	0	0	0	0	0	0.124	0	0.351	0.407
Casp1	Cd68	10116.ENSRNOP00000009993	10116.ENSRNOP00000053756	0	0	0	0	0.144	0	0	0.477	0.533
Casp1	Cybb	10116.ENSRNOP00000009993	10116.ENSRNOP00000031063	0	0	0	0	0.209	0	0	0.446	0.544
Casp1	Ptprc	10116.ENSRNOP00000009993	10116.ENSRNOP00000063859	0	0	0	0	0.352	0.045	0	0.376	0.581
Casp1	Ripk3	10116.ENSRNOP00000009993	10116.ENSRNOP00000027759	0	0	0	0	0.152	0.146	0	0.489	0.598
Casp1	Panx1	10116.ENSRNOP00000009993	10116.ENSRNOP00000013577	0	0	0	0	0	0.249	0	0.731	0.789
Casp3	Cdkn1a	10116.ENSRNOP00000014096	10116.ENSRNOP00000000628	0	0	0	0	0	0.453	0.8	0.707	0.965
Casp3	Gap43	10116.ENSRNOP00000014096	10116.ENSRNOP00000002091	0	0	0	0	0	0	0	0.534	0.534
Casp3	Cd86	10116.ENSRNOP00000014096	10116.ENSRNOP00000003129	0	0	0	0	0	0	0	0.41	0.41
Casp3	Hmox2	10116.ENSRNOP00000014096	10116.ENSRNOP00000005031	0	0	0	0	0	0	0	0.407	0.407
Casp3	Egfr	10116.ENSRNOP00000014096	10116.ENSRNOP00000006087	0	0	0	0	0	0.081	0	0.744	0.754
Casp3	Gadd45a	10116.ENSRNOP00000014096	10116.ENSRNOP00000007698	0	0	0	0	0.063	0	0	0.502	0.513
Casp3	Jun	10116.ENSRNOP00000014096	10116.ENSRNOP00000011732	0	0	0	0	0	0.124	0	0.72	0.744
Casp3	Casp6	10116.ENSRNOP00000014096	10116.ENSRNOP00000013049	0	0	0	0.882	0.063	0.459	0	0.898	0.527
Casp3	Panx1	10116.ENSRNOP00000014096	10116.ENSRNOP00000013577	0	0	0	0	0	0.169	0	0.401	0.481
Casp3	Timp1	10116.ENSRNOP00000014096	10116.ENSRNOP00000013745	0	0	0	0	0	0	0	0.582	0.582
Casp3	Tnfrsf1b	10116.ENSRNOP00000014096	10116.ENSRNOP00000022478	0	0	0	0	0	0	0	0.408	0.408
Casp3	Tubb3	10116.ENSRNOP00000014096	10116.ENSRNOP00000023452	0	0	0	0	0	0.074	0	0.387	0.408
Casp3	Thbs1	10116.ENSRNOP00000014096	10116.ENSRNOP00000066041	0	0	0	0	0	0	0	0.419	0.418
Casp3	Itgb1	10116.ENSRNOP00000014096	10116.ENSRNOP00000014785	0	0	0	0	0.095	0	0	0.451	0.481
Casp3	Vcl	10116.ENSRNOP00000014096	10116.ENSRNOP00000015179	0	0	0	0	0.048	0	0	0.51	0.514
Casp3	Ntrk1	10116.ENSRNOP00000014096	10116.ENSRNOP00000018961	0	0	0	0	0	0.094	0	0.502	0.529
Casp3	Stat5a	10116.ENSRNOP00000014096	10116.ENSRNOP00000026662	0	0	0	0	0	0.056	0	0.531	0.539
Casp3	Hspd1	10116.ENSRNOP00000014096	10116.ENSRNOP00000063666	0	0	0	0	0.134	0.149	0	0.451	0.56
Casp3	Ripk3	10116.ENSRNOP00000014096	10116.ENSRNOP00000027759	0	0	0	0	0	0.146	0	0.556	0.605
Casp3	Gal	10116.ENSRNOP00000014096	10116.ENSRNOP00000020425	0	0	0	0	0	0	0	0.634	0.634
Casp3	Cybb	10116.ENSRNOP00000014096	10116.ENSRNOP00000031063	0	0	0	0	0	0	0	0.637	0.637
Casp3	Ptprc	10116.ENSRNOP00000014096	10116.ENSRNOP00000063859	0	0	0	0	0	0.045	0	0.639	0.64
Casp3	Cd68	10116.ENSRNOP00000014096	10116.ENSRNOP00000053756	0	0	0	0	0	0	0	0.68	0.68
Casp3	Parp3	10116.ENSRNOP00000014096	10116.ENSRNOP00000017224	0	0	0	0	0	0.172	0.8	0.11	0.839
Cbln2	Npy	10116.ENSRNOP00000018682	10116.ENSRNOP00000013146	0	0	0	0	0.064	0	0	0.573	0.583
Cbln2	Chgb	10116.ENSRNOP00000018682	10116.ENSRNOP00000028892	0	0	0	0	0.179	0	0	0.521	0.59
Ccdc32	Ndufb10	10116.ENSRNOP00000013963	10116.ENSRNOP00000019624	0	0	0	0	0.484	0	0	0	0.483
Cckbr	Npy	10116.ENSRNOP00000024077	10116.ENSRNOP00000013146	0	0	0	0	0.063	0.086	0	0.44	0.478
Cckbr	Prkag2	10116.ENSRNOP00000024077	10116.ENSRNOP00000062361	0	0	0	0	0	0.557	0	0	0.557
Cckbr	P2ry6	10116.ENSRNOP00000024077	10116.ENSRNOP00000049439	0	0	0	0.579	0.063	0	0.9	0.243	0.91
Ccnf	Cdkn1a	10116.ENSRNOP00000060445	10116.ENSRNOP00000000628	0	0	0	0	0.051	0.486	0	0.403	0.683
Ccnf	Ubac1	10116.ENSRNOP00000060445	10116.ENSRNOP00000024352	0	0	0	0	0.063	0	0.9	0	0.902
Ccnf	E2f6	10116.ENSRNOP00000060445	10116.ENSRNOP00000057241	0	0	0	0	0.15	0.307	0	0.224	0.503
Ccnf	Kif22	10116.ENSRNOP00000060445	10116.ENSRNOP00000064910	0	0	0	0	0.151	0.157	0	0.249	0.416
Cd4	Cd86	10116.ENSRNOP00000021915	10116.ENSRNOP00000003129	0	0	0	0	0.121	0	0	0.433	0.481
Cd4	Egfr	10116.ENSRNOP00000021915	10116.ENSRNOP00000006087	0	0	0	0	0	0	0.9	0.09	0.905
Cd4	Sh3gl2	10116.ENSRNOP00000021915	10116.ENSRNOP00000008999	0	0	0	0	0	0	0.9	0	0.9
Cd4	Fcgr2b	10116.ENSRNOP00000021915	10116.ENSRNOP00000055293	0	0	0	0	0.099	0	0	0.371	0.409
Cd4	Cd68	10116.ENSRNOP00000021915	10116.ENSRNOP00000053756	0	0	0	0	0.131	0	0	0.404	0.46
Cd4	Ptprc	10116.ENSRNOP00000021915	10116.ENSRNOP00000063859	0	0	0	0	0.287	0.181	0	0.674	0.793
Cd4	Fcho1	10116.ENSRNOP00000021915	10116.ENSRNOP00000049715	0	0	0	0	0.064	0	0.9	0	0.902
Cd4	Ptprj	10116.ENSRNOP00000021915	10116.ENSRNOP00000044688	0	0	0	0	0.063	0.068	0.9	0	0.905
Cd4	Ptpn6	10116.ENSRNOP00000021915	10116.ENSRNOP00000059867	0	0	0	0	0.141	0.068	0.9	0.07	0.915
Cd63	Cd86	10116.ENSRNOP00000010180	10116.ENSRNOP00000003129	0	0	0	0	0.063	0	0	0.409	0.422
Cd63	Egfr	10116.ENSRNOP00000010180	10116.ENSRNOP00000006087	0	0	0	0	0.047	0.059	0	0.42	0.435
Cd63	Rab3a	10116.ENSRNOP00000010180	10116.ENSRNOP00000026392	0	0	0	0	0	0	0	0.45	0.45
Cd63	Laptm5	10116.ENSRNOP00000010180	10116.ENSRNOP00000015198	0	0	0	0	0.05	0	0	0.475	0.48
Cd63	Ptprc	10116.ENSRNOP00000010180	10116.ENSRNOP00000063859	0	0	0	0	0	0	0	0.523	0.523
Cd63	Tm4sf1	10116.ENSRNOP00000010180	10116.ENSRNOP00000021536	0	0	0	0	0.063	0	0	0.544	0.555
Cd63	Itgb1	10116.ENSRNOP00000010180	10116.ENSRNOP00000014785	0	0	0	0	0.106	0.181	0	0.547	0.639
Cd63	Timp1	10116.ENSRNOP00000010180	10116.ENSRNOP00000013745	0	0	0	0	0.179	0.181	0	0.555	0.674
Cd63	Cd68	10116.ENSRNOP00000010180	10116.ENSRNOP00000053756	0	0	0	0	0.115	0	0.9	0.233	0.926
Cd68	Itgb2	10116.ENSRNOP00000053756	10116.ENSRNOP00000001639	0	0	0	0	0.655	0	0	0.244	0.728
Cd68	Gap43	10116.ENSRNOP00000053756	10116.ENSRNOP00000002091	0	0	0	0	0.05	0	0	0.4	0.405
Cd68	Cd86	10116.ENSRNOP00000053756	10116.ENSRNOP00000003129	0	0	0	0	0.084	0	0	0.696	0.709
Cd68	Lyz2	10116.ENSRNOP00000053756	10116.ENSRNOP00000007747	0	0	0	0	0.132	0	0	0.368	0.428
Cd68	Sdc1	10116.ENSRNOP00000053756	10116.ENSRNOP00000008582	0	0	0	0	0	0	0	0.402	0.402
Cd68	Clec4a3	10116.ENSRNOP00000053756	10116.ENSRNOP00000013308	0	0	0	0	0.642	0.069	0	0.042	0.653
Cd68	Timp1	10116.ENSRNOP00000053756	10116.ENSRNOP00000013745	0	0	0	0	0.141	0	0	0.505	0.556
Cd68	Tspo	10116.ENSRNOP00000053756	10116.ENSRNOP00000014089	0	0	0	0	0.105	0	0	0.537	0.567
Cd68	Lcp1	10116.ENSRNOP00000053756	10116.ENSRNOP00000014502	0	0	0	0	0.4	0.14	0	0.166	0.532
Cd68	Laptm5	10116.ENSRNOP00000053756	10116.ENSRNOP00000015198	0	0	0	0	0.75	0.114	0	0.299	0.831
Cd68	Csf1	10116.ENSRNOP00000053756	10116.ENSRNOP00000025221	0	0	0	0	0.07	0	0	0.681	0.69
Cd68	Cd74	10116.ENSRNOP00000053756	10116.ENSRNOP00000025354	0	0	0	0	0.168	0	0	0.363	0.447
Cd68	Ifi30	10116.ENSRNOP00000053756	10116.ENSRNOP00000026225	0	0	0	0	0.523	0	0	0.112	0.558
Cd68	Tyrobp	10116.ENSRNOP00000053756	10116.ENSRNOP00000028284	0	0	0	0	0.859	0	0	0.419	0.915
Cd68	Cybb	10116.ENSRNOP00000053756	10116.ENSRNOP00000031063	0	0	0	0	0.553	0	0	0.622	0.824
Cd68	Csf1r	10116.ENSRNOP00000053756	10116.ENSRNOP00000040411	0	0	0	0	0.518	0	0	0.64	0.819
Cd68	Fcgr2b	10116.ENSRNOP00000053756	10116.ENSRNOP00000055293	0	0	0	0	0.422	0	0	0.43	0.657
Cd68	Ptprc	10116.ENSRNOP00000053756	10116.ENSRNOP00000063859	0	0	0	0	0.348	0	0	0.794	0.86
Cd74	Itgb2	10116.ENSRNOP00000025354	10116.ENSRNOP00000001639	0	0	0	0	0.528	0.07	0	0.37	0.699
Cd74	Cd86	10116.ENSRNOP00000025354	10116.ENSRNOP00000003129	0	0	0	0	0.15	0	0	0.47	0.53
Cd74	Ciita	10116.ENSRNOP00000025354	10116.ENSRNOP00000003572	0	0	0	0	0.264	0	0	0.542	0.649
Cd74	Lyz2	10116.ENSRNOP00000025354	10116.ENSRNOP00000007747	0	0	0	0	0.225	0	0	0.26	0.402
Cd74	Sh3gl2	10116.ENSRNOP00000025354	10116.ENSRNOP00000008999	0	0	0	0	0	0	0.9	0	0.9
Cd74	Serping1	10116.ENSRNOP00000025354	10116.ENSRNOP00000009817	0	0	0	0	0.355	0	0	0.34	0.556
Cd74	Lcp1	10116.ENSRNOP00000025354	10116.ENSRNOP00000014502	0	0	0	0	0.206	0	0	0.389	0.494
Cd74	Laptm5	10116.ENSRNOP00000025354	10116.ENSRNOP00000015198	0	0	0	0	0.498	0	0	0.112	0.535
Cd74	Fcgr2b	10116.ENSRNOP00000025354	10116.ENSRNOP00000055293	0	0	0	0	0.13	0	0	0.478	0.526
Cd74	Tyrobp	10116.ENSRNOP00000025354	10116.ENSRNOP00000028284	0	0	0	0	0.458	0	0	0.242	0.572
Cd74	Ptprc	10116.ENSRNOP00000025354	10116.ENSRNOP00000063859	0	0	0	0	0.313	0.069	0	0.398	0.582
Cd74	Csf1r	10116.ENSRNOP00000025354	10116.ENSRNOP00000040411	0	0	0	0	0.484	0	0	0.237	0.589
Cd86	Csf2rb	10116.ENSRNOP00000003129	10116.ENSRNOP00000000203	0	0	0	0	0.38	0	0	0.074	0.401
Cd86	Egfr	10116.ENSRNOP00000003129	10116.ENSRNOP00000006087	0	0	0	0	0	0.044	0	0.404	0.405
Cd86	Stat5a	10116.ENSRNOP00000003129	10116.ENSRNOP00000026662	0	0	0	0	0.064	0	0	0.415	0.429
Cd86	Cybb	10116.ENSRNOP00000003129	10116.ENSRNOP00000031063	0	0	0	0	0.363	0	0	0.185	0.46
Cd86	Tnfrsf1b	10116.ENSRNOP00000003129	10116.ENSRNOP00000022478	0	0	0	0	0.099	0	0	0.479	0.51
Cd86	Itgb1	10116.ENSRNOP00000003129	10116.ENSRNOP00000014785	0	0	0	0	0.079	0	0	0.505	0.524
Cd86	Ciita	10116.ENSRNOP00000003129	10116.ENSRNOP00000003572	0	0	0	0	0.132	0	0	0.497	0.545
Cd86	Csf1r	10116.ENSRNOP00000003129	10116.ENSRNOP00000040411	0	0	0	0	0.159	0	0	0.495	0.557
Cd86	Csf1	10116.ENSRNOP00000003129	10116.ENSRNOP00000025221	0	0	0	0	0.063	0	0	0.583	0.592
Cd86	Tyrobp	10116.ENSRNOP00000003129	10116.ENSRNOP00000028284	0	0	0	0	0.392	0	0	0.395	0.616
Cd86	Sdc1	10116.ENSRNOP00000003129	10116.ENSRNOP00000008582	0	0	0	0	0	0	0	0.637	0.637
Cd86	Fcgr2b	10116.ENSRNOP00000003129	10116.ENSRNOP00000055293	0	0	0	0	0.146	0	0	0.658	0.696
Cd86	Ptprc	10116.ENSRNOP00000003129	10116.ENSRNOP00000063859	0	0	0	0	0.227	0	0	0.798	0.837
Cdc42se2	Pdcl3	10116.ENSRNOP00000061001	10116.ENSRNOP00000017882	0	0	0	0	0	0	0	0.53	0.53
Cdc42se2	Rit2	10116.ENSRNOP00000061001	10116.ENSRNOP00000023871	0	0	0	0	0	0.085	0	0.479	0.503
Cdc42se2	Smagp	10116.ENSRNOP00000061001	10116.ENSRNOP00000066061	0	0	0	0	0	0	0	0.609	0.609
Cdkn1a	Fkbpl	10116.ENSRNOP00000000628	10116.ENSRNOP00000000494	0	0	0	0	0	0.181	0.9	0.323	0.939
Cdkn1a	Gadd45b	10116.ENSRNOP00000000628	10116.ENSRNOP00000026871	0	0	0	0	0.077	0.181	0	0.283	0.411
Cdkn1a	E2f6	10116.ENSRNOP00000000628	10116.ENSRNOP00000057241	0	0	0	0	0.05	0.196	0	0.38	0.485
Cdkn1a	Klf6	10116.ENSRNOP00000000628	10116.ENSRNOP00000023033	0	0	0	0	0.1	0.075	0	0.443	0.496
Cdkn1a	Egfr	10116.ENSRNOP00000000628	10116.ENSRNOP00000006087	0	0	0	0	0.063	0	0	0.536	0.547
Cdkn1a	Ezh2	10116.ENSRNOP00000000628	10116.ENSRNOP00000008149	0	0	0	0	0.05	0.052	0	0.571	0.58
Cdkn1a	Gadd45g	10116.ENSRNOP00000000628	10116.ENSRNOP00000018251	0	0	0	0	0.081	0.42	0	0.343	0.619
Cdkn1a	Jun	10116.ENSRNOP00000000628	10116.ENSRNOP00000011732	0	0	0	0	0.063	0.148	0	0.606	0.658
Cdkn1a	Gadd45a	10116.ENSRNOP00000000628	10116.ENSRNOP00000007698	0	0	0	0	0.109	0.181	0	0.71	0.77
Cebpd	Rnf112	10116.ENSRNOP00000064025	10116.ENSRNOP00000003228	0	0	0	0	0.05	0.046	0	0.539	0.546
Cebpd	Jun	10116.ENSRNOP00000064025	10116.ENSRNOP00000011732	0	0	0	0	0.102	0.151	0	0.298	0.418
Cebpd	Gadd45g	10116.ENSRNOP00000064025	10116.ENSRNOP00000018251	0	0	0	0	0.126	0	0	0.352	0.409
Cfh	Thbd	10116.ENSRNOP00000056859	10116.ENSRNOP00000006200	0	0	0	0	0.097	0	0	0.468	0.499
Cfh	Serping1	10116.ENSRNOP00000056859	10116.ENSRNOP00000009817	0	0	0	0	0.151	0	0	0.645	0.686
Cfh	Cp	10116.ENSRNOP00000056859	10116.ENSRNOP00000016083	0	0	0	0	0.33	0	0	0.18	0.428
Cfh	Csf1r	10116.ENSRNOP00000056859	10116.ENSRNOP00000040411	0	0	0	0	0.466	0	0	0.066	0.479
Cfh	Ptprj	10116.ENSRNOP00000056859	10116.ENSRNOP00000044688	0	0	0	0	0.05	0	0	0.478	0.483
Cfh	Ptprc	10116.ENSRNOP00000056859	10116.ENSRNOP00000063859	0	0	0	0	0.142	0	0	0.378	0.443
Chga	Lyz2	10116.ENSRNOP00000010592	10116.ENSRNOP00000007747	0	0	0	0	0	0	0	0.443	0.443
Chga	Snap25	10116.ENSRNOP00000010592	10116.ENSRNOP00000007998	0	0	0	0	0.231	0	0	0.307	0.444
Chga	Stmn2	10116.ENSRNOP00000010592	10116.ENSRNOP00000015720	0	0	0	0	0.189	0	0	0.353	0.454
Chga	Vgf	10116.ENSRNOP00000010592	10116.ENSRNOP00000050024	0	0	0	0	0.064	0	0	0.444	0.457
Chga	Syt3	10116.ENSRNOP00000010592	10116.ENSRNOP00000026251	0	0	0	0	0.106	0.423	0	0.051	0.467
Chga	Npy	10116.ENSRNOP00000010592	10116.ENSRNOP00000013146	0	0	0	0	0.082	0	0	0.529	0.549
Chga	Scg2	10116.ENSRNOP00000010592	10116.ENSRNOP00000020219	0	0	0	0	0.141	0	0	0.823	0.842
Chga	Chgb	10116.ENSRNOP00000010592	10116.ENSRNOP00000028892	0	0	0	0	0.268	0.317	0	0.854	0.92
Chgb	Snap25	10116.ENSRNOP00000028892	10116.ENSRNOP00000007998	0	0	0	0	0.367	0	0	0.419	0.616
Chgb	Npy	10116.ENSRNOP00000028892	10116.ENSRNOP00000013146	0	0	0	0	0.064	0	0	0.584	0.593
Chgb	Timp1	10116.ENSRNOP00000028892	10116.ENSRNOP00000013745	0	0	0	0	0	0	0.9	0.042	0.9
Chgb	Igfbp4	10116.ENSRNOP00000028892	10116.ENSRNOP00000014153	0	0	0	0	0	0	0.9	0.045	0.9
Chgb	Cp	10116.ENSRNOP00000028892	10116.ENSRNOP00000016083	0	0	0	0	0	0	0.9	0.095	0.905
Chgb	Scg2	10116.ENSRNOP00000028892	10116.ENSRNOP00000020219	0	0	0	0	0.293	0	0.9	0.888	0.991
Chgb	Gas6	10116.ENSRNOP00000028892	10116.ENSRNOP00000024677	0	0	0	0	0	0	0.9	0	0.9
Chgb	Csf1	10116.ENSRNOP00000028892	10116.ENSRNOP00000025221	0	0	0	0	0	0	0.9	0	0.9
Chgb	Syt3	10116.ENSRNOP00000028892	10116.ENSRNOP00000026251	0	0	0	0	0.123	0.423	0	0.178	0.548
Chgb	Ltbp1	10116.ENSRNOP00000028892	10116.ENSRNOP00000040099	0	0	0	0	0	0	0.9	0	0.9
Chgb	Vgf	10116.ENSRNOP00000028892	10116.ENSRNOP00000050024	0	0	0	0	0.222	0	0.9	0.603	0.966
Chrna3	Kcnv1	10116.ENSRNOP00000019307	10116.ENSRNOP00000005556	0	0	0	0	0	0	0	0.6	0.6
Chrna3	Chrna6	10116.ENSRNOP00000019307	10116.ENSRNOP00000016452	0	0	0	0.973	0.063	0	0.9	0.81	0.904
Chrna6	Kcnv1	10116.ENSRNOP00000016452	10116.ENSRNOP00000005556	0	0	0	0	0	0	0	0.651	0.651
Cidec	Dgat1	10116.ENSRNOP00000012136	10116.ENSRNOP00000035110	0	0	0	0	0	0	0	0.548	0.548
Ciita	Csf2rb	10116.ENSRNOP00000003572	10116.ENSRNOP00000000203	0	0	0	0	0.589	0	0	0.128	0.627
Ciita	Lrrc32	10116.ENSRNOP00000003572	10116.ENSRNOP00000020520	0	0	0	0	0	0.044	0	0.419	0.42
Ciita	Ifi30	10116.ENSRNOP00000003572	10116.ENSRNOP00000026225	0	0	0	0	0.148	0	0	0.461	0.521
Ciita	Ptprc	10116.ENSRNOP00000003572	10116.ENSRNOP00000063859	0	0	0	0	0.477	0	0	0.217	0.573
Cldn23	Tes	10116.ENSRNOP00000015175	10116.ENSRNOP00000051294	0	0	0	0	0.064	0	0	0.395	0.409
Clec4a3	Itgb2	10116.ENSRNOP00000013308	10116.ENSRNOP00000001639	0	0	0	0	0.37	0.047	0	0.209	0.484
Clec4a3	Tifa	10116.ENSRNOP00000013308	10116.ENSRNOP00000061870	0	0	0	0	0.066	0	0	0.405	0.42
Clec4a3	Ptprc	10116.ENSRNOP00000013308	10116.ENSRNOP00000063859	0	0	0	0	0.388	0.045	0	0.091	0.422
Clec4a3	Fcgr2b	10116.ENSRNOP00000013308	10116.ENSRNOP00000055293	0	0	0	0	0.176	0	0	0.34	0.433
Clec4a3	Cybb	10116.ENSRNOP00000013308	10116.ENSRNOP00000031063	0	0	0	0	0.558	0	0	0.105	0.587
Clec4a3	Csf1r	10116.ENSRNOP00000013308	10116.ENSRNOP00000040411	0	0	0	0	0.569	0.108	0	0.065	0.609
Clec4a3	Laptm5	10116.ENSRNOP00000013308	10116.ENSRNOP00000015198	0	0	0	0	0.515	0	0	0.302	0.647
Clec4a3	Tyrobp	10116.ENSRNOP00000013308	10116.ENSRNOP00000028284	0	0	0	0	0.716	0.114	0	0.158	0.77
Clic1	Gabra1	10116.ENSRNOP00000060240	10116.ENSRNOP00000004725	0	0	0	0	0	0	0.54	0	0.54
Clic1	Pfkm	10116.ENSRNOP00000060240	10116.ENSRNOP00000013374	0	0	0	0	0.048	0	0	0.439	0.443
Clic1	Timp1	10116.ENSRNOP00000060240	10116.ENSRNOP00000013745	0	0	0	0	0.607	0	0	0.061	0.615
Clic1	Glrb	10116.ENSRNOP00000060240	10116.ENSRNOP00000014170	0	0	0	0	0	0	0.54	0	0.54
Clic1	Slc37a4	10116.ENSRNOP00000060240	10116.ENSRNOP00000015810	0	0	0	0	0	0	0	0.634	0.634
Clic1	Ifi30	10116.ENSRNOP00000060240	10116.ENSRNOP00000026225	0	0	0	0	0.345	0	0	0.153	0.421
Cmtm3	Slc25a11	10116.ENSRNOP00000014234	10116.ENSRNOP00000005144	0	0	0	0	0	0	0	0.678	0.678
Cmtm3	Tubb6	10116.ENSRNOP00000014234	10116.ENSRNOP00000024947	0	0	0	0	0.07	0.044	0	0.41	0.429
Cmtm3	Cmtm7	10116.ENSRNOP00000014234	10116.ENSRNOP00000014861	0	0	0	0	0.103	0	0	0.757	0.772
Cntn4	Tubb2b	10116.ENSRNOP00000007788	10116.ENSRNOP00000023582	0	0	0	0	0.114	0.05	0	0.408	0.458
Cntn4	Kirrel3	10116.ENSRNOP00000007788	10116.ENSRNOP00000013036	0	0	0	0	0.151	0.107	0	0.388	0.496
Cntn4	Pcdh9	10116.ENSRNOP00000007788	10116.ENSRNOP00000054733	0	0	0	0	0.202	0	0	0.478	0.565
Cntn4	Vstm2b	10116.ENSRNOP00000007788	10116.ENSRNOP00000023672	0	0	0	0	0.208	0	0	0.508	0.593
Cntn4	Tecta	10116.ENSRNOP00000007788	10116.ENSRNOP00000042496	0	0	0	0	0.078	0	0.9	0.043	0.904
Cntn4	Nrn1	10116.ENSRNOP00000007788	10116.ENSRNOP00000066878	0	0	0	0	0.152	0	0.9	0	0.911
Cntn4	Ntm	10116.ENSRNOP00000007788	10116.ENSRNOP00000037037	0	0	0	0.609	0.178	0.107	0.9	0.174	0.924
Cntn4	Ntng1	10116.ENSRNOP00000007788	10116.ENSRNOP00000060409	0	0	0	0	0.129	0	0.9	0.295	0.933
Col16a1	Col7a1	10116.ENSRNOP00000058947	10116.ENSRNOP00000027994	0	0	0.208	0.673	0.105	0.09	0.9	0.533	0.93
Col16a1	Efemp2	10116.ENSRNOP00000058947	10116.ENSRNOP00000040335	0	0	0	0	0.187	0.07	0	0.297	0.422
Col7a1	Nsf	10116.ENSRNOP00000027994	10116.ENSRNOP00000006361	0	0	0	0	0.05	0	0.9	0	0.9
Col7a1	Thbs1	10116.ENSRNOP00000027994	10116.ENSRNOP00000066041	0	0	0	0	0.063	0.181	0	0.522	0.601
Coro6	Dok4	10116.ENSRNOP00000019759	10116.ENSRNOP00000021037	0	0	0	0	0	0	0	0.585	0.585
Cp	Hmox2	10116.ENSRNOP00000016083	10116.ENSRNOP00000005031	0	0	0	0	0.063	0.068	0.9	0.375	0.938
Cp	Serping1	10116.ENSRNOP00000016083	10116.ENSRNOP00000009817	0	0	0	0	0.536	0	0	0.258	0.641
Cp	Timp1	10116.ENSRNOP00000016083	10116.ENSRNOP00000013745	0	0	0	0	0.147	0	0.9	0.124	0.918
Cp	Igfbp4	10116.ENSRNOP00000016083	10116.ENSRNOP00000014153	0	0	0	0	0.085	0	0.9	0	0.904
Cp	Cybb	10116.ENSRNOP00000016083	10116.ENSRNOP00000031063	0	0	0	0	0.223	0.135	0	0.332	0.512
Cp	Vgf	10116.ENSRNOP00000016083	10116.ENSRNOP00000050024	0	0	0	0	0	0	0.9	0	0.9
Cp	Scg2	10116.ENSRNOP00000016083	10116.ENSRNOP00000020219	0	0	0	0	0	0	0.9	0	0.9
Cp	Gas6	10116.ENSRNOP00000016083	10116.ENSRNOP00000024677	0	0	0	0	0.063	0	0.9	0.052	0.903
Cp	Ltbp1	10116.ENSRNOP00000016083	10116.ENSRNOP00000040099	0	0	0	0	0.084	0	0.9	0	0.904
Cp	Csf1	10116.ENSRNOP00000016083	10116.ENSRNOP00000025221	0	0	0	0	0.083	0	0.9	0.085	0.908
Cpne4	Tmem130	10116.ENSRNOP00000016749	10116.ENSRNOP00000032928	0	0	0	0	0.159	0	0	0.404	0.477
Cpne4	Gpr88	10116.ENSRNOP00000016749	10116.ENSRNOP00000038233	0	0	0	0	0.081	0	0	0.472	0.494
Cpne4	Rab9b	10116.ENSRNOP00000016749	10116.ENSRNOP00000066233	0	0	0	0	0.112	0	0	0.499	0.536
Crem	Sik1	10116.ENSRNOP00000062109	10116.ENSRNOP00000001579	0	0	0	0	0.083	0	0	0.386	0.414
Crem	Jun	10116.ENSRNOP00000062109	10116.ENSRNOP00000011732	0	0	0	0	0	0.214	0	0.51	0.599
Crem	Nfil3	10116.ENSRNOP00000062109	10116.ENSRNOP00000015525	0	0	0	0	0.151	0.212	0	0.422	0.579
Crisp1	Lyz2	10116.ENSRNOP00000018162	10116.ENSRNOP00000007747	0	0	0	0	0.063	0	0.9	0.093	0.907
Crisp1	Vcl	10116.ENSRNOP00000018162	10116.ENSRNOP00000015179	0	0	0	0	0	0	0.9	0.091	0.905
Crisp1	Ypel5	10116.ENSRNOP00000018162	10116.ENSRNOP00000038910	0	0	0	0	0	0	0.9	0	0.9
Crisp1	Ptpn6	10116.ENSRNOP00000018162	10116.ENSRNOP00000059867	0	0	0	0	0	0	0.9	0.067	0.902
Cryba2	Kcnc3	10116.ENSRNOP00000024283	10116.ENSRNOP00000027062	0	0	0	0	0	0	0	0.406	0.406
Csdc2	Lix1	10116.ENSRNOP00000007091	10116.ENSRNOP00000017442	0	0	0	0	0.118	0	0	0.392	0.441
Csdc2	Unc13c	10116.ENSRNOP00000007091	10116.ENSRNOP00000010330	0	0	0	0	0.063	0	0	0.439	0.451
Csdc2	Sox11	10116.ENSRNOP00000007091	10116.ENSRNOP00000040127	0	0	0	0	0.527	0.074	0	0.059	0.551
Csf1	Egfr	10116.ENSRNOP00000025221	10116.ENSRNOP00000006087	0	0	0	0	0.063	0	0.6	0.476	0.786
Csf1	Jun	10116.ENSRNOP00000025221	10116.ENSRNOP00000011732	0	0	0	0	0.063	0	0	0.496	0.508
Csf1	Timp1	10116.ENSRNOP00000025221	10116.ENSRNOP00000013745	0	0	0	0	0.107	0	0.9	0.427	0.944
Csf1	Igfbp4	10116.ENSRNOP00000025221	10116.ENSRNOP00000014153	0	0	0	0	0.063	0	0.9	0.112	0.909
Csf1	Ntrk1	10116.ENSRNOP00000025221	10116.ENSRNOP00000018961	0	0	0	0	0	0	0.6	0.131	0.637
Csf1	Scg2	10116.ENSRNOP00000025221	10116.ENSRNOP00000020219	0	0	0	0	0	0	0.9	0	0.9
Csf1	Gas6	10116.ENSRNOP00000025221	10116.ENSRNOP00000024677	0	0	0	0	0.064	0	0.9	0.284	0.927
Csf1	Ptpro	10116.ENSRNOP00000025221	10116.ENSRNOP00000044055	0	0	0	0	0	0	0	0.447	0.447
Csf1	Tyrobp	10116.ENSRNOP00000025221	10116.ENSRNOP00000028284	0	0	0	0	0.063	0	0	0.597	0.606
Csf1	Ptprc	10116.ENSRNOP00000025221	10116.ENSRNOP00000063859	0	0	0	0	0	0	0	0.642	0.642
Csf1	Vgf	10116.ENSRNOP00000025221	10116.ENSRNOP00000050024	0	0	0	0	0	0	0.9	0	0.9
Csf1	Ltbp1	10116.ENSRNOP00000025221	10116.ENSRNOP00000040099	0	0	0	0	0.089	0	0.9	0	0.905
Csf1	Csf1r	10116.ENSRNOP00000025221	10116.ENSRNOP00000040411	0	0	0	0	0.064	0.858	0.9	0.925	0.998
Csf1r	Csf2rb	10116.ENSRNOP00000040411	10116.ENSRNOP00000000203	0	0	0	0	0.588	0.144	0	0.309	0.735
Csf1r	Itgb2	10116.ENSRNOP00000040411	10116.ENSRNOP00000001639	0	0	0	0	0.802	0.139	0	0.194	0.85
Csf1r	Lyz2	10116.ENSRNOP00000040411	10116.ENSRNOP00000007747	0	0	0	0	0.239	0	0	0.339	0.476
Csf1r	Sdc1	10116.ENSRNOP00000040411	10116.ENSRNOP00000008582	0	0	0	0	0	0.043	0.9	0.118	0.908
Csf1r	Lcp1	10116.ENSRNOP00000040411	10116.ENSRNOP00000014502	0	0	0	0	0.283	0	0	0.411	0.56
Csf1r	Laptm5	10116.ENSRNOP00000040411	10116.ENSRNOP00000015198	0	0	0	0	0.678	0	0	0.157	0.717
Csf1r	Stat5a	10116.ENSRNOP00000040411	10116.ENSRNOP00000026662	0	0	0	0	0.063	0.178	0	0.356	0.461
Csf1r	Tyrobp	10116.ENSRNOP00000040411	10116.ENSRNOP00000028284	0	0	0	0	0.88	0	0	0.537	0.942
Csf1r	Cybb	10116.ENSRNOP00000040411	10116.ENSRNOP00000031063	0	0	0	0	0.64	0	0	0.192	0.697
Csf1r	P2ry6	10116.ENSRNOP00000040411	10116.ENSRNOP00000049439	0	0	0	0	0.412	0	0	0.146	0.476
Csf1r	Fcgr2b	10116.ENSRNOP00000040411	10116.ENSRNOP00000055293	0	0	0	0	0.196	0	0	0.394	0.492
Csf1r	Ptpn6	10116.ENSRNOP00000040411	10116.ENSRNOP00000059867	0	0	0	0	0.591	0.307	0	0.097	0.721
Csf1r	Ptprc	10116.ENSRNOP00000040411	10116.ENSRNOP00000063859	0	0	0	0	0.598	0.138	0	0.664	0.873
Csf2rb	Cybb	10116.ENSRNOP00000000203	10116.ENSRNOP00000031063	0	0	0	0	0.383	0	0	0.12	0.433
Csf2rb	Itgb1	10116.ENSRNOP00000000203	10116.ENSRNOP00000014785	0	0	0	0	0.178	0.397	0	0	0.483
Csf2rb	Ptprc	10116.ENSRNOP00000000203	10116.ENSRNOP00000063859	0	0	0	0	0.607	0.06	0	0.164	0.664
Csf2rb	Itgb2	10116.ENSRNOP00000000203	10116.ENSRNOP00000001639	0	0	0	0	0.591	0.203	0	0.107	0.683
Csf2rb	Il13ra1	10116.ENSRNOP00000000203	10116.ENSRNOP00000017746	0	0	0	0	0.05	0.471	0	0.543	0.75
Csf2rb	Stat5a	10116.ENSRNOP00000000203	10116.ENSRNOP00000026662	0	0	0	0	0.086	0.148	0.9	0.265	0.935
Csf2rb	Ptpn6	10116.ENSRNOP00000000203	10116.ENSRNOP00000059867	0	0	0	0	0.355	0.148	0.9	0.058	0.941
Csrnp1	Gadd45b	10116.ENSRNOP00000045373	10116.ENSRNOP00000026871	0	0	0	0	0.223	0	0	0.362	0.483
Ctbp2	Nrip1	10116.ENSRNOP00000023404	10116.ENSRNOP00000002152	0	0	0	0	0	0.154	0	0.47	0.532
Ctbp2	Snap25	10116.ENSRNOP00000023404	10116.ENSRNOP00000007998	0	0	0	0	0	0	0	0.461	0.461
Ctbp2	Tle1	10116.ENSRNOP00000023404	10116.ENSRNOP00000055692	0	0	0	0	0.063	0.173	0	0.294	0.405
Ctbp2	Kcnip3	10116.ENSRNOP00000023404	10116.ENSRNOP00000047927	0	0	0	0	0	0.42	0	0.285	0.567
Cttn	Tnk2	10116.ENSRNOP00000051742	10116.ENSRNOP00000002411	0	0	0	0	0.063	0.169	0	0.335	0.436
Cttn	Egfr	10116.ENSRNOP00000051742	10116.ENSRNOP00000006087	0	0	0	0	0.064	0.174	0	0.537	0.61
Cttn	Vcl	10116.ENSRNOP00000051742	10116.ENSRNOP00000015179	0	0	0	0	0.064	0.044	0	0.765	0.771
Cttn	Rhoc	10116.ENSRNOP00000051742	10116.ENSRNOP00000017254	0	0	0	0	0.063	0	0	0.518	0.529
Cttn	Wipf1	10116.ENSRNOP00000051742	10116.ENSRNOP00000024922	0	0	0	0	0.064	0.198	0	0.658	0.72
Cttn	Oxct1	10116.ENSRNOP00000051742	10116.ENSRNOP00000063646	0	0	0	0	0	0.464	0	0	0.463
Cttn	Plaur	10116.ENSRNOP00000051742	10116.ENSRNOP00000063960	0	0	0	0	0	0.617	0	0.129	0.652
Cttn	Wasf1	10116.ENSRNOP00000051742	10116.ENSRNOP00000064342	0	0	0	0	0.063	0	0	0.67	0.678
Cybb	Itgb2	10116.ENSRNOP00000031063	10116.ENSRNOP00000001639	0	0	0	0	0.68	0	0.9	0.193	0.971
Cybb	Hmox2	10116.ENSRNOP00000031063	10116.ENSRNOP00000005031	0	0	0	0	0	0	0.9	0.454	0.943
Cybb	Snap25	10116.ENSRNOP00000031063	10116.ENSRNOP00000007998	0	0	0	0	0.049	0.053	0.9	0.047	0.902
Cybb	Xdh	10116.ENSRNOP00000031063	10116.ENSRNOP00000009634	0	0	0	0	0.139	0	0	0.572	0.615
Cybb	Laptm5	10116.ENSRNOP00000031063	10116.ENSRNOP00000015198	0	0	0	0	0.453	0	0	0.09	0.481
Cybb	Kcnab2	10116.ENSRNOP00000031063	10116.ENSRNOP00000015840	0	0	0	0	0.064	0	0.9	0.121	0.91
Cybb	Tnfrsf1b	10116.ENSRNOP00000031063	10116.ENSRNOP00000022478	0	0	0	0	0.175	0	0.9	0.106	0.919
Cybb	Ripk3	10116.ENSRNOP00000031063	10116.ENSRNOP00000027759	0	0	0	0	0.112	0.069	0.8	0.095	0.83
Cybb	Tyrobp	10116.ENSRNOP00000031063	10116.ENSRNOP00000028284	0	0	0	0	0.556	0	0	0.11	0.588
Cybb	Ptprc	10116.ENSRNOP00000031063	10116.ENSRNOP00000063859	0	0	0	0	0.576	0	0	0.307	0.693
Cybb	Dgat1	10116.ENSRNOP00000031063	10116.ENSRNOP00000035110	0	0	0	0	0	0.05	0.9	0.06	0.903
Cybb	Ptprj	10116.ENSRNOP00000031063	10116.ENSRNOP00000044688	0	0	0	0	0.063	0	0.9	0.081	0.906
Cybb	Plaur	10116.ENSRNOP00000031063	10116.ENSRNOP00000063960	0	0	0	0	0.063	0	0.9	0.1	0.908
Cyth2	Trim23	10116.ENSRNOP00000028588	10116.ENSRNOP00000016647	0	0	0	0	0.05	0.59	0	0.487	0.782
Cyth2	Rhoq	10116.ENSRNOP00000028588	10116.ENSRNOP00000020822	0	0	0	0	0	0.193	0	0.305	0.415
Dapp1	Samd14	10116.ENSRNOP00000014139	10116.ENSRNOP00000005519	0	0	0	0	0	0	0	0.583	0.583
Decr2	Sh3glb2	10116.ENSRNOP00000027518	10116.ENSRNOP00000023527	0	0	0	0	0	0	0	0.667	0.667
Dennd2c	Rab36	10116.ENSRNOP00000025365	10116.ENSRNOP00000001772	0	0	0	0	0	0	0	0.5	0.499
Dennd2c	Rab9b	10116.ENSRNOP00000025365	10116.ENSRNOP00000066233	0	0	0	0	0	0	0.9	0.823	0.981
Dgat1	Itgb2	10116.ENSRNOP00000035110	10116.ENSRNOP00000001639	0	0	0	0	0.057	0	0.9	0.047	0.902
Dgat1	Hmox2	10116.ENSRNOP00000035110	10116.ENSRNOP00000005031	0	0	0	0	0.05	0	0.9	0.09	0.906
Dgat1	Snap25	10116.ENSRNOP00000035110	10116.ENSRNOP00000007998	0	0	0	0	0.064	0	0.9	0.042	0.902
Dgat1	Kcnab2	10116.ENSRNOP00000035110	10116.ENSRNOP00000015840	0	0	0	0	0.13	0	0.9	0	0.909
Dgat1	Tnfrsf1b	10116.ENSRNOP00000035110	10116.ENSRNOP00000022478	0	0	0	0	0	0	0.9	0.047	0.9
Dgat1	Ptprj	10116.ENSRNOP00000035110	10116.ENSRNOP00000044688	0	0	0	0	0	0	0.9	0	0.9
Dgat1	Plaur	10116.ENSRNOP00000035110	10116.ENSRNOP00000063960	0	0	0	0	0	0	0.9	0.042	0.9
Dlgap3	Rgs12	10116.ENSRNOP00000019214	10116.ENSRNOP00000045065	0	0	0	0	0	0.501	0	0.208	0.588
Dok4	Ntrk1	10116.ENSRNOP00000021037	10116.ENSRNOP00000018961	0	0	0	0	0	0.435	0	0.064	0.449
Dok4	Ptpn6	10116.ENSRNOP00000021037	10116.ENSRNOP00000059867	0	0	0	0	0.063	0.068	0	0.459	0.486
Dok4	Gfra3	10116.ENSRNOP00000021037	10116.ENSRNOP00000027544	0	0	0	0	0	0	0.9	0.048	0.9
Dtnbp1	Marcks	10116.ENSRNOP00000067149	10116.ENSRNOP00000000707	0	0	0	0	0	0	0	0.52	0.52
Dtnbp1	Nsf	10116.ENSRNOP00000067149	10116.ENSRNOP00000006361	0	0	0	0	0	0.205	0	0.549	0.626
Dtnbp1	Snap25	10116.ENSRNOP00000067149	10116.ENSRNOP00000007998	0	0	0	0	0	0	0	0.607	0.607
E2f6	Ezh2	10116.ENSRNOP00000057241	10116.ENSRNOP00000008149	0	0	0	0	0.064	0.164	0.9	0.526	0.957
Ecel1	Kcnv1	10116.ENSRNOP00000026388	10116.ENSRNOP00000005556	0	0	0	0	0.063	0	0	0.451	0.463
Ecel1	Sox11	10116.ENSRNOP00000026388	10116.ENSRNOP00000040127	0	0	0	0	0.058	0	0	0.39	0.4
Efemp2	Timp1	10116.ENSRNOP00000040335	10116.ENSRNOP00000013745	0	0	0	0	0.406	0.056	0	0.142	0.477
Efemp2	Tgfbi	10116.ENSRNOP00000040335	10116.ENSRNOP00000016389	0	0	0	0	0.064	0	0	0.449	0.462
Egfr	Tnk2	10116.ENSRNOP00000006087	10116.ENSRNOP00000002411	0	0	0	0.608	0	0.321	0	0.58	0.47
Egfr	Fgf12	10116.ENSRNOP00000006087	10116.ENSRNOP00000002650	0	0	0	0	0.063	0	0	0.432	0.445
Egfr	Epn3	10116.ENSRNOP00000006087	10116.ENSRNOP00000004400	0	0	0	0	0.063	0.087	0.6	0.094	0.648
Egfr	Ezh2	10116.ENSRNOP00000006087	10116.ENSRNOP00000008149	0	0	0	0	0	0	0	0.413	0.413
Egfr	Plaur	10116.ENSRNOP00000006087	10116.ENSRNOP00000063960	0	0	0	0	0	0	0	0.417	0.417
Egfr	Gas6	10116.ENSRNOP00000006087	10116.ENSRNOP00000024677	0	0	0	0	0.064	0	0	0.406	0.42
Egfr	S100a4	10116.ENSRNOP00000006087	10116.ENSRNOP00000015958	0	0	0	0	0	0.191	0	0.322	0.428
Egfr	Thbs1	10116.ENSRNOP00000006087	10116.ENSRNOP00000066041	0	0	0	0	0.063	0	0	0.428	0.441
Egfr	Ptprc	10116.ENSRNOP00000006087	10116.ENSRNOP00000063859	0	0	0	0	0	0.11	0	0.446	0.486
Egfr	Ptprj	10116.ENSRNOP00000006087	10116.ENSRNOP00000044688	0	0	0	0	0	0.181	0	0.41	0.496
Egfr	Itgb1	10116.ENSRNOP00000006087	10116.ENSRNOP00000014785	0	0	0	0	0.063	0.181	0	0.398	0.498
Egfr	Mmp16	10116.ENSRNOP00000006087	10116.ENSRNOP00000040229	0	0	0	0	0.063	0.092	0	0.477	0.516
Egfr	Timp1	10116.ENSRNOP00000006087	10116.ENSRNOP00000013745	0	0	0	0	0.063	0	0	0.506	0.517
Egfr	Rhoc	10116.ENSRNOP00000006087	10116.ENSRNOP00000017254	0	0	0	0	0.063	0.131	0	0.463	0.524
Egfr	Vcl	10116.ENSRNOP00000006087	10116.ENSRNOP00000015179	0	0	0	0	0.063	0.11	0	0.513	0.558
Egfr	Sdc1	10116.ENSRNOP00000006087	10116.ENSRNOP00000008582	0	0	0	0	0.064	0	0	0.549	0.56
Egfr	Ptpn6	10116.ENSRNOP00000006087	10116.ENSRNOP00000059867	0	0	0	0	0	0.411	0	0.286	0.561
Egfr	Lingo1	10116.ENSRNOP00000006087	10116.ENSRNOP00000023084	0	0	0	0	0	0.42	0	0.353	0.609
Egfr	Sh3glb2	10116.ENSRNOP00000006087	10116.ENSRNOP00000023527	0	0	0	0	0	0	0.6	0.089	0.62
Egfr	Sh3glb1	10116.ENSRNOP00000006087	10116.ENSRNOP00000017771	0	0	0	0	0	0	0.6	0.102	0.625
Egfr	Jun	10116.ENSRNOP00000006087	10116.ENSRNOP00000011732	0	0	0	0	0.063	0.184	0	0.724	0.77
Egfr	Fcho1	10116.ENSRNOP00000006087	10116.ENSRNOP00000049715	0	0	0	0	0	0.085	0.9	0.083	0.908
Egfr	Sh3gl2	10116.ENSRNOP00000006087	10116.ENSRNOP00000008999	0	0	0	0	0.05	0.191	0.9	0.213	0.931
Egfr	Nrg2	10116.ENSRNOP00000006087	10116.ENSRNOP00000025901	0	0	0	0	0.063	0.502	0.9	0.461	0.971
Egfr	Stat5a	10116.ENSRNOP00000006087	10116.ENSRNOP00000026662	0	0	0	0	0.046	0.61	0.8	0.756	0.979
Elovl2	Mfsd2a	10116.ENSRNOP00000019756	10116.ENSRNOP00000019080	0	0	0	0	0.112	0	0	0.452	0.493
Elovl2	Kcnc3	10116.ENSRNOP00000019756	10116.ENSRNOP00000027062	0	0	0	0	0.097	0	0	0.438	0.47
Elovl2	Nfm	10116.ENSRNOP00000019756	10116.ENSRNOP00000065853	0	0	0	0	0.085	0	0	0.491	0.515
Entpd6	Pde6b	10116.ENSRNOP00000009946	10116.ENSRNOP00000000077	0	0	0	0	0.063	0	0.65	0	0.658
Entpd6	Uck2	10116.ENSRNOP00000009946	10116.ENSRNOP00000005213	0	0	0	0	0.063	0	0.65	0.056	0.663
Entpd6	Impdh1	10116.ENSRNOP00000009946	10116.ENSRNOP00000027173	0	0	0	0	0.063	0	0.9	0	0.902
Epn3	Fcho1	10116.ENSRNOP00000004400	10116.ENSRNOP00000049715	0	0	0	0	0.064	0	0	0.569	0.579
Ezh2	Rcor2	10116.ENSRNOP00000008149	10116.ENSRNOP00000035978	0	0	0	0	0.063	0.049	0	0.398	0.416
Ezh2	Mphosph8	10116.ENSRNOP00000008149	10116.ENSRNOP00000028145	0	0	0	0	0.063	0.203	0	0.29	0.424
Ezh2	Racgap1	10116.ENSRNOP00000008149	10116.ENSRNOP00000024796	0	0	0	0	0.372	0	0	0.228	0.495
Fabp5	Lyz2	10116.ENSRNOP00000064809	10116.ENSRNOP00000007747	0	0	0	0	0.063	0	0.9	0	0.902
Fabp5	Gla	10116.ENSRNOP00000064809	10116.ENSRNOP00000015494	0	0	0	0	0	0	0.9	0.056	0.901
Fabp5	Rab3a	10116.ENSRNOP00000064809	10116.ENSRNOP00000026392	0	0	0	0	0.063	0	0.9	0	0.902
Fabp5	Tyrobp	10116.ENSRNOP00000064809	10116.ENSRNOP00000028284	0	0	0	0	0	0	0.9	0	0.9
Fabp5	Fcgr2b	10116.ENSRNOP00000064809	10116.ENSRNOP00000055293	0	0	0	0	0	0	0.9	0.059	0.901
Fabp5	Nckap1l	10116.ENSRNOP00000064809	10116.ENSRNOP00000058936	0	0	0	0	0	0	0.9	0.163	0.912
Fabp5	Rab9b	10116.ENSRNOP00000064809	10116.ENSRNOP00000066233	0	0	0	0	0	0	0.9	0	0.9
Fam45a	Rhoq	10116.ENSRNOP00000013845	10116.ENSRNOP00000020822	0	0	0	0	0	0	0	0.517	0.517
Fam45a	Rab31	10116.ENSRNOP00000013845	10116.ENSRNOP00000063486	0	0	0	0	0	0	0	0.526	0.526
Fam57b	Sez6l2	10116.ENSRNOP00000026955	10116.ENSRNOP00000035589	0	0	0	0	0.193	0	0	0.623	0.683
Fcgr2b	Itgb2	10116.ENSRNOP00000055293	10116.ENSRNOP00000001639	0	0	0	0	0.616	0	0	0.419	0.767
Fcgr2b	Laptm5	10116.ENSRNOP00000055293	10116.ENSRNOP00000015198	0	0	0	0	0.359	0	0	0.496	0.663
Fcgr2b	Rab3a	10116.ENSRNOP00000055293	10116.ENSRNOP00000026392	0	0	0	0	0	0	0.9	0	0.9
Fcgr2b	Tyrobp	10116.ENSRNOP00000055293	10116.ENSRNOP00000028284	0	0	0	0	0.412	0	0.9	0.391	0.961
Fcgr2b	Ptprc	10116.ENSRNOP00000055293	10116.ENSRNOP00000063859	0	0	0	0	0.29	0.056	0	0.712	0.79
Fcgr2b	Wasf1	10116.ENSRNOP00000055293	10116.ENSRNOP00000064342	0	0	0	0	0	0	0.9	0	0.9
Fcgr2b	Rab9b	10116.ENSRNOP00000055293	10116.ENSRNOP00000066233	0	0	0	0	0	0	0.9	0	0.9
Fcgr2b	Nckap1l	10116.ENSRNOP00000055293	10116.ENSRNOP00000058936	0	0	0	0	0.158	0	0.9	0	0.912
Fcho1	Sh3gl2	10116.ENSRNOP00000049715	10116.ENSRNOP00000008999	0	0	0	0	0.079	0	0.9	0.373	0.937
Fcho1	Gas7	10116.ENSRNOP00000049715	10116.ENSRNOP00000067551	0	0	0	0	0.084	0	0	0.529	0.551
Fgd2	Rhot1	10116.ENSRNOP00000039744	10116.ENSRNOP00000006218	0	0	0	0	0	0.18	0.9	0.048	0.915
Fgd2	Rhoc	10116.ENSRNOP00000039744	10116.ENSRNOP00000017254	0	0	0	0	0	0.18	0.9	0.14	0.923
Fgd2	Rhoq	10116.ENSRNOP00000039744	10116.ENSRNOP00000020822	0	0	0	0	0	0.18	0.9	0.213	0.929
Fgf12	Scn1a	10116.ENSRNOP00000002650	10116.ENSRNOP00000008026	0	0	0	0	0.064	0.318	0	0.147	0.407
Fgf12	Tnfrsf12a	10116.ENSRNOP00000002650	10116.ENSRNOP00000004843	0	0	0	0	0	0	0	0.433	0.433
Fgf12	Nkiras1	10116.ENSRNOP00000002650	10116.ENSRNOP00000011438	0	0	0	0	0.091	0	0	0.46	0.488
Fgf12	Tax1bp3	10116.ENSRNOP00000002650	10116.ENSRNOP00000053298	0	0	0	0	0.855	0	0	0	0.855
Fkbp4	Hsph1	10116.ENSRNOP00000008737	10116.ENSRNOP00000001201	0	0	0	0	0.27	0.153	0	0.363	0.571
Fkbp4	Nrip1	10116.ENSRNOP00000008737	10116.ENSRNOP00000002152	0	0	0	0	0	0	0.9	0.119	0.908
Fkbp4	Trap1	10116.ENSRNOP00000008737	10116.ENSRNOP00000008966	0	0	0	0	0.104	0.357	0	0.208	0.504
Fkbp4	Stip1	10116.ENSRNOP00000008737	10116.ENSRNOP00000028743	0	0	0	0	0.61	0.172	0.9	0.571	0.984
Flnc	Itgb2	10116.ENSRNOP00000027237	10116.ENSRNOP00000001639	0	0	0	0	0.064	0.622	0	0.049	0.634
Flnc	Itgb1	10116.ENSRNOP00000027237	10116.ENSRNOP00000014785	0	0	0	0	0.081	0.617	0.6	0.177	0.868
Flnc	Vcl	10116.ENSRNOP00000027237	10116.ENSRNOP00000015179	0	0	0	0	0.202	0.218	0	0.426	0.611
Flnc	Sned1	10116.ENSRNOP00000027237	10116.ENSRNOP00000022290	0	0	0	0	0.063	0.069	0	0.45	0.478
Flnc	Itga7	10116.ENSRNOP00000027237	10116.ENSRNOP00000058370	0	0	0	0	0.112	0.319	0.6	0.131	0.761
Flrt3	Pcdh8	10116.ENSRNOP00000006454	10116.ENSRNOP00000017599	0	0	0	0	0.067	0	0	0.453	0.468
Frs2	Frs3	10116.ENSRNOP00000007472	10116.ENSRNOP00000019404	0	0	0	0.923	0	0	0.9	0.62	0.904
Frs2	Gfra3	10116.ENSRNOP00000007472	10116.ENSRNOP00000027544	0	0	0	0	0	0	0.9	0.239	0.92
Frs2	Ntrk1	10116.ENSRNOP00000007472	10116.ENSRNOP00000018961	0	0	0	0	0	0.757	0.9	0.525	0.987
Frs3	Sh3glb1	10116.ENSRNOP00000019404	10116.ENSRNOP00000017771	0	0	0	0	0	0	0	0.412	0.412
Frs3	Ntrk1	10116.ENSRNOP00000019404	10116.ENSRNOP00000018961	0	0	0	0	0	0.435	0.9	0.216	0.951
Fxyd5	Timp1	10116.ENSRNOP00000028597	10116.ENSRNOP00000013745	0	0	0	0	0.494	0	0	0	0.494
Gabra1	Usp46	10116.ENSRNOP00000004725	10116.ENSRNOP00000002879	0	0	0	0	0.097	0	0	0.524	0.551
Gabra1	Ntm	10116.ENSRNOP00000004725	10116.ENSRNOP00000037037	0	0	0	0	0.194	0.055	0	0.288	0.41
Gabra1	Kcns1	10116.ENSRNOP00000004725	10116.ENSRNOP00000018364	0	0	0	0	0.105	0	0	0.414	0.453
Gabra1	Kcnab1	10116.ENSRNOP00000004725	10116.ENSRNOP00000051084	0	0	0	0	0.064	0	0	0.442	0.455
Gabra1	Nefl	10116.ENSRNOP00000004725	10116.ENSRNOP00000018599	0	0	0	0	0.226	0	0	0.336	0.464
Gabra1	Snap25	10116.ENSRNOP00000004725	10116.ENSRNOP00000007998	0	0	0	0	0.261	0	0	0.308	0.467
Gabra1	Scn1a	10116.ENSRNOP00000004725	10116.ENSRNOP00000008026	0	0	0	0	0.086	0	0	0.56	0.581
Gabra1	Glrb	10116.ENSRNOP00000004725	10116.ENSRNOP00000014170	0	0	0	0.789	0.153	0.056	0.54	0.428	0.634
Gabra1	Nsf	10116.ENSRNOP00000004725	10116.ENSRNOP00000006361	0	0	0	0	0.16	0.044	0.6	0.185	0.703
Gabra1	Gphn	10116.ENSRNOP00000004725	10116.ENSRNOP00000064099	0	0	0	0	0.063	0.42	0.6	0.477	0.871
Gadd45a	Jun	10116.ENSRNOP00000007698	10116.ENSRNOP00000011732	0	0	0	0	0.365	0	0	0.462	0.644
Gadd45a	Gadd45b	10116.ENSRNOP00000007698	10116.ENSRNOP00000026871	0	0	0	0.951	0.063	0.181	0.8	0.753	0.839
Gadd45a	Gadd45g	10116.ENSRNOP00000007698	10116.ENSRNOP00000018251	0	0	0	0.945	0.111	0.181	0.8	0.708	0.847
Gadd45b	Jun	10116.ENSRNOP00000026871	10116.ENSRNOP00000011732	0	0	0	0	0.2	0	0	0.384	0.486
Gadd45b	Gadd45g	10116.ENSRNOP00000026871	10116.ENSRNOP00000018251	0	0	0	0.945	0.305	0.181	0.8	0.74	0.881
Gal	Gpsm3	10116.ENSRNOP00000020425	10116.ENSRNOP00000000510	0	0	0	0	0	0	0.9	0	0.9
Gal	Npy	10116.ENSRNOP00000020425	10116.ENSRNOP00000013146	0	0	0	0	0	0	0.9	0.608	0.959
Gal	Hrh3	10116.ENSRNOP00000020425	10116.ENSRNOP00000049380	0	0	0	0	0	0.09	0.9	0.095	0.91
Gap43	Marcks	10116.ENSRNOP00000002091	10116.ENSRNOP00000000707	0	0	0	0	0.064	0	0	0.676	0.683
Gap43	Lingo1	10116.ENSRNOP00000002091	10116.ENSRNOP00000023084	0	0	0	0	0.234	0	0	0.307	0.446
Gap43	Sox11	10116.ENSRNOP00000002091	10116.ENSRNOP00000040127	0	0	0	0	0.101	0	0	0.478	0.51
Gap43	Npy	10116.ENSRNOP00000002091	10116.ENSRNOP00000013146	0	0	0	0	0.067	0	0	0.5	0.513
Gap43	Ntrk1	10116.ENSRNOP00000002091	10116.ENSRNOP00000018961	0	0	0	0	0.063	0	0	0.525	0.535
Gap43	Nfm	10116.ENSRNOP00000002091	10116.ENSRNOP00000065853	0	0	0	0	0.282	0	0	0.398	0.55
Gap43	Nrn1	10116.ENSRNOP00000002091	10116.ENSRNOP00000066878	0	0	0	0	0.154	0	0	0.499	0.558
Gap43	Tubb3	10116.ENSRNOP00000002091	10116.ENSRNOP00000023452	0	0	0	0	0.217	0	0	0.479	0.575
Gap43	Snap25	10116.ENSRNOP00000002091	10116.ENSRNOP00000007998	0	0	0	0	0.335	0	0	0.535	0.678
Gap43	Nefl	10116.ENSRNOP00000002091	10116.ENSRNOP00000018599	0	0	0	0	0.316	0	0	0.593	0.71
Gap43	Stmn2	10116.ENSRNOP00000002091	10116.ENSRNOP00000015720	0	0	0	0	0.559	0	0	0.607	0.819
Gas6	Serping1	10116.ENSRNOP00000024677	10116.ENSRNOP00000009817	0	0	0	0	0.063	0	0.9	0.16	0.914
Gas6	Timp1	10116.ENSRNOP00000024677	10116.ENSRNOP00000013745	0	0	0	0	0.063	0	0.9	0.105	0.908
Gas6	Igfbp4	10116.ENSRNOP00000024677	10116.ENSRNOP00000014153	0	0	0	0	0.102	0	0.9	0.164	0.918
Gas6	Scg2	10116.ENSRNOP00000024677	10116.ENSRNOP00000020219	0	0	0	0	0	0	0.9	0.087	0.904
Gas6	Vgf	10116.ENSRNOP00000024677	10116.ENSRNOP00000050024	0	0	0	0	0	0	0.9	0	0.9
Gas6	Ola1	10116.ENSRNOP00000024677	10116.ENSRNOP00000026040	0	0	0	0	0	0	0.9	0	0.9
Gas6	Ltbp1	10116.ENSRNOP00000024677	10116.ENSRNOP00000040099	0	0	0	0.573	0.064	0	0.9	0.078	0.904
Gas6	Thbs1	10116.ENSRNOP00000024677	10116.ENSRNOP00000066041	0	0	0	0	0.063	0	0.9	0.282	0.926
Gas7	Has1	10116.ENSRNOP00000067551	10116.ENSRNOP00000014824	0	0	0	0	0.158	0.203	0	0.203	0.419
Gas7	Hs3st2	10116.ENSRNOP00000067551	10116.ENSRNOP00000023773	0	0	0	0	0.094	0	0	0.392	0.426
Gas7	Wipf1	10116.ENSRNOP00000067551	10116.ENSRNOP00000024922	0	0	0	0	0	0.368	0	0.226	0.489
Gas7	Smad1	10116.ENSRNOP00000067551	10116.ENSRNOP00000025079	0	0	0	0	0	0.403	0	0.058	0.413
Gas7	Grid2ip	10116.ENSRNOP00000067551	10116.ENSRNOP00000039762	0	0	0	0	0.064	0.526	0	0.2	0.614
Gch1	Xdh	10116.ENSRNOP00000014821	10116.ENSRNOP00000009634	0	0	0	0	0.063	0	0	0.533	0.544
Gch1	Kcns1	10116.ENSRNOP00000014821	10116.ENSRNOP00000018364	0	0	0	0	0.063	0	0	0.415	0.428
Gfm1	Lrpprc	10116.ENSRNOP00000040081	10116.ENSRNOP00000008200	0	0	0	0	0.487	0	0	0.266	0.607
Gfm1	Trap1	10116.ENSRNOP00000040081	10116.ENSRNOP00000008966	0	0	0	0	0.086	0.046	0	0.636	0.655
Gfm1	Rps20	10116.ENSRNOP00000040081	10116.ENSRNOP00000011314	0.081	0	0	0	0.362	0.397	0	0.119	0.646
Gfm1	Ndufs1	10116.ENSRNOP00000040081	10116.ENSRNOP00000015851	0.053	0	0	0	0.295	0	0	0.332	0.515
Gfm1	Gpr162	10116.ENSRNOP00000040081	10116.ENSRNOP00000021669	0	0	0	0	0	0	0	0.527	0.527
Gfm1	Ola1	10116.ENSRNOP00000040081	10116.ENSRNOP00000026040	0.081	0	0.276	0	0.336	0.068	0	0.206	0.613
Gfm1	Rpl18	10116.ENSRNOP00000040081	10116.ENSRNOP00000028555	0	0	0	0	0.275	0.494	0	0.091	0.637
Gfm1	Rps18	10116.ENSRNOP00000040081	10116.ENSRNOP00000030371	0.083	0	0	0	0.385	0.408	0	0.13	0.67
Gfm1	Rps25	10116.ENSRNOP00000040081	10116.ENSRNOP00000033144	0	0	0	0	0.137	0.409	0	0.068	0.483
Gfm1	Rps15	10116.ENSRNOP00000040081	10116.ENSRNOP00000035156	0.088	0	0	0	0.467	0.448	0	0.161	0.744
Gfm1	Rpl36a	10116.ENSRNOP00000040081	10116.ENSRNOP00000049014	0	0	0	0	0.093	0.403	0	0.096	0.467
Gfm1	Hspd1	10116.ENSRNOP00000040081	10116.ENSRNOP00000063666	0	0	0	0	0.398	0.149	0	0.121	0.511
Gfra3	Ntrk1	10116.ENSRNOP00000027544	10116.ENSRNOP00000018961	0	0	0	0	0	0	0	0.496	0.495
Gla	Lyz2	10116.ENSRNOP00000015494	10116.ENSRNOP00000007747	0	0	0	0	0	0	0.9	0	0.9
Glrb	Lgi3	10116.ENSRNOP00000014170	10116.ENSRNOP00000015104	0	0	0	0	0.098	0	0	0.432	0.466
Glrb	Gphn	10116.ENSRNOP00000014170	10116.ENSRNOP00000064099	0	0	0	0	0	0.99	0	0.743	0.997
Gpc5	Sdc1	10116.ENSRNOP00000054472	10116.ENSRNOP00000008582	0	0	0	0	0.047	0	0	0.435	0.439
Gphn	Nsf	10116.ENSRNOP00000064099	10116.ENSRNOP00000006361	0.044	0	0	0	0.063	0	0	0.493	0.506
Gpr137	Gprc5c	10116.ENSRNOP00000028707	10116.ENSRNOP00000004256	0	0	0	0	0	0	0	0.64	0.64
Gpr137	Gpr162	10116.ENSRNOP00000028707	10116.ENSRNOP00000021669	0	0	0	0	0.114	0	0	0.404	0.449
Gpr137	Slc7a6os	10116.ENSRNOP00000028707	10116.ENSRNOP00000027200	0	0	0	0	0	0	0	0.409	0.408
Gpr162	Tmem150c	10116.ENSRNOP00000021669	10116.ENSRNOP00000003076	0	0	0	0	0.064	0	0	0.537	0.548
Gpr162	Gprc5c	10116.ENSRNOP00000021669	10116.ENSRNOP00000004256	0	0	0	0	0	0	0	0.419	0.418
Gpr162	Gpr22	10116.ENSRNOP00000021669	10116.ENSRNOP00000011659	0	0	0	0	0.077	0	0	0.532	0.549
Gpr162	Hrh3	10116.ENSRNOP00000021669	10116.ENSRNOP00000049380	0	0	0	0	0.08	0	0	0.376	0.401
Gpsm3	Rgs12	10116.ENSRNOP00000000510	10116.ENSRNOP00000045065	0	0	0	0	0	0	0	0.756	0.756
Gpsm3	Hrh3	10116.ENSRNOP00000000510	10116.ENSRNOP00000049380	0	0	0	0	0	0	0.9	0	0.9
Gpsm3	Npy	10116.ENSRNOP00000000510	10116.ENSRNOP00000013146	0	0	0	0	0	0	0.9	0.099	0.906
Grsf1	Lrpprc	10116.ENSRNOP00000004551	10116.ENSRNOP00000008200	0	0	0	0	0.09	0	0	0.544	0.568
H3f3b	Mphosph8	10116.ENSRNOP00000004329	10116.ENSRNOP00000028145	0	0	0	0	0.05	0.351	0	0.126	0.414
H3f3b	Rps20	10116.ENSRNOP00000004329	10116.ENSRNOP00000011314	0	0	0	0	0.331	0	0	0.168	0.42
H3f3b	Rcor2	10116.ENSRNOP00000004329	10116.ENSRNOP00000035978	0	0	0	0	0	0.455	0	0.112	0.495
Hapln4	Has1	10116.ENSRNOP00000064949	10116.ENSRNOP00000014824	0	0	0	0	0	0	0	0.455	0.455
Hapln4	Tm6sf1	10116.ENSRNOP00000064949	10116.ENSRNOP00000059206	0	0	0	0	0.063	0	0	0.664	0.671
Hcn2	Kcnab1	10116.ENSRNOP00000011837	10116.ENSRNOP00000051084	0	0	0	0	0.063	0.165	0	0.411	0.499
Hmg20a	Rcor2	10116.ENSRNOP00000022976	10116.ENSRNOP00000035978	0	0	0	0	0.049	0.558	0	0.174	0.622
Hmox2	Itgb2	10116.ENSRNOP00000005031	10116.ENSRNOP00000001639	0	0	0	0	0	0	0.9	0.049	0.9
Hmox2	Jun	10116.ENSRNOP00000005031	10116.ENSRNOP00000011732	0	0	0	0	0	0	0	0.445	0.445
Hmox2	Snap25	10116.ENSRNOP00000005031	10116.ENSRNOP00000007998	0	0	0	0	0	0	0.9	0	0.9
Hmox2	Ptprj	10116.ENSRNOP00000005031	10116.ENSRNOP00000044688	0	0	0	0	0	0	0.9	0	0.9
Hmox2	Kcnab2	10116.ENSRNOP00000005031	10116.ENSRNOP00000015840	0.045	0	0	0	0.064	0	0.9	0	0.902
Hmox2	Plaur	10116.ENSRNOP00000005031	10116.ENSRNOP00000063960	0	0	0	0	0.063	0	0.9	0	0.902
Hmox2	Tnfrsf1b	10116.ENSRNOP00000005031	10116.ENSRNOP00000022478	0	0	0	0	0.047	0	0.9	0.216	0.918
Hn1	Scg2	10116.ENSRNOP00000004862	10116.ENSRNOP00000020219	0	0	0	0	0	0	0	0.408	0.408
Hn1	Tgfbi	10116.ENSRNOP00000004862	10116.ENSRNOP00000016389	0	0	0	0	0	0	0	0.439	0.439
Hoxd1	Mafb	10116.ENSRNOP00000002140	10116.ENSRNOP00000021452	0	0	0	0	0	0.069	0	0.386	0.403
Hoxd1	Kcnab2	10116.ENSRNOP00000002140	10116.ENSRNOP00000015840	0	0	0	0	0	0	0	0.405	0.405
Hrh3	Htr3a	10116.ENSRNOP00000049380	10116.ENSRNOP00000008965	0	0	0	0	0.063	0	0	0.419	0.432
Hrh3	Npy	10116.ENSRNOP00000049380	10116.ENSRNOP00000013146	0	0	0	0	0.064	0.086	0.9	0.306	0.932
Hrh3	Vgf	10116.ENSRNOP00000049380	10116.ENSRNOP00000050024	0	0	0	0	0.064	0	0	0.47	0.483
Hs3st2	Sdc1	10116.ENSRNOP00000023773	10116.ENSRNOP00000008582	0	0	0	0	0	0	0.9	0.237	0.92
Hspd1	Hsph1	10116.ENSRNOP00000063666	10116.ENSRNOP00000001201	0.044	0	0	0	0.587	0.212	0	0.607	0.861
Hspd1	Trap1	10116.ENSRNOP00000063666	10116.ENSRNOP00000008966	0	0	0	0	0.453	0.309	0	0.355	0.735
Hspd1	Itgb1	10116.ENSRNOP00000063666	10116.ENSRNOP00000014785	0	0	0	0	0.333	0.162	0	0.051	0.423
Hspd1	Slc25a5	10116.ENSRNOP00000063666	10116.ENSRNOP00000015913	0	0	0	0	0.359	0.138	0	0.08	0.448
Hspd1	Slc25a20	10116.ENSRNOP00000063666	10116.ENSRNOP00000027520	0	0	0	0	0.58	0.056	0	0.077	0.602
Hspd1	Stip1	10116.ENSRNOP00000063666	10116.ENSRNOP00000028743	0	0	0	0	0.593	0	0	0.403	0.747
Hspd1	Ppm1b	10116.ENSRNOP00000063666	10116.ENSRNOP00000041472	0	0	0	0	0.686	0.11	0	0.049	0.711
Hsph1	Usp46	10116.ENSRNOP00000001201	10116.ENSRNOP00000002879	0	0	0	0	0.045	0	0	0.441	0.443
Hsph1	Trap1	10116.ENSRNOP00000001201	10116.ENSRNOP00000008966	0	0	0	0	0.401	0.407	0	0.209	0.694
Hsph1	Stip1	10116.ENSRNOP00000001201	10116.ENSRNOP00000028743	0	0	0	0	0.875	0.422	0	0.571	0.966
Htr3a	Npy	10116.ENSRNOP00000008965	10116.ENSRNOP00000013146	0	0	0	0	0.063	0	0	0.64	0.648
Ica1	Sik1	10116.ENSRNOP00000011651	10116.ENSRNOP00000001579	0	0	0	0	0	0	0	0.516	0.516
Ifi30	Laptm5	10116.ENSRNOP00000026225	10116.ENSRNOP00000015198	0	0	0	0	0.552	0	0	0	0.552
Ifi30	Ptpn6	10116.ENSRNOP00000026225	10116.ENSRNOP00000059867	0	0	0	0	0.412	0	0	0.107	0.452
Ifi30	Tyrobp	10116.ENSRNOP00000026225	10116.ENSRNOP00000028284	0	0	0	0	0.661	0	0	0.11	0.685
Igfbp4	Timp1	10116.ENSRNOP00000014153	10116.ENSRNOP00000013745	0	0	0	0	0.064	0.048	0.9	0.252	0.924
Igfbp4	Scg2	10116.ENSRNOP00000014153	10116.ENSRNOP00000020219	0	0	0	0	0	0	0.9	0.047	0.9
Igfbp4	Vgf	10116.ENSRNOP00000014153	10116.ENSRNOP00000050024	0	0	0	0	0	0	0.9	0.094	0.905
Igfbp4	Ltbp1	10116.ENSRNOP00000014153	10116.ENSRNOP00000040099	0	0	0	0	0.064	0	0.9	0.096	0.908
Il13ra1	RragB	10116.ENSRNOP00000017746	10116.ENSRNOP00000004235	0	0	0	0	0	0.434	0	0.065	0.448
Immt	Ndufs1	10116.ENSRNOP00000051091	10116.ENSRNOP00000015851	0	0	0	0	0.617	0	0	0.304	0.722
Immt	Pdcl3	10116.ENSRNOP00000051091	10116.ENSRNOP00000017882	0	0	0	0	0	0	0	0.491	0.491
Immt	Sucla2	10116.ENSRNOP00000051091	10116.ENSRNOP00000060229	0	0	0	0	0.419	0	0	0.241	0.541
Impdh1	Rhoc	10116.ENSRNOP00000027173	10116.ENSRNOP00000017254	0	0	0	0	0.081	0.05	0	0.439	0.467
Impdh1	Ola1	10116.ENSRNOP00000027173	10116.ENSRNOP00000026040	0.098	0	0	0	0.136	0	0	0.321	0.424
Impdh1	Skiv2l2	10116.ENSRNOP00000027173	10116.ENSRNOP00000057426	0	0	0	0	0.181	0.406	0	0	0.492
Impdh1	Iqcb1	10116.ENSRNOP00000027173	10116.ENSRNOP00000061216	0	0	0	0	0	0	0	0.697	0.697
Inpp5j	Phyhipl	10116.ENSRNOP00000026293	10116.ENSRNOP00000000299	0	0	0	0	0.102	0	0	0.414	0.451
Inpp5j	Zcchc12	10116.ENSRNOP00000026293	10116.ENSRNOP00000017567	0	0	0	0	0.077	0	0	0.377	0.4
Inpp5j	Itpkc	10116.ENSRNOP00000026293	10116.ENSRNOP00000018696	0	0	0	0	0.049	0	0.9	0.1	0.906
Inpp5j	Plcd4	10116.ENSRNOP00000026293	10116.ENSRNOP00000022234	0	0	0	0	0.059	0.152	0.65	0.048	0.698
Inpp5j	Plcd1	10116.ENSRNOP00000026293	10116.ENSRNOP00000042824	0	0	0	0	0	0.152	0.65	0.048	0.692
Iqcb1	Pde6b	10116.ENSRNOP00000061216	10116.ENSRNOP00000000077	0	0	0	0	0.078	0	0	0.401	0.424
Itga7	Itgb2	10116.ENSRNOP00000058370	10116.ENSRNOP00000001639	0	0	0	0	0.063	0.472	0	0.495	0.728
Itga7	Itgb1	10116.ENSRNOP00000058370	10116.ENSRNOP00000014785	0	0	0	0	0.063	0.472	0.9	0.66	0.98
Itga7	Ptprc	10116.ENSRNOP00000058370	10116.ENSRNOP00000063859	0	0	0	0	0.063	0.208	0	0.335	0.464
Itga7	Thbs1	10116.ENSRNOP00000058370	10116.ENSRNOP00000066041	0	0	0	0	0	0.168	0.6	0.093	0.671
Itgb1	Itgb2	10116.ENSRNOP00000014785	10116.ENSRNOP00000001639	0	0	0	0.926	0.063	0	0.8	0.566	0.812
Itgb1	Sema7a	10116.ENSRNOP00000014785	10116.ENSRNOP00000010620	0	0	0	0	0.063	0.084	0.8	0.21	0.846
Itgb1	Timp1	10116.ENSRNOP00000014785	10116.ENSRNOP00000013745	0	0	0	0	0.148	0.068	0	0.455	0.53
Itgb1	Thbs1	10116.ENSRNOP00000014785	10116.ENSRNOP00000066041	0	0	0	0	0.141	0.181	0.6	0.254	0.762
Itgb1	Ptpn6	10116.ENSRNOP00000014785	10116.ENSRNOP00000059867	0	0	0	0	0.122	0.11	0.8	0.05	0.831
Itgb1	Vcl	10116.ENSRNOP00000014785	10116.ENSRNOP00000015179	0	0	0	0	0.19	0.42	0	0.67	0.831
Itgb1	Ptprc	10116.ENSRNOP00000014785	10116.ENSRNOP00000063859	0	0	0	0	0.121	0.305	0	0.884	0.923
Itgb2	Nckap1l	10116.ENSRNOP00000001639	10116.ENSRNOP00000058936	0	0	0	0	0.231	0	0	0.265	0.411
Itgb2	Vcl	10116.ENSRNOP00000001639	10116.ENSRNOP00000015179	0	0	0	0	0.063	0.256	0	0.38	0.53
Itgb2	Lcp1	10116.ENSRNOP00000001639	10116.ENSRNOP00000014502	0	0	0	0	0.589	0.213	0	0.144	0.699
Itgb2	Ptpn6	10116.ENSRNOP00000001639	10116.ENSRNOP00000059867	0	0	0	0	0.654	0.11	0	0.151	0.716
Itgb2	Tyrobp	10116.ENSRNOP00000001639	10116.ENSRNOP00000028284	0	0	0	0	0.839	0	0	0.282	0.88
Itgb2	Laptm5	10116.ENSRNOP00000001639	10116.ENSRNOP00000015198	0	0	0	0	0.853	0	0	0.23	0.882
Itgb2	Ptprc	10116.ENSRNOP00000001639	10116.ENSRNOP00000063859	0	0	0	0	0.805	0.179	0	0.358	0.888
Itgb2	Snap25	10116.ENSRNOP00000001639	10116.ENSRNOP00000007998	0	0	0	0	0.064	0	0.9	0	0.902
Itgb2	Kcnab2	10116.ENSRNOP00000001639	10116.ENSRNOP00000015840	0	0	0	0	0.067	0	0.9	0	0.902
Itgb2	Ptprj	10116.ENSRNOP00000001639	10116.ENSRNOP00000044688	0	0	0	0	0.063	0.11	0.9	0	0.909
Itgb2	Plaur	10116.ENSRNOP00000001639	10116.ENSRNOP00000063960	0	0	0	0	0.063	0.169	0.9	0.112	0.921
Itgb2	Tnfrsf1b	10116.ENSRNOP00000001639	10116.ENSRNOP00000022478	0	0	0	0	0.146	0	0.9	0.18	0.923
Itpkc	Jun	10116.ENSRNOP00000018696	10116.ENSRNOP00000011732	0	0	0	0	0.063	0	0	0.415	0.428
Itpkc	Plcd4	10116.ENSRNOP00000018696	10116.ENSRNOP00000022234	0	0	0	0	0	0	0.65	0.078	0.663
Itpkc	Plcd1	10116.ENSRNOP00000018696	10116.ENSRNOP00000042824	0	0	0	0	0.063	0	0.65	0.078	0.671
Jun	Nrip1	10116.ENSRNOP00000011732	10116.ENSRNOP00000002152	0	0	0	0	0	0.181	0	0.374	0.465
Jun	Ntrk1	10116.ENSRNOP00000011732	10116.ENSRNOP00000018961	0	0	0	0	0	0.14	0	0.335	0.403
Jun	Mmp16	10116.ENSRNOP00000011732	10116.ENSRNOP00000040229	0	0	0	0	0.05	0.068	0	0.405	0.427
Jun	Timp1	10116.ENSRNOP00000011732	10116.ENSRNOP00000013745	0	0	0	0	0	0	0	0.455	0.455
Jun	Nfil3	10116.ENSRNOP00000011732	10116.ENSRNOP00000015525	0	0	0	0	0.111	0.151	0	0.355	0.47
Jun	Stat5a	10116.ENSRNOP00000011732	10116.ENSRNOP00000026662	0	0	0	0	0	0.219	0	0.451	0.553
Jun	Mafb	10116.ENSRNOP00000011732	10116.ENSRNOP00000021452	0	0	0	0	0.063	0.42	0	0.35	0.616
Jun	Klf6	10116.ENSRNOP00000011732	10116.ENSRNOP00000023033	0	0	0	0	0.864	0.096	0	0.454	0.927
Kbtbd2	Lrp11	10116.ENSRNOP00000018442	10116.ENSRNOP00000019181	0	0	0	0	0	0	0	0.537	0.537
Kcnab1	Kcnv1	10116.ENSRNOP00000051084	10116.ENSRNOP00000005556	0	0	0	0	0.063	0.157	0.9	0.416	0.947
Kcnab1	Kcns1	10116.ENSRNOP00000051084	10116.ENSRNOP00000018364	0	0	0	0	0.063	0.157	0.9	0.205	0.928
Kcnab1	Kcnc3	10116.ENSRNOP00000051084	10116.ENSRNOP00000027062	0	0	0	0	0.063	0.157	0.9	0.528	0.957
Kcnab2	Kcnv1	10116.ENSRNOP00000015840	10116.ENSRNOP00000005556	0	0	0	0	0.063	0.157	0.9	0.41	0.947
Kcnab2	Snap25	10116.ENSRNOP00000015840	10116.ENSRNOP00000007998	0	0	0	0	0.166	0	0.9	0.049	0.913
Kcnab2	Plaur	10116.ENSRNOP00000015840	10116.ENSRNOP00000063960	0	0	0	0	0	0	0.9	0	0.9
Kcnab2	Tnfrsf1b	10116.ENSRNOP00000015840	10116.ENSRNOP00000022478	0	0	0	0	0.063	0	0.9	0	0.902
Kcnab2	Ptprj	10116.ENSRNOP00000015840	10116.ENSRNOP00000044688	0	0	0	0	0.063	0	0.9	0	0.902
Kcnab2	Kcns1	10116.ENSRNOP00000015840	10116.ENSRNOP00000018364	0	0	0	0	0.076	0.157	0.9	0.252	0.933
Kcnab2	Kcnc3	10116.ENSRNOP00000015840	10116.ENSRNOP00000027062	0	0	0	0	0.139	0.157	0.9	0.625	0.969
Kcnc3	Syt3	10116.ENSRNOP00000027062	10116.ENSRNOP00000026251	0	0	0	0	0.119	0	0	0.502	0.543
Kcnc3	Rps15	10116.ENSRNOP00000027062	10116.ENSRNOP00000035156	0	0	0	0	0.219	0.278	0	0.043	0.413
Kcnc3	Kcnn2	10116.ENSRNOP00000027062	10116.ENSRNOP00000060708	0	0	0	0	0.099	0	0	0.384	0.422
Kcnc3	Rpl18	10116.ENSRNOP00000027062	10116.ENSRNOP00000028555	0	0	0	0	0.274	0.313	0	0.048	0.483
Kcnip3	Kcnv1	10116.ENSRNOP00000047927	10116.ENSRNOP00000005556	0	0	0	0	0.097	0.174	0	0.288	0.423
Kcns1	Lrfn5	10116.ENSRNOP00000018364	10116.ENSRNOP00000007600	0	0	0	0	0.098	0	0	0.387	0.423
Kcns1	Rps15	10116.ENSRNOP00000018364	10116.ENSRNOP00000035156	0	0	0	0	0.219	0.278	0	0.043	0.413
Kcns1	Rpl18	10116.ENSRNOP00000018364	10116.ENSRNOP00000028555	0	0	0	0	0.274	0.313	0	0.048	0.483
Kcnv1	Rps15	10116.ENSRNOP00000005556	10116.ENSRNOP00000035156	0	0	0	0	0.219	0.278	0	0.043	0.413
Kcnv1	Rpl18	10116.ENSRNOP00000005556	10116.ENSRNOP00000028555	0	0	0	0	0.274	0.313	0	0.048	0.483
Kif22	Pdcl3	10116.ENSRNOP00000064910	10116.ENSRNOP00000017882	0	0	0	0	0.063	0	0	0.503	0.514
Kif22	Racgap1	10116.ENSRNOP00000064910	10116.ENSRNOP00000024796	0	0	0	0	0.501	0.215	0	0.145	0.636
Kif22	Tubb6	10116.ENSRNOP00000064910	10116.ENSRNOP00000024947	0	0	0	0	0.055	0.201	0	0.315	0.438
Kif22	Sez6l2	10116.ENSRNOP00000064910	10116.ENSRNOP00000035589	0	0	0	0	0	0	0	0.527	0.527
Kif22	Smagp	10116.ENSRNOP00000064910	10116.ENSRNOP00000066061	0	0	0	0	0	0	0	0.58	0.58
Klf6	Tnfrsf12a	10116.ENSRNOP00000023033	10116.ENSRNOP00000004843	0	0	0	0	0.399	0	0	0.104	0.438
Klhl17	Usp46	10116.ENSRNOP00000027547	10116.ENSRNOP00000002879	0	0	0	0	0.05	0	0	0.544	0.548
Lactb2	Lrpprc	10116.ENSRNOP00000010369	10116.ENSRNOP00000008200	0	0	0	0	0.066	0	0	0.456	0.471
Lactb2	Ola1	10116.ENSRNOP00000010369	10116.ENSRNOP00000026040	0.086	0	0	0	0	0	0	0.523	0.545
Lactb2	Sft2d2	10116.ENSRNOP00000010369	10116.ENSRNOP00000068143	0	0	0	0	0	0	0	0.629	0.629
Laptm5	Lcp1	10116.ENSRNOP00000015198	10116.ENSRNOP00000014502	0	0	0	0	0.587	0	0	0	0.587
Laptm5	Ptpn6	10116.ENSRNOP00000015198	10116.ENSRNOP00000059867	0	0	0	0	0.421	0	0	0.067	0.437
Laptm5	Ptprc	10116.ENSRNOP00000015198	10116.ENSRNOP00000063859	0	0	0	0	0.696	0	0	0.08	0.709
Laptm5	Nckap1l	10116.ENSRNOP00000015198	10116.ENSRNOP00000058936	0	0	0	0	0.63	0	0	0.361	0.754
Laptm5	Tyrobp	10116.ENSRNOP00000015198	10116.ENSRNOP00000028284	0	0	0	0	0.795	0	0	0.303	0.851
Lcp1	Tyrobp	10116.ENSRNOP00000014502	10116.ENSRNOP00000028284	0	0	0	0	0.459	0	0	0.152	0.521
Lcp1	Serf2	10116.ENSRNOP00000014502	10116.ENSRNOP00000052998	0	0	0	0	0	0	0	0.527	0.527
Lcp1	Ptpn6	10116.ENSRNOP00000014502	10116.ENSRNOP00000059867	0	0	0	0	0.519	0.048	0	0.081	0.542
Lcp1	Ptprc	10116.ENSRNOP00000014502	10116.ENSRNOP00000063859	0	0	0	0	0.583	0.048	0	0.161	0.638
Ldhb	Mdh1	10116.ENSRNOP00000017965	10116.ENSRNOP00000011429	0	0	0	0.577	0.153	0.173	0	0.739	0.495
Ldhb	Pfkm	10116.ENSRNOP00000017965	10116.ENSRNOP00000013374	0.081	0	0	0	0.091	0	0	0.648	0.68
Lingo1	Ntrk1	10116.ENSRNOP00000023084	10116.ENSRNOP00000018961	0	0	0	0	0	0.114	0	0.554	0.588
Lrfn5	Lrrn2	10116.ENSRNOP00000007600	10116.ENSRNOP00000012844	0	0	0	0.586	0.203	0	0	0.676	0.421
Lrfn5	Tmem130	10116.ENSRNOP00000007600	10116.ENSRNOP00000032928	0	0	0	0	0.225	0	0	0.37	0.491
Lrfn5	Ntng1	10116.ENSRNOP00000007600	10116.ENSRNOP00000060409	0	0	0	0	0.142	0.142	0	0.442	0.553
Lrp11	Lrp3	10116.ENSRNOP00000019181	10116.ENSRNOP00000015384	0	0	0	0	0.095	0	0	0.537	0.563
Lrp11	Stmn2	10116.ENSRNOP00000019181	10116.ENSRNOP00000015720	0	0	0	0	0.097	0	0	0.454	0.485
Lrp11	Sorl1	10116.ENSRNOP00000019181	10116.ENSRNOP00000056722	0	0	0	0	0.063	0	0	0.427	0.44
Lrpprc	Ppm1b	10116.ENSRNOP00000008200	10116.ENSRNOP00000041472	0	0	0	0	0.063	0	0	0.497	0.508
Lrpprc	Ndufs1	10116.ENSRNOP00000008200	10116.ENSRNOP00000015851	0	0	0	0	0.479	0	0	0.313	0.627
Lrrn1	Sez6l2	10116.ENSRNOP00000008879	10116.ENSRNOP00000035589	0	0	0	0	0.144	0	0	0.523	0.574
Lsp1	Ptprc	10116.ENSRNOP00000051747	10116.ENSRNOP00000063859	0	0	0	0	0.25	0.044	0	0.266	0.428
Ltbp1	Timp1	10116.ENSRNOP00000040099	10116.ENSRNOP00000013745	0	0	0	0	0.094	0.056	0.9	0.265	0.928
Ltbp1	Scg2	10116.ENSRNOP00000040099	10116.ENSRNOP00000020219	0	0	0	0	0	0	0.9	0	0.9
Ltbp1	Vgf	10116.ENSRNOP00000040099	10116.ENSRNOP00000050024	0	0	0	0	0	0	0.9	0	0.9
Ltbp1	Thbs1	10116.ENSRNOP00000040099	10116.ENSRNOP00000066041	0	0	0	0	0.149	0.153	0.8	0.563	0.928
Lyz2	Serping1	10116.ENSRNOP00000007747	10116.ENSRNOP00000009817	0	0	0	0	0.097	0	0	0.365	0.402
Lyz2	Ptprc	10116.ENSRNOP00000007747	10116.ENSRNOP00000063859	0	0	0	0	0.258	0	0	0.335	0.486
Lyz2	Tyrobp	10116.ENSRNOP00000007747	10116.ENSRNOP00000028284	0	0	0	0	0.457	0	0	0.23	0.564
Lyz2	Ypel5	10116.ENSRNOP00000007747	10116.ENSRNOP00000038910	0	0	0	0	0	0	0.9	0.047	0.9
Lyz2	Vcl	10116.ENSRNOP00000007747	10116.ENSRNOP00000015179	0	0	0	0	0	0	0.9	0.091	0.905
Lyz2	Ptpn6	10116.ENSRNOP00000007747	10116.ENSRNOP00000059867	0	0	0	0	0.168	0	0.9	0	0.913
Maged1	Ntrk1	10116.ENSRNOP00000009870	10116.ENSRNOP00000018961	0	0	0	0	0	0.192	0	0.485	0.566
Marcks	Snap25	10116.ENSRNOP00000000707	10116.ENSRNOP00000007998	0	0	0	0	0	0	0	0.404	0.404
Marcks	Stmn2	10116.ENSRNOP00000000707	10116.ENSRNOP00000015720	0	0	0	0	0.063	0	0	0.442	0.454
Mat2b	Rhot1	10116.ENSRNOP00000004269	10116.ENSRNOP00000006218	0	0	0	0	0.063	0.044	0.9	0	0.902
Mcu	Orai2	10116.ENSRNOP00000067686	10116.ENSRNOP00000001938	0	0	0	0	0	0	0	0.442	0.442
Mcu	Rhot1	10116.ENSRNOP00000067686	10116.ENSRNOP00000006218	0	0	0	0	0.064	0	0	0.418	0.431
Mcu	Tspo	10116.ENSRNOP00000067686	10116.ENSRNOP00000014089	0	0	0	0	0.05	0	0	0.404	0.409
Mdh1	Sucla2	10116.ENSRNOP00000011429	10116.ENSRNOP00000060229	0.084	0	0	0	0.228	0.073	0	0.244	0.438
Mdh1	Ndufs1	10116.ENSRNOP00000011429	10116.ENSRNOP00000015851	0	0	0	0	0.203	0.086	0	0.309	0.453
Mdh1	Pfkm	10116.ENSRNOP00000011429	10116.ENSRNOP00000013374	0.081	0	0	0	0.064	0	0	0.463	0.497
Mdh1	Ndufs3	10116.ENSRNOP00000011429	10116.ENSRNOP00000012425	0.094	0	0	0	0.41	0	0	0.196	0.533
Mdh1	Slc25a5	10116.ENSRNOP00000011429	10116.ENSRNOP00000015913	0	0	0	0	0.413	0	0	0.273	0.555
Mfsd2a	Slc25a20	10116.ENSRNOP00000019080	10116.ENSRNOP00000027520	0	0	0	0	0.067	0	0	0.584	0.595
Mmp16	Timp1	10116.ENSRNOP00000040229	10116.ENSRNOP00000013745	0	0	0	0	0.05	0.606	0	0.649	0.857
Mmp16	Spock3	10116.ENSRNOP00000040229	10116.ENSRNOP00000056503	0	0	0	0	0.08	0.142	0	0.596	0.653
Mmp19	Vgf	10116.ENSRNOP00000008909	10116.ENSRNOP00000050024	0	0	0	0	0	0	0	0.526	0.526
Mmp19	Timp1	10116.ENSRNOP00000008909	10116.ENSRNOP00000013745	0	0	0	0	0.098	0.481	0	0.419	0.704
Ncald	Ppp3cb	10116.ENSRNOP00000062447	10116.ENSRNOP00000010476	0	0	0.31	0	0.063	0.196	0	0.158	0.503
Nckap1l	Wipf1	10116.ENSRNOP00000058936	10116.ENSRNOP00000024922	0	0	0	0	0.132	0	0.9	0.286	0.932
Nckap1l	Rab3a	10116.ENSRNOP00000058936	10116.ENSRNOP00000026392	0	0	0	0	0	0	0.9	0	0.9
Nckap1l	Tyrobp	10116.ENSRNOP00000058936	10116.ENSRNOP00000028284	0	0	0	0	0.452	0	0.9	0.168	0.95
Nckap1l	Ptpn6	10116.ENSRNOP00000058936	10116.ENSRNOP00000059867	0	0	0	0	0.422	0.07	0	0	0.439
Nckap1l	Ptprc	10116.ENSRNOP00000058936	10116.ENSRNOP00000063859	0	0	0	0	0.503	0.07	0	0.051	0.523
Nckap1l	Rab9b	10116.ENSRNOP00000058936	10116.ENSRNOP00000066233	0	0	0	0	0.05	0	0.9	0	0.9
Nckap1l	Wasf1	10116.ENSRNOP00000058936	10116.ENSRNOP00000064342	0	0	0	0	0.064	0.61	0.9	0.484	0.978
Ndufb10	Ndufs3	10116.ENSRNOP00000019624	10116.ENSRNOP00000012425	0	0	0	0	0.946	0.857	0.9	0.389	0.999
Ndufb10	Ndufs1	10116.ENSRNOP00000019624	10116.ENSRNOP00000015851	0	0	0	0	0.293	0.857	0.9	0.423	0.993
Ndufs1	Ndufs3	10116.ENSRNOP00000015851	10116.ENSRNOP00000012425	0.155	0	0.412	0	0.666	0.917	0.9	0.83	0.999
Ndufs1	Txnrd1	10116.ENSRNOP00000015851	10116.ENSRNOP00000013612	0	0	0	0	0.519	0	0	0.226	0.612
Ndufs1	Slc25a20	10116.ENSRNOP00000015851	10116.ENSRNOP00000027520	0	0	0	0	0.424	0	0	0	0.424
Ndufs1	Slc25a5	10116.ENSRNOP00000015851	10116.ENSRNOP00000015913	0	0	0	0	0.064	0	0	0.411	0.425
Ndufs1	Sucla2	10116.ENSRNOP00000015851	10116.ENSRNOP00000060229	0.042	0	0	0	0.724	0	0	0.326	0.806
Ndufs3	Tmx2	10116.ENSRNOP00000012425	10116.ENSRNOP00000007914	0	0	0	0	0.12	0	0	0.352	0.405
Nefl	Snap25	10116.ENSRNOP00000018599	10116.ENSRNOP00000007998	0	0	0	0	0.323	0	0	0.351	0.542
Nefl	Stmn2	10116.ENSRNOP00000018599	10116.ENSRNOP00000015720	0	0	0	0	0.268	0	0	0.474	0.598
Nefl	Tecta	10116.ENSRNOP00000018599	10116.ENSRNOP00000042496	0	0	0	0	0.075	0.422	0	0	0.442
Nefl	Nrn1	10116.ENSRNOP00000018599	10116.ENSRNOP00000066878	0	0	0	0	0.168	0	0	0.366	0.45
Nefl	Tubb2b	10116.ENSRNOP00000018599	10116.ENSRNOP00000023582	0	0	0	0	0.152	0	0	0.471	0.532
Nefl	Tubb3	10116.ENSRNOP00000018599	10116.ENSRNOP00000023452	0	0	0	0	0.25	0	0	0.42	0.546
Nefl	Nfm	10116.ENSRNOP00000018599	10116.ENSRNOP00000065853	0	0	0	0.835	0.64	0.922	0	0.909	0.975
Nfil3	Zfp367	10116.ENSRNOP00000015525	10116.ENSRNOP00000030325	0	0	0	0	0	0.071	0	0.44	0.457
Nfm	Stmn2	10116.ENSRNOP00000065853	10116.ENSRNOP00000015720	0	0	0	0	0.253	0	0	0.328	0.476
Nfm	Tubb3	10116.ENSRNOP00000065853	10116.ENSRNOP00000023452	0	0	0	0	0.193	0.07	0	0.462	0.561
Nfm	Tubb2b	10116.ENSRNOP00000065853	10116.ENSRNOP00000023582	0	0	0	0	0.134	0.07	0	0.351	0.431
Nog	Smad1	10116.ENSRNOP00000030212	10116.ENSRNOP00000025079	0	0	0	0	0	0	0	0.578	0.578
Nog	Ptprc	10116.ENSRNOP00000030212	10116.ENSRNOP00000063859	0	0	0	0	0	0	0	0.444	0.444
Npy	Snap25	10116.ENSRNOP00000013146	10116.ENSRNOP00000007998	0	0	0	0	0.083	0	0	0.377	0.405
Npy	Scg2	10116.ENSRNOP00000013146	10116.ENSRNOP00000020219	0	0	0	0	0.069	0	0	0.563	0.575
Npy	Vgf	10116.ENSRNOP00000013146	10116.ENSRNOP00000050024	0	0	0	0	0.101	0	0	0.608	0.632
Nrn1	Tgfbi	10116.ENSRNOP00000066878	10116.ENSRNOP00000016389	0	0	0	0	0	0	0	0.57	0.57
Nrn1	Syt3	10116.ENSRNOP00000066878	10116.ENSRNOP00000026251	0	0	0	0	0.101	0	0	0.391	0.429
Nrn1	Tyrobp	10116.ENSRNOP00000066878	10116.ENSRNOP00000028284	0	0	0	0	0	0	0	0.461	0.461
Nrn1	Ntm	10116.ENSRNOP00000066878	10116.ENSRNOP00000037037	0	0	0	0	0.133	0	0.9	0.057	0.911
Nrn1	Tecta	10116.ENSRNOP00000066878	10116.ENSRNOP00000042496	0	0	0	0	0	0	0.9	0	0.9
Nrn1	Vgf	10116.ENSRNOP00000066878	10116.ENSRNOP00000050024	0	0	0	0	0.134	0	0	0.544	0.588
Nrn1	Ntng1	10116.ENSRNOP00000066878	10116.ENSRNOP00000060409	0	0	0	0	0.093	0	0.9	0	0.905
Nsf	Syt3	10116.ENSRNOP00000006361	10116.ENSRNOP00000026251	0	0	0	0	0.105	0	0	0.463	0.499
Nsf	Rab3a	10116.ENSRNOP00000006361	10116.ENSRNOP00000026392	0	0	0	0	0.183	0.053	0	0.607	0.669
Nsf	Vamp1	10116.ENSRNOP00000006361	10116.ENSRNOP00000025081	0	0	0	0	0.107	0.199	0	0.722	0.784
Nsf	Rab9b	10116.ENSRNOP00000006361	10116.ENSRNOP00000066233	0	0	0	0	0.173	0.068	0.9	0.406	0.948
Nsf	Snap25	10116.ENSRNOP00000006361	10116.ENSRNOP00000007998	0	0	0	0	0.42	0.721	0	0.927	0.987
Ntm	Pcdh9	10116.ENSRNOP00000037037	10116.ENSRNOP00000054733	0	0	0	0	0.174	0.069	0	0.303	0.417
Ntm	Tecta	10116.ENSRNOP00000037037	10116.ENSRNOP00000042496	0	0	0	0	0.059	0	0.9	0	0.901
Ntm	Ntng1	10116.ENSRNOP00000037037	10116.ENSRNOP00000060409	0	0	0	0	0.139	0.142	0.9	0.09	0.923
Ntng1	Sema4f	10116.ENSRNOP00000060409	10116.ENSRNOP00000009269	0	0	0	0	0.063	0.087	0	0.484	0.52
Ntng1	Scg2	10116.ENSRNOP00000060409	10116.ENSRNOP00000020219	0	0	0	0	0.092	0	0	0.39	0.422
Ntng1	Tecta	10116.ENSRNOP00000060409	10116.ENSRNOP00000042496	0	0	0	0	0.05	0	0.9	0.085	0.905
Ntrk1	Sh3gl2	10116.ENSRNOP00000018961	10116.ENSRNOP00000008999	0	0	0	0	0	0.086	0.9	0.042	0.904
Ntrk1	Rgs12	10116.ENSRNOP00000018961	10116.ENSRNOP00000045065	0	0	0	0	0	0.546	0	0.07	0.56
Ntrk1	Ptpn6	10116.ENSRNOP00000018961	10116.ENSRNOP00000059867	0	0	0	0	0.063	0.155	0	0.507	0.575
Ntrk1	Rit2	10116.ENSRNOP00000018961	10116.ENSRNOP00000023871	0	0	0	0	0	0.155	0.9	0.163	0.923
Ola1	Serping1	10116.ENSRNOP00000026040	10116.ENSRNOP00000009817	0	0	0	0	0	0	0.9	0	0.9
Ola1	Timp1	10116.ENSRNOP00000026040	10116.ENSRNOP00000013745	0	0	0	0	0	0	0.9	0.044	0.9
Ola1	Thbs1	10116.ENSRNOP00000026040	10116.ENSRNOP00000066041	0	0	0	0	0	0	0.9	0	0.9
Oxct1	Sema4f	10116.ENSRNOP00000063646	10116.ENSRNOP00000009269	0	0	0	0	0	0	0	0.412	0.412
Oxct1	Sucla2	10116.ENSRNOP00000063646	10116.ENSRNOP00000060229	0	0	0	0	0.096	0.647	0	0.428	0.801
Oxct1	Plaur	10116.ENSRNOP00000063646	10116.ENSRNOP00000063960	0	0	0	0	0	0.619	0	0	0.619
P2ry6	Serping1	10116.ENSRNOP00000049439	10116.ENSRNOP00000009817	0	0	0	0	0	0	0	0.444	0.444
P2ry6	Panx1	10116.ENSRNOP00000049439	10116.ENSRNOP00000013577	0	0	0	0	0.063	0	0	0.584	0.594
P2ry6	Tyrobp	10116.ENSRNOP00000049439	10116.ENSRNOP00000028284	0	0	0	0	0.358	0	0	0.351	0.566
P2ry6	Panx2	10116.ENSRNOP00000049439	10116.ENSRNOP00000047054	0	0	0	0	0	0	0	0.414	0.414
PVR	Tnfrsf12a	10116.ENSRNOP00000044638	10116.ENSRNOP00000004843	0	0	0	0	0.767	0	0	0.119	0.786
Pacsin1	Phactr2	10116.ENSRNOP00000036285	10116.ENSRNOP00000045608	0	0	0	0	0	0	0	0.453	0.453
Panx1	Tnfrsf12a	10116.ENSRNOP00000013577	10116.ENSRNOP00000004843	0	0	0	0	0	0	0	0.428	0.428
Pcdh8	Rnf112	10116.ENSRNOP00000017599	10116.ENSRNOP00000003228	0	0	0	0	0.225	0.05	0	0.408	0.526
Pdcl3	Smagp	10116.ENSRNOP00000017882	10116.ENSRNOP00000066061	0	0	0	0	0	0	0	0.711	0.711
Pde6b	Pitpnm1	10116.ENSRNOP00000000077	10116.ENSRNOP00000025084	0	0	0	0	0.09	0	0	0.676	0.692
Phldb3	Plcd1	10116.ENSRNOP00000033823	10116.ENSRNOP00000042824	0	0	0	0	0	0	0	0.541	0.541
Phyhipl	Zcchc12	10116.ENSRNOP00000000299	10116.ENSRNOP00000017567	0	0	0	0	0.119	0	0	0.415	0.463
Phyhipl	Tmem143	10116.ENSRNOP00000000299	10116.ENSRNOP00000028650	0	0	0	0	0	0	0	0.711	0.711
Pla2g3	Pla2g7	10116.ENSRNOP00000031579	10116.ENSRNOP00000031958	0	0	0	0	0.062	0	0.65	0.55	0.839
Plaur	Tnfrsf12a	10116.ENSRNOP00000063960	10116.ENSRNOP00000004843	0	0	0	0	0.153	0	0	0.353	0.429
Plaur	Snap25	10116.ENSRNOP00000063960	10116.ENSRNOP00000007998	0	0	0	0	0	0	0.9	0	0.9
Plaur	Timp1	10116.ENSRNOP00000063960	10116.ENSRNOP00000013745	0	0	0	0	0.154	0	0	0.378	0.452
Plaur	Tnfrsf1b	10116.ENSRNOP00000063960	10116.ENSRNOP00000022478	0	0	0	0	0.098	0	0.9	0.166	0.918
Plaur	Ptprj	10116.ENSRNOP00000063960	10116.ENSRNOP00000044688	0	0	0	0	0	0	0.9	0	0.9
Plaur	Sorl1	10116.ENSRNOP00000063960	10116.ENSRNOP00000056722	0	0	0	0	0	0.083	0	0.409	0.434
Plcd1	Plcd4	10116.ENSRNOP00000042824	10116.ENSRNOP00000022234	0	0	0	0.922	0	0	0.8	0.673	0.81
Plcd1	Ube2ql1	10116.ENSRNOP00000042824	10116.ENSRNOP00000044214	0	0	0	0	0	0	0	0.526	0.526
Ppm1b	Slc25a11	10116.ENSRNOP00000041472	10116.ENSRNOP00000005144	0	0	0	0	0.064	0	0	0.416	0.43
Ppp1r12a	Ppp4r1	10116.ENSRNOP00000006773	10116.ENSRNOP00000061977	0	0	0	0	0.064	0.083	0.36	0.257	0.537
Ppp1r12a	Ppp3cb	10116.ENSRNOP00000006773	10116.ENSRNOP00000010476	0	0	0	0	0.063	0.169	0.72	0.176	0.796
Ppp1r12a	Ppp1r12c	10116.ENSRNOP00000006773	10116.ENSRNOP00000030133	0	0	0	0.869	0.05	0.308	0.8	0.676	0.869
Ppp3cb	Ppp4r1	10116.ENSRNOP00000010476	10116.ENSRNOP00000061977	0	0	0	0	0.086	0.313	0.36	0.107	0.593
Ppp3cb	Rcan2	10116.ENSRNOP00000010476	10116.ENSRNOP00000013954	0	0	0	0	0.063	0.603	0	0.442	0.774
Ppp4r1	Rab31	10116.ENSRNOP00000061977	10116.ENSRNOP00000063486	0	0	0	0	0.063	0	0	0.518	0.529
Prmt8	Skiv2l2	10116.ENSRNOP00000006878	10116.ENSRNOP00000057426	0	0	0	0	0.468	0.069	0	0.074	0.501
Ptpn6	Vcl	10116.ENSRNOP00000059867	10116.ENSRNOP00000015179	0	0	0	0	0.063	0.068	0.9	0.072	0.908
Ptpn6	Stat5a	10116.ENSRNOP00000059867	10116.ENSRNOP00000026662	0	0	0	0	0.091	0.206	0	0.275	0.431
Ptpn6	Tyrobp	10116.ENSRNOP00000059867	10116.ENSRNOP00000028284	0	0	0	0	0.379	0	0	0.19	0.476
Ptpn6	Ypel5	10116.ENSRNOP00000059867	10116.ENSRNOP00000038910	0	0	0	0	0	0	0.9	0	0.9
Ptpn6	Ptprc	10116.ENSRNOP00000059867	10116.ENSRNOP00000063859	0	0	0	0.677	0.692	0.08	0	0.278	0.728
Ptprc	Sdc1	10116.ENSRNOP00000063859	10116.ENSRNOP00000008582	0	0	0	0	0.046	0	0	0.664	0.666
Ptprc	Timp1	10116.ENSRNOP00000063859	10116.ENSRNOP00000013745	0	0	0	0	0	0	0	0.404	0.404
Ptprc	Stat5a	10116.ENSRNOP00000063859	10116.ENSRNOP00000026662	0	0	0	0	0.081	0.114	0	0.506	0.563
Ptprc	Tyrobp	10116.ENSRNOP00000063859	10116.ENSRNOP00000028284	0	0	0	0	0.444	0	0	0.442	0.676
Ptprj	Snap25	10116.ENSRNOP00000044688	10116.ENSRNOP00000007998	0	0	0	0	0.046	0	0.9	0	0.9
Ptprj	Sned1	10116.ENSRNOP00000044688	10116.ENSRNOP00000022290	0	0	0	0	0.064	0	0	0.419	0.432
Ptprj	Tnfrsf1b	10116.ENSRNOP00000044688	10116.ENSRNOP00000022478	0	0	0	0	0.063	0	0.9	0	0.902
Rab31	Rab9b	10116.ENSRNOP00000063486	10116.ENSRNOP00000066233	0	0	0.445	0.824	0.13	0.311	0	0.264	0.444
Rab32	Rab36	10116.ENSRNOP00000019121	10116.ENSRNOP00000001772	0	0	0.406	0.695	0	0	0.9	0.612	0.927
Rab32	Vcl	10116.ENSRNOP00000019121	10116.ENSRNOP00000015179	0	0	0	0	0.549	0	0	0	0.549
Rab32	Rab9b	10116.ENSRNOP00000019121	10116.ENSRNOP00000066233	0	0	0.433	0.795	0	0	0.9	0.191	0.911
Rab32	Rab3a	10116.ENSRNOP00000019121	10116.ENSRNOP00000026392	0	0	0.426	0.802	0	0	0.9	0.542	0.917
Rab36	Rab3a	10116.ENSRNOP00000001772	10116.ENSRNOP00000026392	0	0	0.431	0.744	0.126	0.068	0.9	0.228	0.924
Rab36	Rab9b	10116.ENSRNOP00000001772	10116.ENSRNOP00000066233	0	0	0.436	0.753	0.17	0.157	0.9	0.252	0.935
Rab3a	Rph3a	10116.ENSRNOP00000026392	10116.ENSRNOP00000001844	0	0	0	0	0.189	0.913	0	0.882	0.991
Rab3a	Rab3ip	10116.ENSRNOP00000026392	10116.ENSRNOP00000007258	0	0	0	0	0	0.542	0	0.585	0.802
Rab3a	Snap25	10116.ENSRNOP00000026392	10116.ENSRNOP00000007998	0	0	0	0	0.284	0	0.9	0.845	0.987
Rab3a	Sh3gl2	10116.ENSRNOP00000026392	10116.ENSRNOP00000008999	0	0	0	0	0.189	0	0	0.364	0.462
Rab3a	Unc13c	10116.ENSRNOP00000026392	10116.ENSRNOP00000010330	0	0	0	0	0.136	0	0	0.464	0.517
Rab3a	Scg2	10116.ENSRNOP00000026392	10116.ENSRNOP00000020219	0	0	0	0	0.153	0	0	0.521	0.577
Rab3a	Vamp1	10116.ENSRNOP00000026392	10116.ENSRNOP00000025081	0	0	0	0	0.119	0	0	0.624	0.655
Rab3a	Syt3	10116.ENSRNOP00000026392	10116.ENSRNOP00000026251	0	0	0	0	0.119	0.082	0	0.343	0.422
Rab3a	Tyrobp	10116.ENSRNOP00000026392	10116.ENSRNOP00000028284	0	0	0	0	0	0	0.9	0	0.9
Rab3a	Rab9b	10116.ENSRNOP00000026392	10116.ENSRNOP00000066233	0	0	0.445	0.803	0.123	0	0.9	0.361	0.921
Rab9b	Tyrobp	10116.ENSRNOP00000066233	10116.ENSRNOP00000028284	0	0	0	0	0.063	0	0.9	0	0.902
Rab9b	Tmem130	10116.ENSRNOP00000066233	10116.ENSRNOP00000032928	0	0	0	0	0.194	0	0	0.349	0.453
Racgap1	Rhoc	10116.ENSRNOP00000024796	10116.ENSRNOP00000017254	0	0	0	0	0	0.214	0	0.419	0.523
Rgs12	Rgs3	10116.ENSRNOP00000045065	10116.ENSRNOP00000055954	0	0	0	0	0	0	0	0.698	0.698
Rhoc	Tnk2	10116.ENSRNOP00000017254	10116.ENSRNOP00000002411	0	0	0	0	0	0.451	0	0.071	0.468
Rhoc	Rhot1	10116.ENSRNOP00000017254	10116.ENSRNOP00000006218	0	0	0	0.654	0.063	0	0.9	0.248	0.909
Rhoc	Vcl	10116.ENSRNOP00000017254	10116.ENSRNOP00000015179	0	0	0	0	0.087	0.112	0	0.537	0.592
Rhoc	Rhoq	10116.ENSRNOP00000017254	10116.ENSRNOP00000020822	0	0	0.383	0.942	0.063	0	0.9	0.537	0.907
Rhoq	Tnk2	10116.ENSRNOP00000020822	10116.ENSRNOP00000002411	0	0	0	0	0	0.451	0	0	0.451
Rhoq	Rhot1	10116.ENSRNOP00000020822	10116.ENSRNOP00000006218	0	0	0	0.654	0.05	0	0.9	0.412	0.914
Rph3a	Sez6l2	10116.ENSRNOP00000001844	10116.ENSRNOP00000035589	0	0	0	0	0.23	0	0	0.29	0.43
Rph3a	Vamp1	10116.ENSRNOP00000001844	10116.ENSRNOP00000025081	0	0	0	0	0.119	0	0	0.678	0.705
Rph3a	Snap25	10116.ENSRNOP00000001844	10116.ENSRNOP00000007998	0	0	0	0	0.24	0.989	0	0.667	0.997
Rpl18	Rps20	10116.ENSRNOP00000028555	10116.ENSRNOP00000011314	0	0	0	0	0.928	0.604	0	0.187	0.975
Rpl18	Slc25a5	10116.ENSRNOP00000028555	10116.ENSRNOP00000015913	0	0	0	0	0.372	0.418	0	0.061	0.627
Rpl18	Skiv2l2	10116.ENSRNOP00000028555	10116.ENSRNOP00000057426	0	0	0	0	0.063	0.609	0	0	0.617
Rpl18	Rps18	10116.ENSRNOP00000028555	10116.ENSRNOP00000030371	0.087	0	0	0	0.622	0.614	0	0.323	0.897
Rpl18	Rps25	10116.ENSRNOP00000028555	10116.ENSRNOP00000033144	0	0	0	0	0.689	0.614	0	0.417	0.924
Rpl18	Rpl36a	10116.ENSRNOP00000028555	10116.ENSRNOP00000049014	0	0	0	0	0.773	0.612	0	0.519	0.954
Rpl18	Rps15	10116.ENSRNOP00000028555	10116.ENSRNOP00000035156	0	0	0	0	0.933	0.652	0	0.301	0.982
Rpl18	Rpl31	10116.ENSRNOP00000028555	10116.ENSRNOP00000031078	0	0	0	0	0.799	0.557	0.9	0.423	0.994
Rpl31	Rps20	10116.ENSRNOP00000031078	10116.ENSRNOP00000011314	0	0	0	0	0.887	0.876	0	0.444	0.991
Rpl31	Rps18	10116.ENSRNOP00000031078	10116.ENSRNOP00000030371	0	0	0	0	0.421	0.879	0	0.23	0.941
Rpl31	Rps15	10116.ENSRNOP00000031078	10116.ENSRNOP00000035156	0	0	0	0	0.736	0.886	0	0.254	0.975
Rpl31	Rps25	10116.ENSRNOP00000031078	10116.ENSRNOP00000033144	0	0	0	0	0.78	0.879	0	0.188	0.976
Rpl31	Rpl36a	10116.ENSRNOP00000031078	10116.ENSRNOP00000049014	0	0	0	0	0.758	0.878	0	0.513	0.984
Rpl36a	Rps20	10116.ENSRNOP00000049014	10116.ENSRNOP00000011314	0	0	0	0	0.906	0.885	0	0.296	0.991
Rpl36a	Rps18	10116.ENSRNOP00000049014	10116.ENSRNOP00000030371	0	0	0	0	0.48	0.89	0	0.283	0.955
Rpl36a	Rps25	10116.ENSRNOP00000049014	10116.ENSRNOP00000033144	0	0	0	0	0.91	0.89	0	0.357	0.993
Rpl36a	Rps15	10116.ENSRNOP00000049014	10116.ENSRNOP00000035156	0	0	0	0	0.793	0.912	0	0.527	0.99
Rps15	Rps20	10116.ENSRNOP00000035156	10116.ENSRNOP00000011314	0.081	0	0	0	0.795	0.907	0	0.603	0.992
Rps15	Rps18	10116.ENSRNOP00000035156	10116.ENSRNOP00000030371	0.083	0	0	0	0.584	0.915	0	0.335	0.975
Rps15	Rps25	10116.ENSRNOP00000035156	10116.ENSRNOP00000033144	0	0	0	0	0.728	0.914	0.9	0.595	0.998
Rps18	Rps20	10116.ENSRNOP00000030371	10116.ENSRNOP00000011314	0.066	0	0	0	0.4	0.886	0	0.345	0.952
Rps18	Rps25	10116.ENSRNOP00000030371	10116.ENSRNOP00000033144	0	0	0	0	0.486	0.893	0	0.495	0.97
Rps20	Rps25	10116.ENSRNOP00000011314	10116.ENSRNOP00000033144	0	0	0	0	0.874	0.885	0	0.652	0.994
RragB	Ubl3	10116.ENSRNOP00000004235	10116.ENSRNOP00000057940	0	0	0	0	0	0	0	0.441	0.441
S100a4	Timp1	10116.ENSRNOP00000015958	10116.ENSRNOP00000013745	0	0	0	0	0.366	0	0	0.302	0.539
S100a4	Tyrobp	10116.ENSRNOP00000015958	10116.ENSRNOP00000028284	0	0	0	0	0.372	0	0	0.09	0.404
Scg2	Snap25	10116.ENSRNOP00000020219	10116.ENSRNOP00000007998	0	0	0	0	0.297	0	0	0.423	0.578
Scg2	Timp1	10116.ENSRNOP00000020219	10116.ENSRNOP00000013745	0	0	0	0	0	0	0.9	0.049	0.9
Scg2	Vgf	10116.ENSRNOP00000020219	10116.ENSRNOP00000050024	0	0	0	0	0.224	0	0.9	0.646	0.97
Sdc1	Thbs1	10116.ENSRNOP00000008582	10116.ENSRNOP00000066041	0	0	0	0	0.063	0	0.6	0.237	0.689
Sema4f	Wasf1	10116.ENSRNOP00000009269	10116.ENSRNOP00000064342	0	0	0	0	0.093	0	0	0.44	0.47
Serpina3n	Serping1	10116.ENSRNOP00000014073	10116.ENSRNOP00000009817	0	0	0.444	0.666	0.153	0	0	0.623	0.42
Serping1	Thbs1	10116.ENSRNOP00000009817	10116.ENSRNOP00000066041	0	0	0	0	0.063	0	0.9	0.179	0.916
Serping1	Timp1	10116.ENSRNOP00000009817	10116.ENSRNOP00000013745	0	0	0	0	0.145	0	0.9	0.337	0.938
Sh3gl2	Snap25	10116.ENSRNOP00000008999	10116.ENSRNOP00000007998	0	0	0	0	0.288	0	0	0.314	0.491
Slc25a11	Tubb6	10116.ENSRNOP00000005144	10116.ENSRNOP00000024947	0	0	0	0	0.063	0	0	0.409	0.422
Slc25a11	Slc25a46	10116.ENSRNOP00000005144	10116.ENSRNOP00000023032	0	0	0	0	0.085	0	0	0.522	0.543
Slc25a46	Slc7a6os	10116.ENSRNOP00000023032	10116.ENSRNOP00000027200	0	0	0	0	0	0	0	0.577	0.577
Slc25a5	Tspo	10116.ENSRNOP00000015913	10116.ENSRNOP00000014089	0	0	0	0	0.049	0	0.8	0.408	0.877
Snap25	Vsnl1	10116.ENSRNOP00000007998	10116.ENSRNOP00000007609	0	0	0	0	0.343	0	0	0.193	0.447
Snap25	Unc13c	10116.ENSRNOP00000007998	10116.ENSRNOP00000010330	0	0	0	0	0.139	0.11	0	0.306	0.422
Snap25	Stmn2	10116.ENSRNOP00000007998	10116.ENSRNOP00000015720	0	0	0	0	0.502	0	0	0.353	0.664
Snap25	Syt3	10116.ENSRNOP00000007998	10116.ENSRNOP00000026251	0	0	0	0	0.177	0.404	0	0.643	0.809
Snap25	Tnfrsf1b	10116.ENSRNOP00000007998	10116.ENSRNOP00000022478	0	0	0	0	0	0	0.9	0.052	0.901
Snap25	Vamp1	10116.ENSRNOP00000007998	10116.ENSRNOP00000025081	0	0	0	0	0.155	0.877	0.54	0.918	0.995
Spef2	Spock3	10116.ENSRNOP00000056749	10116.ENSRNOP00000056503	0	0	0	0	0	0	0	0.411	0.41
Spock3	Vsnl1	10116.ENSRNOP00000056503	10116.ENSRNOP00000007609	0	0	0	0	0.225	0	0	0.573	0.655
Spock3	Tes	10116.ENSRNOP00000056503	10116.ENSRNOP00000051294	0	0	0	0	0.064	0.057	0	0.382	0.406
Stip1	Trap1	10116.ENSRNOP00000028743	10116.ENSRNOP00000008966	0.044	0	0	0	0.481	0.481	0	0.294	0.793
Stip1	Stmn4	10116.ENSRNOP00000028743	10116.ENSRNOP00000055734	0	0	0	0	0	0.513	0	0.065	0.525
Stmn2	Vsnl1	10116.ENSRNOP00000015720	10116.ENSRNOP00000007609	0	0	0	0	0.205	0.091	0	0.242	0.404
Stmn2	Tubb2b	10116.ENSRNOP00000015720	10116.ENSRNOP00000023582	0	0	0	0	0.154	0.305	0	0.172	0.471
Stmn2	Tubb3	10116.ENSRNOP00000015720	10116.ENSRNOP00000023452	0	0	0	0	0.22	0.305	0	0.337	0.609
Stmn4	Tubb3	10116.ENSRNOP00000055734	10116.ENSRNOP00000023452	0	0	0	0	0.118	0.605	0	0.083	0.652
Stmn4	Tubb2b	10116.ENSRNOP00000055734	10116.ENSRNOP00000023582	0	0	0	0	0.064	0.982	0	0.176	0.985
Stmn4	Tubb6	10116.ENSRNOP00000055734	10116.ENSRNOP00000024947	0	0	0	0	0	0.462	0	0.055	0.469
Strbp	Twf1	10116.ENSRNOP00000062543	10116.ENSRNOP00000030138	0	0	0	0	0.05	0	0	0.409	0.414
Syt3	Vamp1	10116.ENSRNOP00000026251	10116.ENSRNOP00000025081	0	0	0	0	0.113	0.07	0	0.513	0.563
Syt3	Tes	10116.ENSRNOP00000026251	10116.ENSRNOP00000051294	0	0	0	0	0	0	0	0.482	0.482
Tgfbi	Tyrobp	10116.ENSRNOP00000016389	10116.ENSRNOP00000028284	0	0	0	0	0.105	0	0	0.452	0.488
Thbs1	Timp1	10116.ENSRNOP00000066041	10116.ENSRNOP00000013745	0	0	0	0	0.115	0	0.9	0.697	0.97
Timp1	Tnfrsf12a	10116.ENSRNOP00000013745	10116.ENSRNOP00000004843	0	0	0	0	0.495	0	0	0.2	0.579
Timp1	Vgf	10116.ENSRNOP00000013745	10116.ENSRNOP00000050024	0	0	0	0	0	0	0.9	0.072	0.903
Tmem130	Ube2ql1	10116.ENSRNOP00000032928	10116.ENSRNOP00000044214	0	0	0	0	0.155	0	0	0.576	0.626
Tnfaip8l2	Tyrobp	10116.ENSRNOP00000028642	10116.ENSRNOP00000028284	0	0	0	0	0.516	0	0	0	0.516
Tnfrsf12a	Tnfrsf1b	10116.ENSRNOP00000004843	10116.ENSRNOP00000022478	0	0	0	0	0	0	0.9	0.346	0.931
Tomm34	Ubac1	10116.ENSRNOP00000049550	10116.ENSRNOP00000024352	0	0	0	0	0	0	0	0.507	0.507
Twf1	Ubac1	10116.ENSRNOP00000030138	10116.ENSRNOP00000024352	0	0	0	0	0	0.554	0	0.319	0.683
Txndc17	Txnrd1	10116.ENSRNOP00000019574	10116.ENSRNOP00000013612	0	0	0	0	0.063	0.187	0	0.369	0.477
Uck2	Vcl	10116.ENSRNOP00000005213	10116.ENSRNOP00000015179	0	0	0	0	0.045	0.486	0	0.16	0.551
Usp46	Wasf1	10116.ENSRNOP00000002879	10116.ENSRNOP00000064342	0	0	0	0	0.064	0	0	0.519	0.53
Wasf1	Wipf1	10116.ENSRNOP00000064342	10116.ENSRNOP00000024922	0	0	0	0	0	0.155	0.9	0.507	0.954

## Sheet: Additional Table 4
Additional Table 4 The mTF-up miRNA- down gene-gTF regulatory network
entry1	entry1-type	entry2	entry2-type
HMG20A	gene	rno-miR-21	microRNA
SLC25A46	gene	rno-miR-21	microRNA
ETV1	gene	rno-miR-21	microRNA
ADSS	gene	rno-miR-21	microRNA
MAT2B	gene	rno-miR-21	microRNA
FRS2	gene	rno-miR-21	microRNA
HS3ST2	gene	rno-miR-21	microRNA
Ube2ql1	gene	rno-miR-221	microRNA
HMG20A	gene	rno-miR-221	microRNA
rno-miR-21	microRNA	Brd4	mTF
rno-miR-21	microRNA	Brd4	mTF
rno-miR-21	microRNA	Brd4	mTF
rno-miR-21	microRNA	Hnf4a	mTF
rno-miR-21	microRNA	Hnf4a	mTF
rno-miR-21	microRNA	Hnf4a	mTF
rno-miR-21	microRNA	Nfkb1	mTF
rno-miR-21	microRNA	Rela	mTF
HMG20A	gene	SPIB	gTF
HMG20A	gene	SRY	gTF
HMG20A	gene	STAT3	gTF
HMG20A	gene	TEF1	gTF
HMG20A	gene	UNCX	gTF
HMG20A	gene	USF	gTF
HMG20A	gene	USF2	gTF
HMG20A	gene	ZAC	gTF
HMG20A	gene	ZBTB44	gTF
HMG20A	gene	ZNF333	gTF
HMG20A	gene	ZNF407	gTF
HMG20A	gene	ZNF679	gTF
HMG20A	gene	ZNF823	gTF
HMG20A	gene	ZXDL	gTF
HMG20A	gene	AML1	gTF
HMG20A	gene	AP2GAMMA	gTF
HMG20A	gene	AP3	gTF
HMG20A	gene	AP4	gTF
HMG20A	gene	ARNT	gTF
HMG20A	gene	ASCL2	gTF
HMG20A	gene	CDX1	gTF
HMG20A	gene	CDX2	gTF
HMG20A	gene	COREBINDINGFACTOR	gTF
HMG20A	gene	CPBP	gTF
HMG20A	gene	CPEB1	gTF
HMG20A	gene	CREBP1	gTF
HMG20A	gene	DLXS	gTF
HMG20A	gene	DR4	gTF
SLC25A46	gene	PUR1	gTF
SLC25A46	gene	RHOXF1	gTF
SLC25A46	gene	REST	gTF
SLC25A46	gene	RFX4	gTF
SLC25A46	gene	SATB1	gTF
SLC25A46	gene	SMAD2	gTF
SLC25A46	gene	SMAD5	gTF
SLC25A46	gene	SOX10	gTF
SLC25A46	gene	SOX18	gTF
SLC25A46	gene	SOX2	gTF
SLC25A46	gene	SOX4	gTF
SLC25A46	gene	SPIB	gTF
SLC25A46	gene	SRY	gTF
SLC25A46	gene	TCF11	gTF
SLC25A46	gene	TST1	gTF
SLC25A46	gene	UNCX	gTF
SLC25A46	gene	USF	gTF
SLC25A46	gene	YY1	gTF
SLC25A46	gene	ZAC	gTF
SLC25A46	gene	ZBTB18	gTF
SLC25A46	gene	ZNF333	gTF
SLC25A46	gene	ZNF515	gTF
SLC25A46	gene	ALX3	gTF
SLC25A46	gene	ARNT	gTF
SLC25A46	gene	BARHL1	gTF
SLC25A46	gene	CART1	gTF
SLC25A46	gene	CDX	gTF
SLC25A46	gene	CDX1	gTF
SLC25A46	gene	CDX2	gTF
SLC25A46	gene	CJUN	gTF
SLC25A46	gene	CPBP	gTF
SLC25A46	gene	CREB	gTF
SLC25A46	gene	CRX	gTF
SLC25A46	gene	DR4	gTF
SLC25A46	gene	DRI1	gTF
SLC25A46	gene	ELF1	gTF
SLC25A46	gene	ELKT	gTF
SLC25A46	gene	EMX1	gTF
SLC25A46	gene	EMX2	gTF
ETV1	gene	SP4	gTF
ETV1	gene	SPI1	gTF
ETV1	gene	SPIB	gTF
ETV1	gene	SREBP1	gTF
ETV1	gene	SPIC	gTF
ETV1	gene	SRY	gTF
ETV1	gene	STAT1	gTF
ETV1	gene	STAT3	gTF
ETV1	gene	TCF3	gTF
ETV1	gene	TEF3	gTF
ETV1	gene	TFIII	gTF
ETV1	gene	TORC2	gTF
ETV1	gene	USF	gTF
ETV1	gene	USF1.	gTF
ETV1	gene	USF2	gTF
ETV1	gene	YB1	gTF
ETV1	gene	YY1	gTF
ETV1	gene	ZNF23	gTF
ETV1	gene	ZNF333	gTF
ETV1	gene	ZNF692	gTF
ETV1	gene	ZXDA	gTF
ETV1	gene	ZXDB	gTF
ETV1	gene	AML1	gTF
ETV1	gene	AP4	gTF
ETV1	gene	ASCL2	gTF
ETV1	gene	BCL6	gTF
ETV1	gene	BEN	gTF
ETV1	gene	BRN1	gTF
ETV1	gene	BRN2	gTF
ETV1	gene	CDX1	gTF
ETV1	gene	CDX2	gTF
ETV1	gene	CDXA	gTF
ETV1	gene	CEBP	gTF
ETV1	gene	CEBPD	gTF
ETV1	gene	CEBPG	gTF
ETV1	gene	CETS1	gTF
ETV1	gene	CHCH	gTF
ETV1	gene	CP2	gTF
ETV1	gene	CPBP	gTF
ETV1	gene	CRX	gTF
ETV1	gene	DBP	gTF
ETV1	gene	EBOX	gTF
ETV1	gene	EGR1	gTF
ADSS	gene	SOX18	gTF
ADSS	gene	SPIB	gTF
ADSS	gene	SREBP1	gTF
ADSS	gene	TCF11	gTF
ADSS	gene	TR4	gTF
ADSS	gene	ZFP536	gTF
ADSS	gene	ZNF273	gTF
ADSS	gene	ZNF419	gTF
ADSS	gene	ZNF773	gTF
ADSS	gene	AP2GAMMA	gTF
ADSS	gene	AP2REP	gTF
ADSS	gene	BCL6B	gTF
ADSS	gene	BRCA	gTF
ADSS	gene	CDX1	gTF
ADSS	gene	COUPTF1	gTF
ADSS	gene	CPBP	gTF
ADSS	gene	DLX2	gTF
ADSS	gene	DLX5	gTF
ADSS	gene	DMBX1	gTF
MAT2B	gene	SPIB	gTF
MAT2B	gene	SRY	gTF
MAT2B	gene	TCF1	gTF
MAT2B	gene	TEAD1	gTF
MAT2B	gene	TEAD3	gTF
MAT2B	gene	TEAD4	gTF
MAT2B	gene	TORC2	gTF
MAT2B	gene	TR2	gTF
MAT2B	gene	USF	gTF
MAT2B	gene	WT1	gTF
MAT2B	gene	YB1	gTF
MAT2B	gene	YY1	gTF
MAT2B	gene	ZBP89	gTF
MAT2B	gene	ZBTB18	gTF
MAT2B	gene	ZNF225	gTF
MAT2B	gene	ZNF333	gTF
MAT2B	gene	ZNFPT1	gTF
MAT2B	gene	AHR	gTF
MAT2B	gene	AML1	gTF
MAT2B	gene	ATF6	gTF
MAT2B	gene	CBF	gTF
MAT2B	gene	CDX1	gTF
MAT2B	gene	CDXA	gTF
MAT2B	gene	CEBP	gTF
MAT2B	gene	CEBPA	gTF
MAT2B	gene	CHCH	gTF
MAT2B	gene	CPBP	gTF
MAT2B	gene	E2F1	gTF
MAT2B	gene	E2F4	gTF
MAT2B	gene	EGR1	gTF
MAT2B	gene	ELF1	gTF
MAT2B	gene	ETF	gTF
MAT2B	gene	ETS2	gTF
MAT2B	gene	FOXD3	gTF
FRS2	gene	SP4	gTF
FRS2	gene	SRY	gTF
FRS2	gene	TBP	gTF
FRS2	gene	TCF4	gTF
FRS2	gene	TEF1	gTF
FRS2	gene	TWIST	gTF
FRS2	gene	WT1	gTF
FRS2	gene	ZFP281	gTF
FRS2	gene	ZFP652	gTF
FRS2	gene	ZFP740	gTF
FRS2	gene	ZN451	gTF
FRS2	gene	ZNF155	gTF
FRS2	gene	ZNF333	gTF
FRS2	gene	ZNF836	gTF
FRS2	gene	ZXDA	gTF
FRS2	gene	ZXDB	gTF
FRS2	gene	ALX3	gTF
FRS2	gene	AP1	gTF
FRS2	gene	BRN1	gTF
FRS2	gene	CDX1	gTF
FRS2	gene	CDX2	gTF
FRS2	gene	CEBPA	gTF
FRS2	gene	CFOS	gTF
FRS2	gene	CFOSCIUN	gTF
FRS2	gene	CHCH	gTF
FRS2	gene	CJUN	gTF
FRS2	gene	COUPTF1	gTF
FRS2	gene	CP2	gTF
FRS2	gene	CPBP	gTF
FRS2	gene	DLX3	gTF
FRS2	gene	DMBX1	gTF
FRS2	gene	E2F3	gTF
FRS2	gene	EGR2	gTF
FRS2	gene	EGR3	gTF
FRS2	gene	EMX1	gTF
FRS2	gene	FKHL5	gTF
HS3ST2	gene	SREBP1	gTF
HS3ST2	gene	SREBP2	gTF
HS3ST2	gene	STAT	gTF
HS3ST2	gene	TCF11	gTF
HS3ST2	gene	TEF1	gTF
HS3ST2	gene	ZBP89	gTF
HS3ST2	gene	ZBTB44	gTF
HS3ST2	gene	ZNF721	gTF
HS3ST2	gene	ZXDA	gTF
HS3ST2	gene	ZXDB	gTF
HS3ST2	gene	AHR	gTF
HS3ST2	gene	AHRHIF	gTF
HS3ST2	gene	AP1	gTF
HS3ST2	gene	AREB6	gTF
HS3ST2	gene	BEN	gTF
HS3ST2	gene	BRN1	gTF
HS3ST2	gene	CBF	gTF
HS3ST2	gene	CHCH	gTF
HS3ST2	gene	CNOT3	gTF
HS3ST2	gene	CPBP	gTF
Ube2ql1	gene	SOX4	gTF
Ube2ql1	gene	SPIB	gTF
Ube2ql1	gene	SREBP1	gTF
Ube2ql1	gene	SREBP2	gTF
Ube2ql1	gene	SRY	gTF
Ube2ql1	gene	AHR	gTF
Ube2ql1	gene	AP2ALPHA	gTF
Ube2ql1	gene	CPBP	gTF
Ube2ql1	gene	EGR2	gTF

## Sheet: Additional Table 5
Additional Table 5 The mTF-down miRNA-up gene-gTF regulatory network
entry1	entry1-type	entry2	entry2-type
Rhoq	gene	rno-miR-30c-1	microRNA
Crem	gene	rno-miR-30c-1	microRNA
Sema3c	gene	rno-miR-500	microRNA
Cdc42se2	gene	rno-miR-551b	microRNA
Agrn	gene	rno-miR-551b	microRNA
Nln	gene	rno-miR-551b	microRNA
Btg1	gene	rno-miR-551b	microRNA
Marcks	gene	rno-miR-551b	microRNA
Rhoq	gene	STAT1	gTF
Rhoq	gene	TCF11	gTF
Rhoq	gene	TEL1	gTF
Rhoq	gene	WT1	gTF
Rhoq	gene	ZAC	gTF
Rhoq	gene	ZBP89	gTF
Rhoq	gene	ZBTB44	gTF
Rhoq	gene	ZFP536	gTF
Rhoq	gene	ZFP740	gTF
Rhoq	gene	ZNF860	gTF
Rhoq	gene	ZXDL	gTF
Rhoq	gene	ACAAT	gTF
Rhoq	gene	AHR	gTF
Rhoq	gene	AP2ALPHA	gTF
Rhoq	gene	AP2GAMMA	gTF
Rhoq	gene	AP3	gTF
Rhoq	gene	BCL6	gTF
Rhoq	gene	BEN	gTF
Rhoq	gene	BRN1	gTF
Rhoq	gene	BTEB2	gTF
Rhoq	gene	CHCH	gTF
Rhoq	gene	COUPTF1	gTF
Crem	gene	SOX4	gTF
Crem	gene	SOX5	gTF
Crem	gene	SOX6	gTF
Crem	gene	SPI1	gTF
Crem	gene	SPIB	gTF
Crem	gene	SRY	gTF
Crem	gene	STAT3	gTF
Crem	gene	TCF1	gTF
Crem	gene	TCF11	gTF
Crem	gene	TCF3	gTF
Crem	gene	TEF3	gTF
Crem	gene	TEF5	gTF
Crem	gene	TTF1	gTF
Crem	gene	VMYB	gTF
Crem	gene	YY1	gTF
Crem	gene	ZBTB44	gTF
Crem	gene	ZEB1	gTF
Crem	gene	AHR	gTF
Crem	gene	ALX3	gTF
Crem	gene	AML1	gTF
Crem	gene	AML2	gTF
Crem	gene	AML3	gTF
Crem	gene	AP2ALPHA	gTF
Crem	gene	AP2REP	gTF
Crem	gene	ARNT	gTF
Crem	gene	ATF1	gTF
Crem	gene	ATF2	gTF
Crem	gene	ATF4	gTF
Crem	gene	BRN1	gTF
Crem	gene	CBF	gTF
Crem	gene	CDX2	gTF
Crem	gene	CDXA	gTF
Crem	gene	CEBPD	gTF
Sema3c	gene	SOX4	gTF
Sema3c	gene	SP2	gTF
Sema3c	gene	SP3	gTF
Sema3c	gene	SP6	gTF
Sema3c	gene	SPI1	gTF
Sema3c	gene	SPIB	gTF
Sema3c	gene	SPIC	gTF
Sema3c	gene	SRY	gTF
Sema3c	gene	TCF1	gTF
Sema3c	gene	TCF3	gTF
Sema3c	gene	TCF4	gTF
Sema3c	gene	TORC2	gTF
Sema3c	gene	TWIST	gTF
Sema3c	gene	USF2	gTF
Sema3c	gene	WT1	gTF
Sema3c	gene	ZBTB3	gTF
Sema3c	gene	ZBTB44	gTF
Sema3c	gene	ZNF333	gTF
Sema3c	gene	AHR	gTF
Sema3c	gene	AML1	gTF
Sema3c	gene	AP3	gTF
Sema3c	gene	BATFJUN	gTF
Sema3c	gene	BETACATENIN	gTF
Sema3c	gene	BRN1	gTF
Sema3c	gene	CDX2	gTF
Sema3c	gene	CEBP	gTF
Sema3c	gene	CEBPA	gTF
Sema3c	gene	CEBPD	gTF
Sema3c	gene	CETS1	gTF
Sema3c	gene	CPBP	gTF
Sema3c	gene	DLX5	gTF
Sema3c	gene	DRI1	gTF
Sema3c	gene	E2A	gTF
Sema3c	gene	E2F	gTF
Sema3c	gene	EGR1	gTF
Sema3c	gene	ELF1	gTF
Sema3c	gene	ELKT	gTF
Sema3c	gene	ESRRA	gTF
Sema3c	gene	FLIT	gTF
Sema3c	gene	FOXD2	gTF
Sema3c	gene	FOXD3	gTF
Cdc42se2	gene	SP1SP3	gTF
Cdc42se2	gene	SP1	gTF
Cdc42se2	gene	SP2	gTF
Cdc42se2	gene	SPI1	gTF
Cdc42se2	gene	SPIB	gTF
Cdc42se2	gene	SRY	gTF
Cdc42se2	gene	TCF1	gTF
Cdc42se2	gene	TCF11	gTF
Cdc42se2	gene	WT1	gTF
Cdc42se2	gene	ZBP89	gTF
Cdc42se2	gene	ZNF333	gTF
Cdc42se2	gene	ZNF599	gTF
Cdc42se2	gene	AML1	gTF
Cdc42se2	gene	AREB6	gTF
Cdc42se2	gene	BCL6	gTF
Cdc42se2	gene	CDX1	gTF
Cdc42se2	gene	CDX2	gTF
Cdc42se2	gene	CHCH	gTF
Cdc42se2	gene	CKROX	gTF
Cdc42se2	gene	CPBP	gTF
Cdc42se2	gene	CPEB1	gTF
Cdc42se2	gene	DLX2	gTF
Cdc42se2	gene	DLX5	gTF
Agrn	gene	TCF1	gTF
Agrn	gene	THAP1	gTF
Agrn	gene	UF1H3BETA	gTF
Agrn	gene	TWIST	gTF
Agrn	gene	WT1	gTF
Agrn	gene	ZAC	gTF
Agrn	gene	ZBP89	gTF
Agrn	gene	ZF5	gTF
Agrn	gene	ZIC1	gTF
Agrn	gene	ZIC3	gTF
Agrn	gene	ZNF57	gTF
Agrn	gene	ZNF641	gTF
Agrn	gene	ZXDL	gTF
Agrn	gene	AGRN	gTF
Agrn	gene	AHR	gTF
Agrn	gene	AHRHIF	gTF
Agrn	gene	AP2ALPHA	gTF
Agrn	gene	AP2GAMMA	gTF
Agrn	gene	AP2REP	gTF
Agrn	gene	ARNT	gTF
Agrn	gene	BACH2	gTF
Agrn	gene	BEN	gTF
Agrn	gene	BTEB2	gTF
Agrn	gene	CHCH	gTF
Agrn	gene	CIUN	gTF
Agrn	gene	CPBP	gTF
Agrn	gene	E2F	gTF
Nln	gene	SP3	gTF
Nln	gene	SP6	gTF
Nln	gene	SPI1	gTF
Nln	gene	SPIB	gTF
Nln	gene	TCF1	gTF
Nln	gene	TCF4	gTF
Nln	gene	TEF1	gTF
Nln	gene	TFAP2C	gTF
Nln	gene	TITF1	gTF
Nln	gene	TWIST	gTF
Nln	gene	YY1	gTF
Nln	gene	ZAC	gTF
Nln	gene	ZBTB44	gTF
Nln	gene	ZNF333	gTF
Nln	gene	ZXDL	gTF
Nln	gene	AHR	gTF
Nln	gene	AML1	gTF
Nln	gene	AP1	gTF
Nln	gene	AP2GAMMA	gTF
Nln	gene	CDX1	gTF
Nln	gene	CDX2	gTF
Nln	gene	CDXA	gTF
Nln	gene	CEBP	gTF
Nln	gene	CEBPD	gTF
Nln	gene	CFOS	gTF
Nln	gene	CJUN	gTF
Nln	gene	CPBP	gTF
Nln	gene	DBP	gTF
Nln	gene	DLX3	gTF
Nln	gene	E2A	gTF
Nln	gene	E2F3	gTF
Nln	gene	ELF1	gTF
Nln	gene	ELK1	gTF
Nln	gene	ETF	gTF
Nln	gene	ETS1	gTF
Nln	gene	ETS2	gTF
Btg1	gene	PMX1	gTF
Btg1	gene	SALL2	gTF
Btg1	gene	SATB1	gTF
Btg1	gene	SPIB	gTF
Btg1	gene	SRY	gTF
Btg1	gene	THAP1	gTF
Btg1	gene	WT1	gTF
Btg1	gene	ZEB1	gTF
Btg1	gene	ZFP641	gTF
Btg1	gene	ZXDA	gTF
Btg1	gene	ZXDB	gTF
Btg1	gene	AML1	gTF
Btg1	gene	AML2	gTF
Btg1	gene	AML3	gTF
Btg1	gene	AP2ALPHA	gTF
Btg1	gene	AP2GAMMA	gTF
Btg1	gene	AP4	gTF
Btg1	gene	BRCA	gTF
Btg1	gene	BRN1	gTF
Btg1	gene	CDX	gTF
Btg1	gene	CDXT	gTF
Btg1	gene	CEBP	gTF
Marcks	gene	SOX4	gTF
Marcks	gene	TCF1	gTF
Marcks	gene	TCF11	gTF
Marcks	gene	TCF3	gTF
Marcks	gene	ZF5	gTF
Marcks	gene	ZNF195	gTF
Marcks	gene	ZNF682	gTF
Marcks	gene	BARHL1	gTF
Marcks	gene	BARHL2	gTF
Marcks	gene	BETACATENIN	gTF
Marcks	gene	CDX1	gTF
Marcks	gene	CPBP	gTF
Marcks	gene	GCMA	gTF

## Sheet: Additional Table 6
Additional Table 6: List of differentially expressed genes in in dorsal root ganglia (DRG) after chronic constriction injury by meta-analysis. Red highlighted up-regulated genes, and green highlighted down-regulated genes.
OFFICIAL_GENE_SYMBOL	Name
Ecel1	endothelin converting enzyme-like 1(Ecel1)
Gabra5	gamma-aminobutyric acid type A receptor alpha 5 subunit(Gabra5)
LOC100359668	ferritin light chain 2(LOC100359668)
Ppdpf	pancreatic progenitor cell differentiation and proliferation factor(Ppdpf)
Crem	cAMP responsive element modulator(Crem)
Cd81	Cd81 molecule(Cd81)
Gadd45a	growth arrest and DNA-damage-inducible, alpha(Gadd45a)
Tnfrsf1a	TNF receptor superfamily member 1A(Tnfrsf1a)
Ptov1	prostate tumor overexpressed 1(Ptov1)
Npy	neuropeptide Y(Npy)
Med25	mediator complex subunit 25(Med25)
Pkm	pyruvate kinase, muscle(Pkm)
Ugt1a8	UDP glycosyltransferase 1 family, polypeptide A8(Ugt1a8)
Arg1	arginase 1(Arg1)
Gpc1	glypican 1(Gpc1)
Cntnap1	contactin associated protein 1(Cntnap1)
Kcnab2	potassium voltage-gated channel subfamily A regulatory beta subunit 2(Kcnab2)
Reg3b	regenerating family member 3 beta(Reg3b)
Ucp2	uncoupling protein 2(Ucp2)
Galr2	galanin receptor 2(Galr2)
Ugt1a5	UDP glucuronosyltransferase family 1 member A5(Ugt1a5)
Itm2b	integral membrane protein 2B(Itm2b)
Gch1	GTP cyclohydrolase 1(Gch1)
Atp6v0a1	ATPase H+ transporting V0 subunit a1(Atp6v0a1)
LOC100909630	class II histocompatibility antigen, M beta 1 chain-like(LOC100909630)
Stmn4	stathmin 4(Stmn4)
Chn1	chimerin 1(Chn1)
Nnat	neuronatin(Nnat)
Mrpl38	mitochondrial ribosomal protein L38(Mrpl38)
RGD1560687	similar to Ferritin light chain (Ferritin L subunit)(RGD1560687)
Zfp36	zinc finger protein 36(Zfp36)
Vav1	vav guanine nucleotide exchange factor 1(Vav1)
Fabp5	fatty acid binding protein 5, epidermal(Fabp5)
Smad1	SMAD family member 1(Smad1)
Serpina1	serpin family A member 1(Serpina1)
Rab11b	RAB11B, member RAS oncogene family(Rab11b)
Sox11	SRY box 11(Sox11)
Plcd1	phospholipase C, delta 1(Plcd1)
Map2k2	mitogen activated protein kinase kinase 2(Map2k2)
Mboat7	membrane bound O-acyltransferase domain containing 7(Mboat7)
LOC100363177	ferritin light chain 1-like(LOC100363177)
Spr	sepiapterin reductase (7,8-dihydrobiopterin:NADP+ oxidoreductase)(Spr)
Cdc34	cell division cycle 34(Cdc34)
Bgn	biglycan(Bgn)
Cdc25b	cell division cycle 25B(Cdc25b)
Shfm1	split hand/foot malformation (ectrodactyly) type 1(Shfm1)
Cebpd	CCAAT/enhancer binding protein delta(Cebpd)
Plscr3	phospholipid scramblase 3(Plscr3)
Adcyap1	adenylate cyclase activating polypeptide 1(Adcyap1)
LOC100912228	pro-neuropeptide Y-like(LOC100912228)
LOC100360087	ferritin light chain 1-like(LOC100360087)
Ftl1	ferritin light chain 1(Ftl1)
Rpl17	ribosomal protein L17(Rpl17)
Prph	peripherin(Prph)
Itga7	integrin subunit alpha 7(Itga7)
Reep2	receptor accessory protein 2(Reep2)
Zfp580	zinc finger protein 580(Zfp580)
Nf1x	nuclear factor 1 X(Nf1x)
Pole3	polymerase (DNA directed), epsilon 3, accessory subunit(Pole3)
Pcbp4	poly(rC) binding protein 4(Pcbp4)
Got2	glutamic-oxaloacetic transaminase 2(Got2)
Pdk2	pyruvate dehydrogenase kinase 2(Pdk2)
Itgb4	integrin subunit beta 4(Itgb4)
Kctd13	potassium channel tetramerization domain containing 13(Kctd13)
Aldoa	aldolase, fructose-bisphosphate A(Aldoa)
Sdc1	syndecan 1(Sdc1)
RGD1311739	similar to RIKEN cDNA 1700037H04(RGD1311739)
Litaf	lipopolysaccharide-induced TNF factor(Litaf)
Plcb3	phospholipase C beta 3(Plcb3)
Pfkl	phosphofructokinase, liver type(Pfkl)
C1qc	complement C1q C chain(C1qc)
LOC100364138	ferritin light chain 1-like(LOC100364138)
Tln1	talin 1(Tln1)
Hr	hair growth associated(Hr)
LOC102553736	uncharacterized LOC102553736(LOC102553736)
Reg3a	regenerating islet-derived 3 alpha(Reg3a)
Cxcl13	C-X-C motif chemokine ligand 13(Cxcl13)
Flot1	flotillin 1(Flot1)
Nsg1	neuron specific gene family member 1(Nsg1)
Basp1	brain abundant, membrane attached signal protein 1(Basp1)
Bdnf	brain-derived neurotrophic factor(Bdnf)
C3	complement C3(C3)
Strn4	striatin 4(Strn4)
Sox10	SRY box 10(Sox10)
Samd1	sterile alpha motif domain containing 1(Samd1)
Pdgfa	platelet derived growth factor subunit A(Pdgfa)
Mmp16	matrix metallopeptidase 16(Mmp16)
Camk2d	calcium/calmodulin-dependent protein kinase II delta(Camk2d)
Dgcr6	DiGeorge syndrome critical region gene 6(Dgcr6)
Cebpb	CCAAT/enhancer binding protein beta(Cebpb)
Ccl2	C-C motif chemokine ligand 2(Ccl2)
Ctbp1	C-terminal binding protein 1(Ctbp1)
Calr	calreticulin(Calr)
Plec	plectin(Plec)
Ehd4	EH-domain containing 4(Ehd4)
Ppp1r9b	protein phosphatase 1, regulatory subunit 9B(Ppp1r9b)
Cidea	cell death-inducing DFFA-like effector a(Cidea)
Cacnb3	calcium voltage-gated channel auxiliary subunit beta 3(Cacnb3)
Vegfb	vascular endothelial growth factor B(Vegfb)
Plin2	perilipin 2(Plin2)
Dlgap4	DLG associated protein 4(Dlgap4)
Serpina3n	serine (or cysteine) peptidase inhibitor, clade A, member 3N(Serpina3n)
Cst3	cystatin C(Cst3)
Sst	somatostatin(Sst)
Eef1a2	eukaryotic translation elongation factor 1 alpha 2(Eef1a2)
Elavl4	ELAV like RNA binding protein 4(Elavl4)
Acta2	actin, alpha 2, smooth muscle, aorta(Acta2)
Ugt1a2	UDP glucuronosyltransferase 1 family, polypeptide A2(Ugt1a2)
Gap43	growth associated protein 43(Gap43)
Mapk14	mitogen activated protein kinase 14(Mapk14)
Fam65b	family with sequence similarity 65, member B(Fam65b)
Aif1	allograft inflammatory factor 1(Aif1)
Cyp4b1	cytochrome P450, family 4, subfamily b, polypeptide 1(Cyp4b1)
Dbn1	drebrin 1(Dbn1)
Git1	GIT ArfGAP 1(Git1)
Supt5h	SPT5 homolog, DSIF elongation factor subunit(Supt5h)
Gas7	growth arrest specific 7(Gas7)
Map1lc3a	microtubule-associated protein 1 light chain 3 alpha(Map1lc3a)
Csrp3	cysteine and glycine rich protein 3(Csrp3)
Ugt1a3	UDP glycosyltransferase 1 family, polypeptide A3(Ugt1a3)
Gnai2	G protein subunit alpha i2(Gnai2)
Pnrc1	proline-rich nuclear receptor coactivator 1(Pnrc1)
Sod3	superoxide dismutase 3, extracellular(Sod3)
Tp53	tumor protein p53(Tp53)
Tubb2b	tubulin, beta 2B class IIb(Tubb2b)
Tnk2	tyrosine kinase, non-receptor, 2(Tnk2)
Ugt1a9	UDP glucuronosyltransferase family 1 member A9(Ugt1a9)
Jup	junction plakoglobin(Jup)
Tshr	thyroid stimulating hormone receptor(Tshr)
Map6	microtubule-associated protein 6(Map6)
Anxa6	annexin A6(Anxa6)
Vgf	VGF nerve growth factor inducible(Vgf)
Bak1	BCL2-antagonist/killer 1(Bak1)
LOC100910875	protein FAM100A-like(LOC100910875)
Camk2n1	calcium/calmodulin-dependent protein kinase II inhibitor 1(Camk2n1)
Aes	amino-terminal enhancer of split(Aes)
Chst10	carbohydrate sulfotransferase 10(Chst10)
Ugt1a1	UDP glucuronosyltransferase family 1 member A1(Ugt1a1)
Mapt	microtubule-associated protein tau(Mapt)
Bin1	bridging integrator 1(Bin1)
Atf3	activating transcription factor 3(Atf3)
Pfn1	profilin 1(Pfn1)
Tpm3	tropomyosin 3(Tpm3)
Cacna2d1	calcium voltage-gated channel auxiliary subunit alpha2delta 1(Cacna2d1)
Casp3	caspase 3(Casp3)
Cited2	Cbp/p300-interacting transactivator, with Glu/Asp-rich carboxy-terminal domain, 2(Cited2)
B4galnt1	beta-1,4-N-acetyl-galactosaminyl transferase 1(B4galnt1)
Gnas	GNAS complex locus(Gnas)
LOC688459	hypothetical protein LOC688459(LOC688459)
Gfap	glial fibrillary acidic protein(Gfap)
Cox8a	cytochrome c oxidase subunit 8A(Cox8a)
Crmp1	collapsin response mediator protein 1(Crmp1)
Ntf3	neurotrophin 3(Ntf3)
Vip	vasoactive intestinal peptide(Vip)
Ugt1a6	UDP glucuronosyltransferase 1 family, polypeptide A6(Ugt1a6)
Cxxc5	CXXC finger protein 5(Cxxc5)
Cyp1b1	cytochrome P450, family 1, subfamily b, polypeptide 1(Cyp1b1)
Pdlim4	PDZ and LIM domain 4(Pdlim4)
Ap1s1	adaptor-related protein complex 1, sigma 1 subunit(Ap1s1)
Ptms	parathymosin(Ptms)
Ubald1	UBA-like domain containing 1(Ubald1)
Psmd1	proteasome 26S subunit, non-ATPase 1(Psmd1)
Tnfrsf21	TNF receptor superfamily member 21(Tnfrsf21)
Prl8a3	prolactin family 8, subfamily a, member 3(Prl8a3)
Ache	acetylcholinesterase(Ache)
Homer1	homer scaffolding protein 1(Homer1)
LOC100362384	ferritin light chain 1-like(LOC100362384)
Gfra1	GDNF family receptor alpha 1(Gfra1)
Pxn	paxillin(Pxn)
RT1-Bb	RT1 class II, locus Bb(RT1-Bb)
Pdlim1	PDZ and LIM domain 1(Pdlim1)
Syn1	synapsin I(Syn1)
Rhob	ras homolog family member B(Rhob)
Myadm	myeloid-associated differentiation marker(Myadm)
Eef2	eukaryotic translation elongation factor 2(Eef2)
Ggt5	gamma-glutamyltransferase 5(Ggt5)
Arhgef7	Rho guanine nucleotide exchange factor 7(Arhgef7)
RT1-DMb	RT1 class II, locus DMb(RT1-DMb)
Hax1	HCLS1 associated protein X-1(Hax1)
Ftl1l1	ferritin light chain 1-like 1(Ftl1l1)
Myo1e	myosin IE(Myo1e)
Dnm1	dynamin 1(Dnm1)
Ugt1a7c	UDP glucuronosyltransferase 1 family, polypeptide A7C(Ugt1a7c)
Hspb1	heat shock protein family B (small) member 1(Hspb1)
Notch1	notch 1(Notch1)
Nat2	N-acetyltransferase 2(Nat2)
Atp2b1	ATPase plasma membrane Ca2+ transporting 1(Atp2b1)
LOC100362333	DNA-directed DNA polymerase epsilon 3(LOC100362333)
Rhoc	ras homolog family member C(Rhoc)
Tgm1	transglutaminase 1(Tgm1)
Il6	interleukin 6(Il6)
Ptprn	protein tyrosine phosphatase, receptor type, N(Ptprn)
Ina	internexin neuronal intermediate filament protein, alpha(Ina)
Ankrd1	ankyrin repeat domain 1(Ankrd1)
Tns2	tensin 2(Tns2)
Ppp1r12a	protein phosphatase 1, regulatory subunit 12A(Ppp1r12a)
Fcgr2b	Fc fragment of IgG, low affinity IIb, receptor(Fcgr2b)
Csad	cysteine sulfinic acid decarboxylase(Csad)
Jun	Jun proto-oncogene, AP-1 transcription factor subunit(Jun)
Junb	JunB proto-oncogene, AP-1 transcription factor subunit(Junb)
Sprr1a	small proline-rich protein 1A(Sprr1a)
Ptpn5	protein tyrosine phosphatase, non-receptor type 5(Ptpn5)
Kcng1	potassium voltage-gated channel modifier subfamily G member 1(Kcng1)
Sec31a	SEC31 homolog A, COPII coat complex component(Sec31a)
Gal	galanin and GMAP prepropeptide(Gal)
Stxbp1	syntaxin binding protein 1(Stxbp1)
Grn	granulin(Grn)
Ctxn1	cortexin 1(Ctxn1)
Ctss	cathepsin S(Ctss)
Klf13	Kruppel-like factor 13(Klf13)
Capns1	calpain, small subunit 1(Capns1)
Taf10	TATA-box binding protein associated factor 10(Taf10)
Gnao1	G protein subunit alpha o1(Gnao1)
PVR	poliovirus receptor(PVR)
Dctn1	dynactin subunit 1(Dctn1)
Inpp5d	inositol polyphosphate-5-phosphatase D(Inpp5d)
Mbnl2	muscleblind-like splicing regulator 2(Mbnl2)
C1qb	complement C1q B chain(C1qb)
Cdk4	cyclin-dependent kinase 4(Cdk4)
Ece1	endothelin converting enzyme 1(Ece1)
Cd74	CD74 molecule(Cd74)
L1cam	L1 cell adhesion molecule(L1cam)
Eftud2	elongation factor Tu GTP binding domain containing 2(Eftud2)
Sepw1
Alkbh7	alkB homolog 7(Alkbh7)
Ndufb6	NADH:ubiquinone oxidoreductase subunit B6(Ndufb6)
Kbtbd3	kelch repeat and BTB domain containing 3(Kbtbd3)
Cyc1	cytochrome c-1(Cyc1)
Nalcn	sodium leak channel, non-selective(Nalcn)
Tceb1	transcription elongation factor B subunit 1(Tceb1)
Psmc1	proteasome 26S subunit, ATPase 1(Psmc1)
Bckdhb	branched chain keto acid dehydrogenase E1 subunit beta(Bckdhb)
Hspa5	heat shock protein family A member 5(Hspa5)
Hps3	Hermansky-Pudlak syndrome 3(Hps3)
Tspan8	tetraspanin 8(Tspan8)
Gclm	glutamate cysteine ligase, modifier subunit(Gclm)
Rab3c	RAB3C, member RAS oncogene family(Rab3c)
St3gal5	ST3 beta-galactoside alpha-2,3-sialyltransferase 5(St3gal5)
Cox6c	cytochrome c oxidase subunit 6C(Cox6c)
Chordc1	cysteine and histidine rich domain containing 1(Chordc1)
Col11a1	collagen type XI alpha 1 chain(Col11a1)
Atp5g1	ATP synthase, H+ transporting, mitochondrial Fo complex, subunit C1 (subunit 9)(Atp5g1)
Wdr61	WD repeat domain 61(Wdr61)
Chn2	chimerin 2(Chn2)
LOC683573	similar to response gene to complement 32(LOC683573)
Cd38	CD38 molecule(Cd38)
LOC100910660	serine/arginine-rich splicing factor 3-like(LOC100910660)
Uqcrc2	ubiquinol cytochrome c reductase core protein 2(Uqcrc2)
Mpc1	mitochondrial pyruvate carrier 1(Mpc1)
Scfd1	sec1 family domain containing 1(Scfd1)
Slc25a5	solute carrier family 25 member 5(Slc25a5)
Ppp1r1a	protein phosphatase 1, regulatory (inhibitor) subunit 1A(Ppp1r1a)
Ndufb8	NADH:ubiquinone oxidoreductase subunit B8(Ndufb8)
Fkbp3	FK506 binding protein 3(Fkbp3)
Pnlip	pancreatic lipase(Pnlip)
Plcl1	phospholipase C-like 1(Plcl1)
Scn9a	sodium voltage-gated channel alpha subunit 9(Scn9a)
Dgkh	diacylglycerol kinase, eta(Dgkh)
Agt	angiotensinogen(Agt)
Dut	deoxyuridine triphosphatase(Dut)
Scg5	secretogranin V(Scg5)
Ogg1	8-oxoguanine DNA glycosylase(Ogg1)
Glod4	glyoxalase domain containing 4(Glod4)
Coq3	coenzyme Q3 methyltransferase(Coq3)
Nktr	natural killer cell triggering receptor(Nktr)
LOC102556259	uncharacterized LOC102556259(LOC102556259)
Prkacb	protein kinase cAMP-activated catalytic subunit beta(Prkacb)
Akr1b1	aldo-keto reductase family 1 member B(Akr1b1)
Kcns3	potassium voltage-gated channel, modifier subfamily S, member 3(Kcns3)
Mycbp2	MYC binding protein 2, E3 ubiquitin protein ligase(Mycbp2)
Cdk7	cyclin-dependent kinase 7(Cdk7)
Ghr	growth hormone receptor(Ghr)
Hapln1	hyaluronan and proteoglycan link protein 1(Hapln1)
Atp6v1d	ATPase H+ transporting V1 subunit D(Atp6v1d)
Limk1	LIM domain kinase 1(Limk1)
Churc1	churchill domain containing 1(Churc1)
Atp2b2	ATPase plasma membrane Ca2+ transporting 2(Atp2b2)
Pi4ka	phosphatidylinositol 4-kinase alpha(Pi4ka)
Slc15a2	solute carrier family 15 member 2(Slc15a2)
Ppp1r16b	protein phosphatase 1, regulatory subunit 16B(Ppp1r16b)
LOC688815	similar to prohibitin(LOC688815)
Scn1a	sodium voltage-gated channel alpha subunit 1(Scn1a)
Med6	mediator complex subunit 6(Med6)
Nr1d2	nuclear receptor subfamily 1, group D, member 2(Nr1d2)
Uqcr11	ubiquinol-cytochrome c reductase, complex III subunit XI(Uqcr11)
Gulp1	GULP, engulfment adaptor PTB domain containing 1(Gulp1)
Slc12a2	solute carrier family 12 member 2(Slc12a2)
Etfa	electron transfer flavoprotein alpha subunit(Etfa)
Pvalb	parvalbumin(Pvalb)
Mpdz	multiple PDZ domain crumbs cell polarity complex component(Mpdz)
Idi1	isopentenyl-diphosphate delta isomerase 1(Idi1)
Ufsp2	UFM1-specific peptidase 2(Ufsp2)
Arl1	ADP-ribosylation factor like GTPase 1(Arl1)
Chgb	chromogranin B(Chgb)
Atp5e	ATP synthase, H+ transporting, mitochondrial F1 complex, epsilon subunit(Atp5e)
Cd48	Cd48 molecule(Cd48)
Ints6l	integrator complex subunit 6 like(Ints6l)
Nphp1	nephrocystin 1(Nphp1)
Lta4h	leukotriene A4 hydrolase(Lta4h)
Cxcr4	C-X-C motif chemokine receptor 4(Cxcr4)
RGD1565784	RGD1565784(RGD1565784)
LOC102548682	histone H4-like(LOC102548682)
Cycs	cytochrome c, somatic(Cycs)
Etfdh	electron transfer flavoprotein dehydrogenase(Etfdh)
LOC100909799	ADP/ATP translocase 3-like(LOC100909799)
Atp5a1	ATP synthase, H+ transporting, mitochondrial F1 complex, alpha subunit 1, cardiac muscle(Atp5a1)
LOC688869	similar to cytochrome c oxidase, subunit VIb polypeptide 1(LOC688869)
Atp5o	ATP synthase, H+ transporting, mitochondrial F1 complex, O subunit(Atp5o)
Ppp2r2b	protein phosphatase 2, regulatory subunit B, beta(Ppp2r2b)
Heatr5a	HEAT repeat containing 5A(Heatr5a)
Calml4	calmodulin-like 4(Calml4)
Ttc3	tetratricopeptide repeat domain 3(Ttc3)
Tmem126b	transmembrane protein 126B(Tmem126b)
Phb	prohibitin(Phb)
Cox7a2l2	cytochrome c oxidase subunit VIIa polypeptide 2-like 2(Cox7a2l2)
Gyg1	glycogenin 1(Gyg1)
Cox7a2l	cytochrome c oxidase subunit 7A2 like(Cox7a2l)
Nrg1	neuregulin 1(Nrg1)
Klhl14	kelch-like family member 14(Klhl14)
LOC100363502	cytochrome c, somatic-like(LOC100363502)
Defa5	defensin alpha 5(Defa5)
Fabp3	fatty acid binding protein 3(Fabp3)
Uqcrfs1	ubiquinol-cytochrome c reductase, Rieske iron-sulfur polypeptide 1(Uqcrfs1)
Nup155	nucleoporin 155(Nup155)
Gskip	GSK3B interacting protein(Gskip)
LOC689961	similar to ATP synthase lipid-binding protein, mitochondrial precursor(LOC689961)
Mt3	metallothionein 3(Mt3)
Fh	fumarate hydratase(Fh)
Atpif1	ATPase inhibitory factor 1(Atpif1)
Eif4e	eukaryotic translation initiation factor 4E(Eif4e)
Sv2b	synaptic vesicle glycoprotein 2b(Sv2b)
Cdo1	cysteine dioxygenase type 1(Cdo1)
Oat	ornithine aminotransferase(Oat)
mrpl24	mitochondrial ribosomal protein L24(mrpl24)
Cox7a2	cytochrome c oxidase subunit VIIa polypeptide 2(Cox7a2)
Tmem47	transmembrane protein 47(Tmem47)
Skida1	SKI/DACH domain containing 1(Skida1)
Cryab	crystallin, alpha B(Cryab)
Gphn	gephyrin(Gphn)
Emb	embigin(Emb)
Ndufs4	NADH:ubiquinone oxidoreductase subunit S4(Ndufs4)
Ndufs7	NADH dehydrogenase (ubiquinone) Fe-S protein 7(Ndufs7)
Srsf3	serine and arginine rich splicing factor 3(Srsf3)
Slc25a4	solute carrier family 25 member 4(Slc25a4)
Coa3	cytochrome C oxidase assembly factor 3(Coa3)
Gfm1	G elongation factor, mitochondrial 1(Gfm1)
LOC686442	similar to ubiquinol-cytochrome c reductase subunit(LOC686442)
Fgf9	fibroblast growth factor 9(Fgf9)
Cd9	CD9 molecule(Cd9)
Gstp1	glutathione S-transferase pi 1(Gstp1)
Plp1	proteolipid protein 1(Plp1)
Fmc1	formation of mitochondrial complex V assembly factor 1(Fmc1)
Lamp2	lysosomal-associated membrane protein 2(Lamp2)
Rabep2	rabaptin, RAB GTPase binding effector protein 2(Rabep2)
Ssb	Sjogren syndrome antigen B(Ssb)
Hspe1	heat shock protein family E member 1(Hspe1)
Ndufb3	NADH:ubiquinone oxidoreductase subunit B3(Ndufb3)
LOC679794	similar to Cytochrome c, somatic(LOC679794)
Hspd1	heat shock protein family D member 1(Hspd1)
Kcnc2	potassium voltage-gated channel subfamily C member 2(Kcnc2)
Hnrnpa1	heterogeneous nuclear ribonucleoprotein A1(Hnrnpa1)
Aftph	aftiphilin(Aftph)
Htr3a	5-hydroxytryptamine receptor 3A(Htr3a)
Tpp2	tripeptidyl peptidase 2(Tpp2)
Plcd4	phospholipase C, delta 4(Plcd4)
Iapp	islet amyloid polypeptide(Iapp)
Vps29	VPS29 retromer complex component(Vps29)
Oaz1	ornithine decarboxylase antizyme 1(Oaz1)
Timm10b	translocase of inner mitochondrial membrane 10B(Timm10b)
Gsta3	glutathione S-transferase alpha 3(Gsta3)
Suclg1	succinate-CoA ligase, alpha subunit(Suclg1)
Mgst3	microsomal glutathione S-transferase 3(Mgst3)
Pcmtd2	protein-L-isoaspartate (D-aspartate) O-methyltransferase domain containing 2(Pcmtd2)
Mrpl3	mitochondrial ribosomal protein L3(Mrpl3)
Lypla1	lysophospholipase I(Lypla1)
E2f5	E2F transcription factor 5(E2f5)
Dnttip1	deoxynucleotidyltransferase, terminal, interacting protein 1(Dnttip1)
Cptp	ceramide-1-phosphate transfer protein(Cptp)
Ptprm	protein tyrosine phosphatase, receptor type, M(Ptprm)
Cdc123	cell division cycle 123(Cdc123)
Prkg2	protein kinase, cGMP-dependent, type II(Prkg2)
Rpa3	replication protein A3(Rpa3)
Psat1	phosphoserine aminotransferase 1(Psat1)
Rapgef4	Rap guanine nucleotide exchange factor 4(Rapgef4)
Lman1	lectin, mannose-binding, 1(Lman1)
Gria2	glutamate ionotropic receptor AMPA type subunit 2(Gria2)
Rgcc	regulator of cell cycle(Rgcc)
Zfp394	zinc finger protein 394(Zfp394)
Smpx	small muscle protein, X-linked(Smpx)
Ndufaf3	NADH:ubiquinone oxidoreductase complex assembly factor 3(Ndufaf3)
Ivd	isovaleryl-CoA dehydrogenase(Ivd)
Scp2	sterol carrier protein 2(Scp2)
Mobp	myelin-associated oligodendrocyte basic protein(Mobp)
Decr2	2,4-dienoyl CoA reductase 2, peroxisomal(Decr2)
Prrg1	proline rich and Gla domain 1(Prrg1)
Car2	carbonic anhydrase 2(Car2)
Canx	calnexin(Canx)
Lin7b	lin-7 homolog B, crumbs cell polarity complex component(Lin7b)
Lipa	lipase A, lysosomal acid type(Lipa)
Srsf5	serine and arginine rich splicing factor 5(Srsf5)
Rpap2	RNA polymerase II associated protein 2(Rpap2)
Psma2	proteasome subunit alpha 2(Psma2)
Gpd2	glycerol-3-phosphate dehydrogenase 2(Gpd2)
Calm2	calmodulin 2(Calm2)
Mdh1	malate dehydrogenase 1(Mdh1)
Psma5	proteasome subunit alpha 5(Psma5)
Psmb3	proteasome subunit beta 3(Psmb3)
Zfp423	zinc finger protein 423(Zfp423)
Psmc2	proteasome 26S subunit, ATPase 2(Psmc2)
Pex12	peroxisomal biogenesis factor 12(Pex12)
RGD1306941	similar to CG31122-PA(RGD1306941)
Cox5b	cytochrome c oxidase subunit 5B(Cox5b)
Psmd10	proteasome 26S subunit, non-ATPase 10(Psmd10)
Mtch2	mitochondrial carrier 2(Mtch2)
Ppp1cb	protein phosphatase 1 catalytic subunit beta(Ppp1cb)
Acsl6	acyl-CoA synthetase long-chain family member 6(Acsl6)
Bmyc	brain expressed myelocytomatosis oncogene(Bmyc)
LOC681754

## Sheet: Additional Table 7
Additional Table 7:GO terms clustering of DEGs only in dorsal root ganglia (DRG) after peripheral nerve injury
Annotation Cluster 1	Enrichment Score: 13.618630263760977
Category	Term	Count	%	PValue	Genes	List Total	Pop Hits	Pop Total	Fold Enrichment	Bonferroni	Benjamini	FDR
GOTERM_CC_ALL	GO:0044444~cytoplasmic part	214	59.116	6.69722e-24	VPS29, ALKBH7, LIPA, SCP2, CAPNS1, CYP1B1, PSMD1, PRKACB, PDK2, PTOV1, SOX10, COX7A2L, BIN1, RT1-BB, SUCLG1, UQCRC2, TMEM126B, PFN1, TP53, MGST3, STXBP1, COX7A2L2, WDR61, ATP5O, LOC679794, OAZ1, SCFD1, ATP5E, INPP5D, CHST10, MAP6, B4GALNT1, ATP6V0A1, SEC31A, JUP, HOMER1, CIDEA, L1CAM, MRPL24, EHD4, NDUFAF3, CALR, CALM2, ITM2B, SERPINA1, OGG1, PTPRN, MRPL38, AKR1B1, PTPRM, CSAD, LITAF, CTSS, PTMS,…	332	6917	18520	1.72583	4.31971e-21	4.31971e-21	3.44237e-21
GOTERM_CC_ALL	GO:0005737~cytoplasm	259	71.547	7.28258e-22	VPS29, ALKBH7, LIPA, SCP2, CAPNS1, CYP1B1, PSMD1, FAM65B, PRKACB, PDK2, MBNL2, PTOV1, SOX10, COX7A2L, CDC34, BIN1, RT1-BB, SUCLG1, UQCRC2, TMEM126B, TLN1, PFN1, TP53, CTBP1, MGST3, STXBP1, COX7A2L2, GSKIP, WDR61, ATP5O, LOC679794, OAZ1, RPAP2, SCFD1, ATP5E, INPP5D, CHST10, MAP6, B4GALNT1, LTA4H, ATP6V0A1, SEC31A, JUP, HOMER1, CIDEA, RGD1560687, L1CAM, MRPL24, EHD4, PPP1R1A, NDUFAF3, CALR, SPRR1A,…	332	9777	18520	1.47774	4.69727e-19	2.34863e-19	1.87162e-19
GOTERM_CC_ALL	GO:0044424~intracellular part	294	81.2155	2.01613e-18	VPS29, ALKBH7, LIPA, LOC102548682, SCP2, CAPNS1, CYP1B1, PSMD1, FAM65B, PRKACB, JUNB, PDK2, MBNL2, PTOV1, DNTTIP1, SOX10, MED6, COX7A2L, CDC34, BIN1, KCTD13, RT1-BB, SUCLG1, UQCRC2, TMEM126B, TLN1, PFN1, TP53, CTBP1, MGST3, STXBP1, MYCBP2, COX7A2L2, LOC100362333, GSKIP, WDR61, ATP5O, LOC679794, OAZ1, RPAP2, UGT1A7C, SCFD1, ATP5E, INPP5D, CHST10, MAP6, B4GALNT1, LTA4H, ATP6V0A1, SEC31A, JUP, HOMER…	332	12642	18520	1.29728	1.3004e-15	4.33468e-16	3.4543e-16
GOTERM_CC_ALL	GO:0005622~intracellular	298	82.3204	4.40282e-17	VPS29, ALKBH7, LIPA, LOC102548682, SCP2, CAPNS1, CYP1B1, PSMD1, FAM65B, PRKACB, JUNB, PDK2, TNS2, MBNL2, PTOV1, DNTTIP1, SOX10, MED6, COX7A2L, CDC34, BIN1, KCTD13, RT1-BB, SUCLG1, UQCRC2, TMEM126B, TLN1, PFN1, TP53, CTBP1, MGST3, STXBP1, MYCBP2, COX7A2L2, LOC100362333, GSKIP, WDR61, ATP5O, LOC679794, OAZ1, RPAP2, UGT1A7C, SCFD1, ATP5E, INPP5D, CHST10, MAP6, B4GALNT1, LTA4H, ATP6V0A1, SEC31A, JUP,…	332	13132	18520	1.26587	2.83982e-14	4.73304e-15	3.77175e-15
GOTERM_CC_ALL	GO:0043227~membrane-bounded organelle	265	73.2044	3.3939e-15	VPS29, ALKBH7, LIPA, LOC102548682, SCP2, CAPNS1, CYP1B1, PSMD1, PRKACB, JUNB, PDK2, MBNL2, PTOV1, DNTTIP1, SOX10, MED6, COX7A2L, CDC34, BIN1, KCTD13, RT1-BB, SUCLG1, UQCRC2, TMEM126B, TLN1, PFN1, TP53, CTBP1, MGST3, STXBP1, COX7A2L2, LOC100362333, WDR61, ATP5O, LOC679794, OAZ1, RPAP2, UGT1A7C, C3, SCFD1, TSPAN8, ATP5E, CHST10, MAP6, B4GALNT1, LTA4H, ATP6V0A1, SEC31A, JUP, CIDEA, NR1D2, L1CAM, MRP…	332	11055	18520	1.33718	2.21989e-12	1.82422e-13	1.45372e-13
GOTERM_CC_ALL	GO:0043226~organelle	276	76.2431	3.97266e-13	VPS29, ALKBH7, LIPA, LOC102548682, SCP2, CAPNS1, CYP1B1, PSMD1, FAM65B, PRKACB, JUNB, PDK2, MBNL2, PTOV1, DNTTIP1, SOX10, MED6, COX7A2L, CDC34, BIN1, KCTD13, RT1-BB, SUCLG1, UQCRC2, TMEM126B, TLN1, PFN1, TP53, CTBP1, MGST3, STXBP1, MYCBP2, COX7A2L2, LOC100362333, WDR61, ATP5O, LOC679794, OAZ1, RPAP2, UGT1A7C, C3, SCFD1, TSPAN8, ATP5E, INPP5D, CHST10, MAP6, B4GALNT1, LTA4H, ATP6V0A1, SEC31A, JUP, …	332	12110	18520	1.27136	2.56218e-10	1.22017e-11	9.72356e-12
GOTERM_CC_ALL	GO:0043231~intracellular membrane-bounded organelle	240	66.2983	1.01093e-12	VPS29, ALKBH7, LIPA, LOC102548682, SCP2, CYP1B1, PSMD1, PRKACB, JUNB, PDK2, MBNL2, PTOV1, DNTTIP1, SOX10, MED6, COX7A2L, CDC34, BIN1, KCTD13, RT1-BB, SUCLG1, UQCRC2, TMEM126B, PFN1, TP53, CTBP1, MGST3, STXBP1, COX7A2L2, LOC100362333, WDR61, ATP5O, LOC679794, OAZ1, RPAP2, UGT1A7C, SCFD1, ATP5E, CHST10, MAP6, B4GALNT1, LTA4H, ATP6V0A1, SEC31A, JUP, CIDEA, NR1D2, L1CAM, MRPL24, EHD4, NDUFAF3, CALR, …	332	9877	18520	1.35547	6.52075e-10	2.71688e-11	2.16508e-11
GOTERM_CC_ALL	GO:0043229~intracellular organelle	256	70.7182	1.06941e-11	VPS29, ALKBH7, LIPA, LOC102548682, SCP2, CYP1B1, PSMD1, PRKACB, JUNB, PDK2, MBNL2, PTOV1, DNTTIP1, SOX10, MED6, COX7A2L, CDC34, BIN1, KCTD13, RT1-BB, SUCLG1, UQCRC2, TMEM126B, TLN1, PFN1, TP53, CTBP1, MGST3, STXBP1, MYCBP2, COX7A2L2, LOC100362333, WDR61, ATP5O, LOC679794, OAZ1, RPAP2, UGT1A7C, SCFD1, ATP5E, INPP5D, CHST10, MAP6, B4GALNT1, LTA4H, ATP6V0A1, SEC31A, JUP, HOMER1, CIDEA, NR1D2, L1CAM,…	332	11039	18520	1.29364	6.8977e-09	2.37851e-10	1.89543e-10
GOTERM_CC_ALL	GO:0044422~organelle part	187	51.6575	8.14275e-11	VPS29, MTCH2, HR, ALKBH7, PPP1CB, EFTUD2, LOC102548682, SCP2, MPC1, BASP1, LAMP2, CYP1B1, FAM65B, PRKACB, JUNB, PDK2, MAP2K2, TPM3, DNTTIP1, SOX10, MED6, CDC25B, COX7A2L, CDC34, BIN1, GPD2, KCTD13, MYADM, SRSF3, SUCLG1, UQCRC2, SRSF5, TMEM126B, TLN1, TP53, FKBP3, DGKH, GRIA2, CTBP1, MGST3, STXBP1, PXN, COX7A2L2, LOC100362333, ARL1, WDR61, COX7A2, PHB, LOC679794, ATP5O, RPAP2, SCFD1, MOBP, ATP5E, …	332	7187	18520	1.45143	5.25208e-08	1.64127e-09	1.30793e-09
GOTERM_CC_ALL	GO:0044446~intracellular organelle part	180	49.7238	1.05054e-09	VPS29, MTCH2, HR, ALKBH7, PPP1CB, EFTUD2, LOC102548682, SCP2, MPC1, BASP1, LAMP2, CYP1B1, PRKACB, JUNB, PDK2, MAP2K2, TPM3, DNTTIP1, SOX10, MED6, CDC25B, COX7A2L, CDC34, BIN1, GPD2, KCTD13, MYADM, SRSF3, SUCLG1, UQCRC2, SRSF5, TMEM126B, TLN1, TP53, FKBP3, DGKH, GRIA2, CTBP1, MGST3, STXBP1, PXN, COX7A2L2, LOC100362333, ARL1, WDR61, COX7A2, PHB, LOC679794, ATP5O, RPAP2, SCFD1, MOBP, ATP5E, INPP5D, …	332	7006	18520	1.43319	6.77597e-07	1.73743e-08	1.38456e-08
GOTERM_CC_ALL	GO:0005623~cell	320	88.3978	5.64016e-09	VPS29, ALKBH7, LIPA, LOC102548682, SCP2, CAPNS1, CYP1B1, PSMD1, FAM65B, PRKACB, JUNB, PDK2, TNS2, MBNL2, PTOV1, DNTTIP1, SOX10, MED6, COX7A2L, CDC34, BIN1, KCTD13, RT1-BB, SUCLG1, UQCRC2, TMEM126B, TLN1, PFN1, TP53, CTBP1, MGST3, STXBP1, MYCBP2, COX7A2L2, LOC100362333, PDGFA, GSKIP, WDR61, ATP5O, LOC679794, OAZ1, RPAP2, UGT1A7C, SCFD1, TSPAN8, GALR2, ATP5E, INPP5D, CHST10, MAP6, B4GALNT1, LTA4H, …	332	16141	18520	1.10592	3.6379e-06	8.46024e-08	6.74196e-08
GOTERM_CC_ALL	GO:0044464~cell part	319	88.1215	1.23848e-08	VPS29, ALKBH7, LIPA, LOC102548682, SCP2, CAPNS1, CYP1B1, PSMD1, FAM65B, PRKACB, JUNB, PDK2, TNS2, MBNL2, PTOV1, DNTTIP1, SOX10, MED6, COX7A2L, CDC34, BIN1, KCTD13, RT1-BB, SUCLG1, UQCRC2, TMEM126B, TLN1, PFN1, TP53, CTBP1, MGST3, STXBP1, MYCBP2, COX7A2L2, LOC100362333, PDGFA, GSKIP, WDR61, ATP5O, LOC679794, OAZ1, RPAP2, UGT1A7C, SCFD1, TSPAN8, GALR2, ATP5E, INPP5D, CHST10, MAP6, B4GALNT1, LTA4H, …	332	16104	18520	1.10499	7.98814e-06	1.81549e-07	1.44677e-07
Annotation Cluster 2	Enrichment Score: 13.202145774551237
Category	Term	Count	%	PValue	Genes	List Total	Pop Hits	Pop Total	Fold Enrichment	Bonferroni	Benjamini	FDR
GOTERM_CC_ALL	GO:0031988~membrane-bounded vesicle	119	32.8729	7.56718e-15	RAB3C, VPS29, MTCH2, CD81, LIPA, PPP1CB, LOC102548682, FGF9, SCP2, CAPNS1, BASP1, LAMP2, PSMD1, GYG1, PRKACB, SLC15A2, TPM3, BIN1, SCG5, MYADM, IAPP, SUCLG1, UQCRC2, PFN1, TLN1, PVALB, GRIA2, NOTCH1, MGST3, STXBP1, ARL1, COX7A2, PHB, ATP5O, C3, SCFD1, TSPAN8, LTA4H, ATP6V1D, ATP6V0A1, PRPH, SEC31A, JUP, HSPA5, BDNF, GOT2, EEF2, MT3, EHD4, REEP2, GNAS, PI4KA, CALR, SPRR1A, CALM2, ITM2B, SERPINA1, …	332	3321	18520	1.99885	4.86944e-12	3.48631e-13	2.77824e-13
GOTERM_CC_ALL	GO:0031982~vesicle	122	33.7017	1.68053e-14	RAB3C, VPS29, MTCH2, CD81, LIPA, PPP1CB, LOC102548682, FGF9, SCP2, CAPNS1, BASP1, LAMP2, PSMD1, GYG1, PRKACB, SLC15A2, TPM3, BIN1, SCG5, MYADM, IAPP, SUCLG1, UQCRC2, PFN1, TLN1, PVALB, GRIA2, NOTCH1, MGST3, STXBP1, ARL1, COX7A2, PHB, ATP5O, C3, SCFD1, TSPAN8, LTA4H, ATP6V1D, MPDZ, ATP6V0A1, PRPH, SEC31A, JUP, HSPA5, BDNF, GOT2, EEF2, MT3, EHD4, REEP2, GNAS, PI4KA, CALR, SPRR1A, CALM2, ITM2B, SERP…	332	3488	18520	1.95113	1.0813e-11	6.77463e-13	5.3987e-13
GOTERM_CC_ALL	GO:0070062~extracellular exosome	102	28.1768	1.89538e-14	VPS29, MTCH2, CD81, LIPA, PPP1CB, LOC102548682, FGF9, SCP2, CAPNS1, BASP1, LAMP2, PSMD1, GYG1, PRKACB, SLC15A2, TPM3, MYADM, SUCLG1, UQCRC2, PFN1, TLN1, PVALB, MGST3, STXBP1, ARL1, COX7A2, PHB, ATP5O, C3, TSPAN8, LTA4H, ATP6V1D, ATP6V0A1, PRPH, JUP, HSPA5, GOT2, EEF2, EHD4, REEP2, GNAS, PI4KA, CALR, SPRR1A, CALM2, ITM2B, SERPINA1, ITGB4, AKR1B1, HSPB1, ETFA, ECE1, FTL1, SPR, ANXA6, FLOT1, CD38, L…	332	2646	18520	2.15037	1.22452e-11	7.19131e-13	5.73075e-13
GOTERM_CC_ALL	GO:1903561~extracellular vesicle	102	28.1768	2.73442e-14	VPS29, MTCH2, CD81, LIPA, PPP1CB, LOC102548682, FGF9, SCP2, CAPNS1, BASP1, LAMP2, PSMD1, GYG1, PRKACB, SLC15A2, TPM3, MYADM, SUCLG1, UQCRC2, PFN1, TLN1, PVALB, MGST3, STXBP1, ARL1, COX7A2, PHB, ATP5O, C3, TSPAN8, LTA4H, ATP6V1D, ATP6V0A1, PRPH, JUP, HSPA5, GOT2, EEF2, EHD4, REEP2, GNAS, PI4KA, CALR, SPRR1A, CALM2, ITM2B, SERPINA1, ITGB4, AKR1B1, HSPB1, ETFA, ECE1, FTL1, SPR, ANXA6, FLOT1, CD38, L…	332	2661	18520	2.13825	1.76159e-11	9.28265e-13	7.39733e-13
GOTERM_CC_ALL	GO:0043230~extracellular organelle	102	28.1768	3.08927e-14	VPS29, MTCH2, CD81, LIPA, PPP1CB, LOC102548682, FGF9, SCP2, CAPNS1, BASP1, LAMP2, PSMD1, GYG1, PRKACB, SLC15A2, TPM3, MYADM, SUCLG1, UQCRC2, PFN1, TLN1, PVALB, MGST3, STXBP1, ARL1, COX7A2, PHB, ATP5O, C3, TSPAN8, LTA4H, ATP6V1D, ATP6V0A1, PRPH, JUP, HSPA5, GOT2, EEF2, EHD4, REEP2, GNAS, PI4KA, CALR, SPRR1A, CALM2, ITM2B, SERPINA1, ITGB4, AKR1B1, HSPB1, ETFA, ECE1, FTL1, SPR, ANXA6, FLOT1, CD38, L…	332	2666	18520	2.13424	1.99074e-11	9.9629e-13	7.93943e-13
GOTERM_CC_ALL	GO:0044421~extracellular region part	123	33.9779	6.3173e-13	VPS29, MTCH2, CD81, CXCL13, LIPA, PPP1CB, LOC102548682, FGF9, SCP2, CAPNS1, BASP1, LAMP2, PSMD1, GYG1, PRKACB, SLC15A2, TPM3, ADCYAP1, MYADM, IAPP, SUCLG1, UQCRC2, PFN1, TLN1, PNLIP, PVALB, MGST3, STXBP1, ARL1, PDGFA, COX7A2, PHB, ATP5O, C3, TSPAN8, LTA4H, ATP6V1D, ATP6V0A1, PRPH, JUP, HSPA5, BDNF, DEFA5, GOT2, EEF2, MT3, IL6, EHD4, PPP1R1A, REEP2, GNAS, PI4KA, CALR, SPRR1A, CALM2, ITM2B, SERPINA…	332	3710	18520	1.84941	4.07457e-10	1.77159e-11	1.41178e-11
GOTERM_CC_ALL	GO:0005576~extracellular region	130	35.9116	2.98985e-12	VPS29, MTCH2, CD81, CXCL13, LIPA, PPP1CB, LOC102548682, FGF9, SCP2, CAPNS1, BASP1, LAMP2, PSMD1, GYG1, PRKACB, SLC15A2, TPM3, ADCYAP1, SCG5, MYADM, IAPP, SUCLG1, UQCRC2, PFN1, TLN1, PNLIP, PVALB, REG3A, MGST3, STXBP1, ARL1, PDGFA, COX7A2, PHB, ATP5O, C3, TSPAN8, LTA4H, ATP6V1D, ATP6V0A1, PRPH, JUP, HSPA5, BDNF, DEFA5, GOT2, EEF2, MT3, IL6, EHD4, PPP1R1A, REEP2, GNAS, PI4KA, CALR, SPRR1A, CALM2, I…	332	4113	18520	1.76314	1.92844e-09	7.71381e-11	6.14713e-11
Annotation Cluster 3	Enrichment Score: 11.735950101013294
Category	Term	Count	%	PValue	Genes	List Total	Pop Hits	Pop Total	Fold Enrichment	Bonferroni	Benjamini	FDR
GOTERM_CC_ALL	GO:0044429~mitochondrial part	56	15.4696	1.20448e-17	MTCH2, ALKBH7, ATP5G1, MRPL3, SCP2, MPC1, UQCRFS1, PDK2, COX8A, BCKDHB, ATPIF1, SOX10, DNM1, COX7A2L, HAX1, NDUFS7, PLSCR3, IVD, GPD2, NDUFS4, SUCLG1, UQCRC2, TMEM126B, TP53, SLC25A4, LOC688869, NDUFB8, OAT, NDUFB6, LOC100363502, NDUFB3, COX7A2L2, ETFDH, UQCR11, COX7A2, PHB, ATP5O, COX5B, LOC679794, ATP5E, UCP2, CYC1, BAK1, COA3, BDNF, GOT2, CIDEA, COX6C, HSPE1, MT3, MRPL24, TIMM10B, COQ3, PPP2R2…	332	820	18520	3.80958	7.76887e-15	1.94222e-15	1.54775e-15
GOTERM_CC_ALL	GO:0005739~mitochondrion	85	23.4807	2.70118e-17	MTCH2, OGG1, MRPL38, ETFA, ALKBH7, ATP5G1, GHR, MRPL3, SCP2, SPR, MPC1, ANXA6, UQCRFS1, CYP1B1, PDK2, COX8A, LYPLA1, MAP2K2, BCKDHB, ATPIF1, SOX10, DNM1, TNFRSF1A, COX7A2L, HAX1, PKM, NDUFS7, PLSCR3, IVD, GPD2, NDUFS4, SUCLG1, UQCRC2, TMEM126B, ALDOA, TP53, CRYAB, SLC25A4, IDI1, LOC688869, FH, GRN, NDUFB8, OAT, NDUFB6, LOC100363502, STXBP1, GSTP1, NDUFB3, COX7A2L2, ETFDH, UQCR11, COX7A2, PHB, ATP…	332	1777	18520	2.6683	1.74226e-14	3.48452e-15	2.77681e-15
GOTERM_CC_ALL	GO:0005740~mitochondrial envelope	48	13.2597	5.85156e-17	LOC688869, NDUFB8, MTCH2, NDUFB6, LOC100363502, NDUFB3, COX7A2L2, ETFDH, COX7A2, UQCR11, PHB, ATP5O, COX5B, LOC679794, ATP5G1, SCP2, MPC1, ATP5E, UCP2, UQCRFS1, CYC1, BAK1, COX8A, COA3, BDNF, ATPIF1, GOT2, CIDEA, COX6C, MT3, SOX10, DNM1, TIMM10B, COQ3, COX7A2L, HAX1, NDUFS7, PLSCR3, PPP2R2B, IVD, GPD2, NDUFS4, NDUFAF3, CYCS, SUCLG1, UQCRC2, TMEM126B, SLC25A4	332	629	18520	4.2569	7.16094e-14	5.3918e-15	4.29672e-15
GOTERM_CC_ALL	GO:0031966~mitochondrial membrane	46	12.7072	9.09092e-17	LOC688869, NDUFB8, MTCH2, NDUFB6, LOC100363502, NDUFB3, COX7A2L2, ETFDH, COX7A2, UQCR11, PHB, ATP5O, COX5B, ATP5G1, SCP2, MPC1, ATP5E, UCP2, UQCRFS1, CYC1, BAK1, COX8A, COA3, BDNF, ATPIF1, GOT2, COX6C, MT3, SOX10, DNM1, TIMM10B, COQ3, COX7A2L, HAX1, NDUFS7, PLSCR3, PPP2R2B, IVD, GPD2, NDUFS4, NDUFAF3, CYCS, SUCLG1, UQCRC2, TMEM126B, SLC25A4	332	584	18520	4.39388	7.16094e-14	7.32955e-15	5.84091e-15
GOTERM_CC_ALL	GO:0031967~organelle envelope	60	16.5746	5.82464e-16	MTCH2, ELAVL4, ATP5G1, SCP2, MPC1, UQCRFS1, PRKG2, COX8A, ATPIF1, SOX10, DNM1, COX7A2L, HAX1, NDUFS7, PLSCR3, BIN1, CPTP, IVD, GPD2, NDUFS4, SUCLG1, UQCRC2, TMEM126B, INA, SLC25A4, DGKH, LOC688869, NDUFB8, NDUFB6, LOC100363502, DCTN1, MGST3, NDUFB3, COX7A2L2, ETFDH, UQCR11, COX7A2, PHB, ATP5O, COX5B, LOC679794, CST3, ATP5E, UCP2, CYC1, BAK1, COA3, NUP155, BDNF, GOT2, CIDEA, COX6C, MT3, TIMM10B, C…	332	1014	18520	3.30078	3.58047e-13	4.17433e-14	3.32652e-14
GOTERM_CC_ALL	GO:0031975~envelope	60	16.5746	8.92454e-16	MTCH2, ELAVL4, ATP5G1, SCP2, MPC1, UQCRFS1, PRKG2, COX8A, ATPIF1, SOX10, DNM1, COX7A2L, HAX1, NDUFS7, PLSCR3, BIN1, CPTP, IVD, GPD2, NDUFS4, SUCLG1, UQCRC2, TMEM126B, INA, SLC25A4, DGKH, LOC688869, NDUFB8, NDUFB6, LOC100363502, DCTN1, MGST3, NDUFB3, COX7A2L2, ETFDH, UQCR11, COX7A2, PHB, ATP5O, COX5B, LOC679794, CST3, ATP5E, UCP2, CYC1, BAK1, COA3, NUP155, BDNF, GOT2, CIDEA, COX6C, MT3, TIMM10B, C…	332	1022	18520	3.27494	5.72875e-13	5.75633e-14	4.58721e-14
GOTERM_CC_ALL	GO:0031090~organelle membrane	88	24.3094	2.42426e-15	VPS29, MTCH2, PTPRN, ECE1, LITAF, ATP5G1, MAP1LC3A, SCP2, MPC1, LAMP2, ANXA6, FLOT1, UQCRFS1, PRKG2, CYP1B1, COX8A, MAP2K2, ATPIF1, SOX10, DNM1, SYN1, TNFRSF1A, RHOB, AFTPH, COX7A2L, HAX1, NDUFS7, PLSCR3, CPTP, IVD, GPD2, NDUFS4, SUCLG1, UQCRC2, TMEM126B, INA, SLC25A4, DGKH, GRIA2, LOC688869, CAMK2D, NDUFB8, NDUFB6, LOC100363502, NDUFB3, COX7A2L2, ARL1, ETFDH, UQCR11, COX7A2, PHB, ATP5O, COX5B, C…	332	2019	18520	2.43136	1.57541e-12	1.4215e-13	1.13279e-13
GOTERM_CC_ALL	GO:0044455~mitochondrial membrane part	28	7.73481	4.35993e-15	NDUFB8, NDUFB6, LOC100363502, NDUFB3, COX7A2L2, ETFDH, COX7A2, PHB, ATP5O, COX5B, ATP5G1, SCP2, ATP5E, UQCRFS1, CYC1, BAK1, COX8A, COA3, BDNF, ATPIF1, COX6C, SOX10, COQ3, COX7A2L, NDUFS7, NDUFS4, CYCS, UQCRC2	332	223	18520	7.00416	2.79277e-12	2.1632e-13	1.72385e-13
GOTERM_CC_ALL	GO:0005743~mitochondrial inner membrane	36	9.94475	2.02408e-14	LOC688869, NDUFB8, MTCH2, NDUFB6, LOC100363502, NDUFB3, COX7A2L2, ETFDH, COX7A2, UQCR11, PHB, ATP5O, COX5B, ATP5G1, MPC1, ATP5E, UCP2, UQCRFS1, CYC1, COX8A, COA3, BDNF, ATPIF1, GOT2, COX6C, TIMM10B, COQ3, COX7A2L, NDUFS7, GPD2, NDUFS4, NDUFAF3, CYCS, SUCLG1, UQCRC2, SLC25A4	332	412	18520	4.87425	1.30329e-11	7.25294e-13	5.77986e-13
GOTERM_CC_ALL	GO:0019866~organelle inner membrane	36	9.94475	5.5467e-13	LOC688869, NDUFB8, MTCH2, NDUFB6, LOC100363502, NDUFB3, COX7A2L2, ETFDH, COX7A2, UQCR11, PHB, ATP5O, COX5B, ATP5G1, MPC1, ATP5E, UCP2, UQCRFS1, CYC1, COX8A, COA3, BDNF, ATPIF1, GOT2, COX6C, TIMM10B, COQ3, COX7A2L, NDUFS7, GPD2, NDUFS4, NDUFAF3, CYCS, SUCLG1, UQCRC2, SLC25A4	332	461	18520	4.35617	3.5776e-10	1.62619e-11	1.29591e-11
GOTERM_CC_ALL	GO:0070469~respiratory chain	17	4.69613	4.83798e-11	COX8A, NDUFB8, NDUFB6, LOC100363502, NDUFB3, COX7A2L2, COX7A2, COX6C, COX5B, LOC679794, COX7A2L, NDUFS7, NDUFS4, UQCRFS1, CYCS, CYC1, UQCRC2	332	104	18520	9.1184	3.12049e-08	1.04017e-09	8.28907e-10
GOTERM_CC_ALL	GO:0098798~mitochondrial protein complex	21	5.8011	1.10915e-10	COX8A, NDUFB8, NDUFB6, BCKDHB, ATPIF1, NDUFB3, ETFDH, COX6C, ATP5O, COX5B, ATP5G1, TIMM10B, COX7A2L, NDUFS7, ATP5E, NDUFS4, UQCRFS1, SUCLG1, CYC1, UQCRC2, PDK2	332	183	18520	6.40134	7.15404e-08	2.16789e-09	1.72759e-09
GOTERM_CC_ALL	GO:0005746~mitochondrial respiratory chain	16	4.41989	1.56585e-10	COX8A, NDUFB8, NDUFB6, LOC100363502, NDUFB3, COX7A2L2, COX7A2, COX6C, COX5B, COX7A2L, NDUFS7, NDUFS4, UQCRFS1, CYCS, CYC1, UQCRC2	332	96	18520	9.29719	1.00998e-07	2.88564e-09	2.29957e-09
GOTERM_BP_ALL	GO:0022900~electron transport chain	13	3.59116	3.69623e-08	COX8A, NDUFB8, MTCH2, BDNF, LOC100363502, NDUFB3, ETFDH, COX5B, LOC679794, NDUFS4, CYCS, CYC1, UQCRC2	332	81	17535	8.47668	0.000189488	4.31537e-06	3.88939e-06
GOTERM_CC_ALL	GO:0098800~inner mitochondrial membrane protein complex	16	4.41989	5.17455e-08	COX8A, NDUFB8, NDUFB6, ATPIF1, NDUFB3, COX6C, ATP5O, COX5B, ATP5G1, COX7A2L, NDUFS7, ATP5E, NDUFS4, UQCRFS1, CYC1, UQCRC2	332	145	18520	6.15538	3.33753e-05	7.25561e-07	5.78199e-07
GOTERM_BP_ALL	GO:0022904~respiratory electron transport chain	11	3.03867	1.58757e-06	COX8A, NDUFB8, MTCH2, BDNF, LOC100363502, ETFDH, CYCS, CYC1, UQCRC2, COX5B, LOC679794	332	76	17535	7.64446	0.00810642	8.22006e-05	7.40864e-05
GOTERM_CC_ALL	GO:0098803~respiratory chain complex	11	3.03867	4.68478e-06	COX8A, NDUFB8, NDUFS7, NDUFB6, NDUFB3, NDUFS4, UQCRFS1, CYC1, UQCRC2, COX6C, COX5B	332	90	18520	6.81794	0.00301713	5.30119e-05	4.22452e-05
GOTERM_CC_ALL	GO:1990204~oxidoreductase complex	11	3.03867	4.43643e-05	NDUFB8, NDUFS7, NDUFB6, GPD2, NDUFB3, NDUFS4, BCKDHB, UQCRFS1, CYC1, UQCRC2, PDK2	332	116	18520	5.28978	0.0282101	0.00039743	0.000316712
Annotation Cluster 4	Enrichment Score: 9.913969635396734
Category	Term	Count	%	PValue	Genes	List Total	Pop Hits	Pop Total	Fold Enrichment	Bonferroni	Benjamini	FDR
GOTERM_BP_ALL	GO:0006810~transport	141	38.9503	2.0365e-13	LOC100359668, KCNG1, RAB3C, VPS29, MTCH2, CD81, ALKBH7, ZFP36, FGF9, SCP2, MPC1, SCN9A, LAMP2, MAP2K2, SLC15A2, ADCYAP1, COX7A2L, CACNB3, BIN1, SCG5, MYADM, TP53, PNLIP, PSMD10, GRIA2, NOTCH1, STXBP1, COX7A2L2, ARL1, COX7A2, ATP5O, NALCN, OAZ1, LIN7B, C3, SCFD1, MOBP, GALR2, ATP5E, MAP6, CYC1, ATP6V1D, ATP6V0A1, SEC31A, JUP, HSPA5, NUP155, HOMER1, BDNF, SHFM1, GOT2, CIDEA, RGD1560687, MT3, FTL1L1…	332	4242	17535	1.75556	1.04393e-09	2.08782e-10	1.88172e-10
GOTERM_BP_ALL	GO:1902578~single-organism localization	121	33.4254	2.77092e-13	LOC100359668, KCNG1, RAB3C, MTCH2, CD81, FGF9, SCP2, MPC1, SCN9A, SLC15A2, ADCYAP1, COX7A2L, CACNB3, SCG5, MYADM, TLN1, TP53, PNLIP, PSMD10, GRIA2, NOTCH1, STXBP1, COX7A2L2, COX7A2, ATP5O, NALCN, OAZ1, LIN7B, C3, SCFD1, MOBP, GALR2, ATP5E, CYC1, ATP6V1D, ATP6V0A1, JUP, HSPA5, NUP155, HOMER1, BDNF, GOT2, CIDEA, RGD1560687, MT3, FTL1L1, GFAP, GULP1, GNAO1, IL6, RGCC, REEP2, GNAS, CALR, CALM2, KCNC2…	332	3390	17535	1.88518	1.42075e-09	2.36729e-10	2.13361e-10
GOTERM_BP_ALL	GO:0044765~single-organism transport	116	32.0442	4.19698e-13	LOC100359668, KCNG1, RAB3C, CD81, FGF9, SCP2, MPC1, SCN9A, SLC15A2, ADCYAP1, COX7A2L, CACNB3, SCG5, MYADM, TP53, PNLIP, PSMD10, GRIA2, NOTCH1, STXBP1, COX7A2L2, COX7A2, ATP5O, NALCN, OAZ1, LIN7B, C3, SCFD1, MOBP, GALR2, ATP5E, CYC1, ATP6V1D, ATP6V0A1, JUP, NUP155, HOMER1, BDNF, GOT2, CIDEA, RGD1560687, MT3, FTL1L1, GFAP, GULP1, GNAO1, IL6, RGCC, REEP2, GNAS, CALR, CALM2, KCNC2, OGG1, PTPRN, ATP5G…	332	3200	17535	1.91459	2.15162e-09	3.07339e-10	2.77001e-10
GOTERM_BP_ALL	GO:0051234~establishment of localization	142	39.2265	1.44384e-12	LOC100359668, KCNG1, RAB3C, VPS29, MTCH2, CD81, ALKBH7, ZFP36, FGF9, SCP2, MPC1, SCN9A, LAMP2, MAP2K2, SLC15A2, ADCYAP1, COX7A2L, CACNB3, BIN1, SCG5, MYADM, TP53, PNLIP, PSMD10, GRIA2, NOTCH1, STXBP1, COX7A2L2, ARL1, COX7A2, ATP5O, NALCN, OAZ1, LIN7B, C3, SCFD1, MOBP, GALR2, ATP5E, MAP6, CYC1, ATP6V1D, ATP6V0A1, SEC31A, JUP, HSPA5, NUP155, HOMER1, BDNF, SHFM1, GOT2, CIDEA, RGD1560687, MT3, FTL1L1…	332	4391	17535	1.70802	7.40259e-09	9.25139e-10	8.33816e-10
GOTERM_BP_ALL	GO:0051179~localization	164	45.3039	1.17935e-11	LOC100359668, KCNG1, RAB3C, VPS29, MTCH2, CD81, ALKBH7, CXCL13, ZFP36, FGF9, SCP2, MPC1, SCN9A, LAMP2, CYP1B1, MAP2K2, SLC15A2, SOX10, ADCYAP1, COX7A2L, CACNB3, BIN1, SCG5, KCTD13, MYADM, PFN1, TLN1, TP53, PNLIP, PSMD10, GRIA2, NOTCH1, STXBP1, MYCBP2, COX7A2L2, ARL1, PDGFA, COX7A2, ATP5O, NALCN, OAZ1, LIN7B, C3, SCFD1, MOBP, GALR2, ATP5E, NPHP1, MAP6, B4GALNT1, ZFP580, CYC1, ATP6V1D, ATP6V0A1, SE…	332	5540	17535	1.56351	6.04656e-08	4.65028e-09	4.19124e-09
GOTERM_BP_ALL	GO:0032879~regulation of localization	87	24.0331	3.4752e-08	KCNG1, RAB3C, KCNC2, CD81, CITED2, OGG1, HSPB1, PTPRM, ALKBH7, CXCL13, LITAF, CTSS, PPP1R9B, ZFP36, SCP2, SCN9A, FLOT1, ANKRD1, CD38, CYP1B1, LYPLA1, MAP2K2, ATPIF1, NRG1, DNM1, TNFRSF1A, RHOB, ADCYAP1, CACNB3, BIN1, SCG5, MYADM, MAPT, PFN1, ARHGEF7, TP53, CRYAB, SLC25A4, TNFRSF21, DBN1, RAPGEF4, PSMD10, CAMK2D, NOTCH1, DCTN1, STXBP1, GSTP1, MYCBP2, PDGFA, CXCR4, NALCN, OAZ1, AIF1, GNAI2, C3, SCF…	332	2562	17535	1.79353	0.000178157	4.24139e-06	3.82272e-06
GOTERM_BP_ALL	GO:0051049~regulation of transport	66	18.232	6.43003e-07	KCNG1, RAB3C, KCNC2, OGG1, LITAF, CTSS, SCP2, SCN9A, FLOT1, ANKRD1, CD38, LYPLA1, MAP2K2, ATPIF1, NRG1, DNM1, TNFRSF1A, ADCYAP1, CACNB3, BIN1, SCG5, MAPT, ARHGEF7, CRYAB, SLC25A4, TNFRSF21, DBN1, RAPGEF4, PSMD10, CAMK2D, NOTCH1, DCTN1, STXBP1, CXCR4, NALCN, OAZ1, GNAI2, C3, SCFD1, GALR2, UCP2, NNAT, NTF3, CCL2, BAK1, CAR2, JUP, HOMER1, CIDEA, ATP2B2, MAPK14, AGT, GFAP, RAB11B, GNAO1, PFKL, IL6, R…	332	1860	17535	1.87413	0.00329125	4.12004e-05	3.71334e-05
GOTERM_BP_ALL	GO:0033036~macromolecule localization	80	22.0994	5.41307e-06	VPS29, RAB3C, CNTNAP1, MTCH2, CD81, PTPRN, OGG1, LITAF, PPP1R9B, CSRP3, ZFP36, SCP2, FGF9, LAMP2, FLOT1, ANKRD1, PRKG2, CD38, LYPLA1, SLC15A2, ATPIF1, NRG1, TNFRSF1A, RHOB, CACNB3, RABEP2, CPTP, SCG5, MYADM, PLIN2, TLN1, TP53, TNFRSF21, PNLIP, DBN1, RAPGEF4, PSMD10, GRIA2, NOTCH1, DCTN1, STXBP1, ARL1, OAZ1, LIN7B, C3, LMAN1, SCFD1, UCP2, NNAT, NPHP1, CCL2, B4GALNT1, HNRNPA1, ATP6V1D, SEC31A, SSB,…	332	2573	17535	1.64217	0.0273713	0.000235148	0.000211936
Annotation Cluster 5	Enrichment Score: 7.846162363972464
Category	Term	Count	%	PValue	Genes	List Total	Pop Hits	Pop Total	Fold Enrichment	Bonferroni	Benjamini	FDR
GOTERM_BP_ALL	GO:0048731~system development	145	40.0552	4.4399e-12	CXCL13, LIPA, ZFP36, LOC102548682, FGF9, BASP1, CYP1B1, FAM65B, PRKACB, JUNB, TNS2, PPP1R16B, MAP2K2, TPM3, SOX10, ADCYAP1, BIN1, GPD2, RT1-BB, SRSF5, PFN1, TP53, CTXN1, REG3A, NOTCH1, STXBP1, MYCBP2, PDGFA, WDR61, PHB, UGT1A7C, C3, MOBP, GALR2, INPP5D, NPHP1, MAP6, LTA4H, MPDZ, JUP, HSPA5, HOMER1, BDNF, NR1D2, EEF2, L1CAM, MT3, GFAP, GNAO1, IL6, RGCC, NAT2, CDK4, GNAS, CALR, SPRR1A, CALM2, ITM2B…	332	4590	17535	1.66849	2.27633e-08	2.27589e-09	2.05123e-09
GOTERM_BP_ALL	GO:0044707~single-multicellular organism process	169	46.6851	8.0708e-11	CXCL13, LIPA, PPP1CB, ZFP36, LOC102548682, FGF9, BASP1, SCN9A, CYP1B1, FAM65B, PRKACB, JUNB, TNS2, PPP1R16B, MAP2K2, TPM3, SOX10, MED6, ADCYAP1, BIN1, GPD2, MYADM, RT1-BB, IAPP, SRSF5, PFN1, TLN1, TP53, CTXN1, PNLIP, REG3A, NOTCH1, STXBP1, PXN, MYCBP2, PDGFA, WDR61, PHB, UGT1A7C, C3, TSPAN8, MOBP, GALR2, INPP5D, CHST10, NPHP1, MAP6, ZFP580, LTA4H, MPDZ, JUP, HSPA5, NUP155, HOMER1, BDNF, CIDEA, NR…	332	5907	17535	1.51108	4.1379e-07	2.71489e-08	2.44689e-08
GOTERM_BP_ALL	GO:0007275~multicellular organism development	150	41.4365	1.03392e-10	CXCL13, LIPA, ZFP36, LOC102548682, FGF9, BASP1, SCN9A, CYP1B1, FAM65B, PRKACB, JUNB, TNS2, PPP1R16B, MAP2K2, TPM3, SOX10, ADCYAP1, BIN1, GPD2, MYADM, RT1-BB, SRSF5, PFN1, TP53, CTXN1, PNLIP, REG3A, NOTCH1, STXBP1, PXN, MYCBP2, PDGFA, WDR61, PHB, UGT1A7C, C3, MOBP, GALR2, INPP5D, NPHP1, MAP6, LTA4H, MPDZ, JUP, HSPA5, HOMER1, BDNF, NR1D2, EEF2, L1CAM, MT3, GFAP, GNAO1, IL6, RGCC, NAT2, CDK4, GNAS, …	332	5011	17535	1.58101	5.3009e-07	3.11757e-08	2.80983e-08
GOTERM_BP_ALL	GO:0044767~single-organism developmental process	162	44.7514	2.65619e-10	CXCL13, LIPA, ZFP36, LOC102548682, FGF9, SCP2, BASP1, SCN9A, CYP1B1, FAM65B, PRKACB, JUNB, TNS2, PPP1R16B, MAP2K2, TPM3, SOX10, MED6, CDC25B, ADCYAP1, BIN1, GPD2, MYADM, RT1-BB, SRSF5, PFN1, TP53, CTXN1, PNLIP, REG3A, NOTCH1, STXBP1, PXN, MYCBP2, PDGFA, WDR61, PHB, UGT1A7C, C3, SCFD1, MOBP, GALR2, INPP5D, NPHP1, MAP6, LTA4H, ATP6V1D, MPDZ, JUP, HSPA5, HOMER1, BDNF, NR1D2, EEF2, L1CAM, MT3, GFAP, …	332	5646	17535	1.51545	1.36183e-06	7.11754e-08	6.41495e-08
GOTERM_BP_ALL	GO:0032502~developmental process	163	45.0276	5.70344e-10	CXCL13, LIPA, ZFP36, LOC102548682, FGF9, SCP2, BASP1, SCN9A, CYP1B1, FAM65B, PRKACB, JUNB, TNS2, PPP1R16B, MAP2K2, TPM3, SOX10, MED6, CDC25B, ADCYAP1, BIN1, GPD2, MYADM, RT1-BB, SRSF5, PFN1, TP53, CTXN1, PNLIP, REG3A, NOTCH1, STXBP1, PXN, MYCBP2, PDGFA, WDR61, PHB, UGT1A7C, C3, SCFD1, MOBP, GALR2, INPP5D, NPHP1, MAP6, LTA4H, ATP6V1D, MPDZ, JUP, HSPA5, HOMER1, BDNF, NR1D2, EEF2, L1CAM, MT3, GFAP, …	332	5747	17535	1.49801	2.92415e-06	1.33115e-07	1.19975e-07
GOTERM_BP_ALL	GO:0048856~anatomical structure development	156	43.0939	5.73959e-09	CXCL13, LIPA, ZFP36, LOC102548682, FGF9, BASP1, SCN9A, CYP1B1, FAM65B, PRKACB, JUNB, TNS2, PPP1R16B, MAP2K2, TPM3, SOX10, CDC25B, ADCYAP1, BIN1, GPD2, MYADM, RT1-BB, SRSF5, PFN1, TP53, CTXN1, PNLIP, REG3A, NOTCH1, STXBP1, PXN, MYCBP2, PDGFA, WDR61, PHB, UGT1A7C, C3, SCFD1, MOBP, GALR2, INPP5D, NPHP1, MAP6, LTA4H, ATP6V1D, MPDZ, JUP, HSPA5, HOMER1, BDNF, NR1D2, EEF2, L1CAM, MT3, GFAP, GNAO1, IL6, …	332	5571	17535	1.47897	2.94265e-05	1.01452e-06	9.14376e-07
GOTERM_BP_ALL	GO:0048513~animal organ development	111	30.663	1.07476e-08	CXCL13, LIPA, ZFP36, LOC102548682, FGF9, BASP1, CYP1B1, FAM65B, JUNB, TNS2, MAP2K2, TPM3, SOX10, ADCYAP1, GPD2, RT1-BB, SRSF5, TP53, REG3A, NOTCH1, PDGFA, WDR61, PHB, UGT1A7C, INPP5D, NPHP1, LTA4H, JUP, HSPA5, HOMER1, BDNF, NR1D2, EEF2, MT3, GNAO1, IL6, RGCC, CDK4, GNAS, CALR, SPRR1A, CALM2, CITED2, ITGB4, KCNC2, PTPRN, AKR1B1, PTPRM, ECE1, CTSS, PPP1R9B, GHR, CSRP3, FLOT1, ANKRD1, KLF13, UGT1A1,…	332	3525	17535	1.66315	5.51012e-05	1.72163e-06	1.55168e-06
GOTERM_BP_ALL	GO:0007399~nervous system development	80	22.0994	1.41928e-07	CNTNAP1, KCNC2, CITED2, ELAVL4, HSPB1, PTPRM, HAPLN1, PPP1R9B, SPR, FGF9, BASP1, FLOT1, ANKRD1, CYP1B1, PRKACB, GIT1, MAP2K2, TPM3, NRG1, SOX10, ADCYAP1, BIN1, NDUFS4, MAPT, PFN1, ARHGEF7, TP53, INA, CTXN1, TNFRSF21, DBN1, RAPGEF4, C1QB, LOC688869, CEBPB, GRN, ZFP423, NOTCH1, STXBP1, GSTP1, MYCBP2, CRMP1, CXCR4, CST3, MOBP, GALR2, GPC1, NNAT, CHN1, NTF3, NPHP1, MAP6, CCL2, BAK1, NF1X, EIF4E, MPDZ…	332	2349	17535	1.79877	0.000727402	1.21254e-05	1.09285e-05
GOTERM_BP_ALL	GO:0030154~cell differentiation	107	29.558	7.57553e-06	ZFP36, LOC102548682, FGF9, BASP1, FAM65B, JUNB, PPP1R16B, MAP2K2, SOX10, CDC25B, ADCYAP1, BIN1, MYADM, RT1-BB, IAPP, TP53, REG3A, NOTCH1, CTBP1, STXBP1, PXN, MYCBP2, WDR61, PHB, GALR2, INPP5D, NPHP1, MAP6, LTA4H, HSPA5, HOMER1, BDNF, NR1D2, EEF2, L1CAM, MT3, GFAP, GNAO1, IL6, RGCC, GNAS, CALR, SPRR1A, CNTNAP1, CITED2, ITGB4, ELAVL4, HSPB1, PTPRM, PPP1R9B, GHR, CSRP3, SPR, FLOT1, ANKRD1, GIT1, KLF…	332	3810	17535	1.48329	0.0380953	0.000305765	0.000275582
GOTERM_BP_ALL	GO:0048869~cellular developmental process	111	30.663	3.51124e-05	LIPA, ZFP36, LOC102548682, FGF9, BASP1, FAM65B, JUNB, PPP1R16B, MAP2K2, SOX10, CDC25B, ADCYAP1, BIN1, MYADM, RT1-BB, IAPP, TP53, REG3A, NOTCH1, CTBP1, STXBP1, PXN, MYCBP2, WDR61, PHB, SCFD1, GALR2, INPP5D, NPHP1, MAP6, LTA4H, ATP6V1D, HSPA5, HOMER1, BDNF, NR1D2, EEF2, L1CAM, MT3, GFAP, GNAO1, IL6, RGCC, GNAS, CALR, SPRR1A, CNTNAP1, CITED2, ITGB4, ELAVL4, HSPB1, PTPRM, PPP1R9B, GHR, CSRP3, SPR, FL…	332	4131	17535	1.41917	0.16475	0.00109083	0.000983147
GOTERM_BP_ALL	GO:0032501~multicellular organismal process	181	50	0.000376623	CXCL13, LIPA, PPP1CB, ZFP36, LOC102548682, FGF9, BASP1, SCN9A, CYP1B1, FAM65B, PRKACB, JUNB, TNS2, PPP1R16B, MAP2K2, TPM3, SOX10, MED6, CDC25B, ADCYAP1, BIN1, GPD2, MYADM, RT1-BB, IAPP, SRSF5, PFN1, TLN1, TP53, CTXN1, PNLIP, REG3A, NOTCH1, STXBP1, PXN, MYCBP2, PDGFA, WDR61, PHB, UGT1A7C, C3, TSPAN8, MOBP, GALR2, INPP5D, CHST10, NPHP1, MAP6, B4GALNT1, ZFP580, LTA4H, MPDZ, JUP, HSPA5, NUP155, HOMER…	332	7904	17535	1.20948	0.855042	0.00682181	0.00614841
Annotation Cluster 6	Enrichment Score: 7.398308061773604
Category	Term	Count	%	PValue	Genes	List Total	Pop Hits	Pop Total	Fold Enrichment	Bonferroni	Benjamini	FDR
GOTERM_CC_ALL	GO:0044297~cell body	44	12.1547	4.29878e-12	GRIA2, CAMK2D, KLHL14, KCNC2, PTPRN, ELAVL4, CRMP1, HSPB1, AIF1, GNAI2, PPP1R9B, GHR, CST3, CAMK2N1, GPC1, CCL2, DLGAP4, PRPH, HOMER1, GABRA5, BDNF, GOT2, NRG1, ATP2B2, ATP2B1, L1CAM, GFAP, ACTA2, GNAO1, NDUFS7, SST, CANX, EEF1A2, GNAS, IAPP, MAPT, VIP, LOC100912228, ARHGEF7, CRYAB, PTPN5, DBN1, PVALB, RAPGEF4	332	723	18520	3.39482	2.77272e-09	1.06643e-10	8.49836e-11
GOTERM_CC_ALL	GO:0097458~neuron part	69	19.0608	8.06552e-12	RAB3C, CNTNAP1, KCNC2, PTPRN, ELAVL4, HSPB1, PPP1R9B, GHR, BASP1, FAM65B, GIT1, DLGAP4, TPM3, NRG1, DNM1, SYN1, TNFRSF1A, ADCYAP1, NDUFS7, BIN1, CANX, EEF1A2, IAPP, MAPT, PFN1, LOC100912228, ARHGEF7, CRYAB, PVALB, TNFRSF21, DBN1, RAPGEF4, GRIA2, CAMK2D, KLHL14, STXBP1, MYCBP2, CRMP1, CXCR4, LIN7B, AIF1, STRN4, GNAI2, CST3, SV2B, CAMK2N1, GPC1, CCL2, MPDZ, ATP6V0A1, PRPH, CAR2, HOMER1, GABRA5, BDN…	332	1588	18520	2.42383	5.20228e-09	1.85795e-10	1.4806e-10
GOTERM_CC_ALL	GO:0043005~neuron projection	57	15.7459	8.00048e-11	CNTNAP1, KCNC2, PTPRN, ELAVL4, HSPB1, PPP1R9B, BASP1, GIT1, DLGAP4, TPM3, NRG1, DNM1, SYN1, TNFRSF1A, ADCYAP1, NDUFS7, BIN1, CANX, MAPT, PFN1, LOC100912228, ARHGEF7, CRYAB, PVALB, TNFRSF21, DBN1, RAPGEF4, GRIA2, CAMK2D, KLHL14, STXBP1, MYCBP2, CRMP1, CXCR4, LIN7B, STRN4, GNAI2, CST3, SV2B, CAMK2N1, CCL2, MPDZ, ATP6V0A1, PRPH, CAR2, HOMER1, GABRA5, BDNF, LIMK1, ATP2B2, ATP2B1, L1CAM, MT3, GNAO1, G…	332	1229	18520	2.58718	5.16031e-08	1.64127e-09	1.30793e-09
GOTERM_CC_ALL	GO:0042995~cell projection	77	21.2707	1.52387e-10	CNTNAP1, KCNC2, PTPRN, ELAVL4, AKR1B1, HSPB1, PTPRM, PPP1R9B, BASP1, SCN9A, FLOT1, FAM65B, PRKACB, GIT1, DLGAP4, PPP1R16B, TPM3, NRG1, DNM1, SYN1, TNFRSF1A, ACTA2, ADCYAP1, HAX1, PKM, NDUFS7, BIN1, CANX, MYADM, MAPT, TLN1, PFN1, LOC100912228, ALDOA, ARHGEF7, CRYAB, PVALB, TNFRSF21, DBN1, RAPGEF4, GRIA2, CAMK2D, NOTCH1, KLHL14, STXBP1, MYCBP2, PXN, PDGFA, CRMP1, CXCR4, LIN7B, AIF1, STRN4, GNAI2, C…	332	2011	18520	2.1359	9.82894e-08	2.88564e-09	2.29957e-09
GOTERM_CC_ALL	GO:0043025~neuronal cell body	38	10.4972	3.86186e-10	GRIA2, CAMK2D, KLHL14, KCNC2, PTPRN, ELAVL4, CRMP1, HSPB1, AIF1, PPP1R9B, GHR, CST3, CAMK2N1, GPC1, CCL2, DLGAP4, PRPH, HOMER1, GABRA5, BDNF, GOT2, ATP2B2, ATP2B1, L1CAM, NDUFS7, SST, CANX, EEF1A2, GNAS, IAPP, VIP, LOC100912228, ARHGEF7, CRYAB, PTPN5, DBN1, PVALB, RAPGEF4	332	643	18520	3.29667	2.4909e-07	6.91916e-09	5.51388e-09
GOTERM_CC_ALL	GO:0036477~somatodendritic compartment	46	12.7072	8.22405e-10	GRIA2, CAMK2D, KLHL14, KCNC2, PTPRN, ELAVL4, CRMP1, HSPB1, AIF1, STRN4, GNAI2, PPP1R9B, GHR, CST3, CAMK2N1, GPC1, CCL2, MPDZ, DLGAP4, PRPH, HOMER1, GABRA5, BDNF, GOT2, NRG1, ATP2B2, ATP2B1, L1CAM, MT3, SYN1, GNAO1, NDUFS7, SST, CANX, EEF1A2, GNAS, IAPP, MAPT, VIP, LOC100912228, ARHGEF7, CRYAB, PTPN5, DBN1, PVALB, RAPGEF4	332	920	18520	2.78916	5.30451e-07	1.39592e-08	1.11241e-08
GOTERM_CC_ALL	GO:0045202~synapse	44	12.1547	1.29497e-09	RAB3C, GRIA2, GRN, CAMK2D, KCNC2, STXBP1, PTPRN, HSPB1, LIN7B, STRN4, PPP1R9B, SV2B, CAMK2N1, CCL2, EMB, MPDZ, GIT1, DLGAP4, PRPH, ATP6V0A1, HOMER1, GABRA5, BDNF, NRG1, ATP2B2, ATP2B1, L1CAM, MT3, DNM1, SYN1, RAB11B, TNFRSF1A, ADCYAP1, NDUFS7, BIN1, CANX, GNAS, MAPT, LOC100912228, PFN1, CRYAB, DBN1, PVALB, RAPGEF4	332	866	18520	2.83425	8.35256e-07	2.08814e-08	1.66404e-08
GOTERM_CC_ALL	GO:0030424~axon	34	9.39227	3.60523e-09	GRIA2, CNTNAP1, CAMK2D, KCNC2, STXBP1, PTPRN, MYCBP2, HSPB1, CST3, SV2B, CCL2, PRPH, ATP6V0A1, CAR2, HOMER1, BDNF, LIMK1, NRG1, L1CAM, MT3, DNM1, SYN1, TNFRSF1A, ADCYAP1, BIN1, CANX, MAPT, LOC100912228, CRYAB, PTPN5, TNFRSF21, DBN1, PVALB, RAPGEF4	332	573	18520	3.30999	2.32537e-06	5.53661e-08	4.41212e-08
GOTERM_CC_ALL	GO:0033267~axon part	23	6.35359	9.77763e-08	GRIA2, CNTNAP1, CAMK2D, BDNF, KCNC2, PTPRN, STXBP1, LIMK1, NRG1, L1CAM, DNM1, SYN1, ADCYAP1, SV2B, BIN1, CCL2, MAPT, LOC100912228, DBN1, PVALB, PRPH, RAPGEF4, ATP6V0A1	332	324	18520	3.95991	6.30637e-05	1.30721e-06	1.04171e-06
GOTERM_CC_ALL	GO:0044456~synapse part	34	9.39227	3.2755e-07	RAB3C, GRIA2, KCNC2, STXBP1, PTPRN, HSPB1, LIN7B, STRN4, PPP1R9B, SV2B, CAMK2N1, MPDZ, PRPH, ATP6V0A1, HOMER1, GABRA5, BDNF, ATP2B1, L1CAM, MT3, DNM1, SYN1, RAB11B, ADCYAP1, NDUFS7, BIN1, CANX, GNAS, MAPT, LOC100912228, CRYAB, DBN1, PVALB, RAPGEF4	332	693	18520	2.73683	0.000211247	4.14254e-06	3.30119e-06
GOTERM_CC_ALL	GO:0044463~cell projection part	44	12.1547	4.40664e-07	GRIA2, CNTNAP1, CAMK2D, KCNC2, STXBP1, PTPRN, ELAVL4, AKR1B1, CRMP1, CXCR4, AIF1, STRN4, PPP1R9B, SV2B, BASP1, NPHP1, CCL2, FAM65B, PRKACB, PRPH, ATP6V0A1, HOMER1, BDNF, TPM3, LIMK1, NRG1, ATP2B1, L1CAM, MT3, DNM1, SYN1, ADCYAP1, BIN1, CANX, MAPT, LOC100912228, ALDOA, ARHGEF7, CRYAB, PTPN5, CALM2, DBN1, PVALB, RAPGEF4	332	1061	18520	2.31334	0.000284188	5.46592e-06	4.35579e-06
GOTERM_CC_ALL	GO:0043679~axon terminus	16	4.41989	2.88913e-06	GRIA2, BDNF, KCNC2, PTPRN, STXBP1, L1CAM, SYN1, ADCYAP1, SV2B, BIN1, CCL2, LOC100912228, PVALB, PRPH, RAPGEF4, ATP6V0A1	332	198	18520	4.50773	0.00186176	3.38816e-05	2.70003e-05
GOTERM_CC_ALL	GO:0044306~neuron projection terminus	16	4.41989	6.69084e-06	GRIA2, BDNF, KCNC2, PTPRN, STXBP1, L1CAM, SYN1, ADCYAP1, SV2B, BIN1, CCL2, LOC100912228, PVALB, PRPH, RAPGEF4, ATP6V0A1	332	212	18520	4.21005	0.00430631	7.31456e-05	5.82897e-05
GOTERM_CC_ALL	GO:0043195~terminal bouton	12	3.31492	1.20939e-05	ADCYAP1, GRIA2, SV2B, BDNF, KCNC2, STXBP1, LOC100912228, L1CAM, PVALB, SYN1, PRPH, ATP6V0A1	332	122	18520	5.48687	0.00777026	0.000127815	0.000101856
GOTERM_CC_ALL	GO:0098793~presynapse	20	5.52486	1.44911e-05	RAB3C, GRIA2, BDNF, KCNC2, PTPRN, STXBP1, L1CAM, MT3, LIN7B, DNM1, SYN1, RAB11B, ADCYAP1, SV2B, BIN1, GNAS, LOC100912228, PVALB, PRPH, ATP6V0A1	332	343	18520	3.25266	0.00930325	0.000148361	0.000118229
GOTERM_CC_ALL	GO:0030425~dendrite	28	7.73481	2.70356e-05	GRIA2, KCNC2, ELAVL4, CRMP1, HSPB1, STRN4, GNAI2, PPP1R9B, CAMK2N1, CCL2, MPDZ, DLGAP4, HOMER1, GABRA5, BDNF, NRG1, ATP2B2, L1CAM, MT3, SYN1, GNAO1, CANX, GNAS, MAPT, CRYAB, PTPN5, DBN1, RAPGEF4	332	630	18520	2.47925	0.0172871	0.000252724	0.000201396
GOTERM_CC_ALL	GO:0098794~postsynapse	18	4.97238	0.00209015	GRIA2, HOMER1, BDNF, KCNC2, GABRA5, HSPB1, MT3, LIN7B, STRN4, SYN1, PPP1R9B, CAMK2N1, CANX, MAPT, CRYAB, MPDZ, DBN1, RAPGEF4	332	432	18520	2.3243	0.740646	0.0129434	0.0103146
Annotation Cluster 7	Enrichment Score: 7.030573011075357
Category	Term	Count	%	PValue	Genes	List Total	Pop Hits	Pop Total	Fold Enrichment	Bonferroni	Benjamini	FDR
GOTERM_BP_ALL	GO:0010033~response to organic substance	126	34.8066	5.1302e-19	CD81, CXCL13, EFTUD2, ZFP36, FGF9, SCP2, CYP1B1, PRKACB, JUNB, PDK2, MAP2K2, ADCYAP1, CDC34, RT1-BB, SRSF5, PFN1, TP53, PNLIP, IDI1, NOTCH1, MGST3, PXN, PDGFA, PHB, UGT1A7C, C3, CYC1, LTA4H, JUP, HSPA5, HOMER1, BDNF, GOT2, CIDEA, NR1D2, EEF2, L1CAM, MT3, GNAO1, IL6, EHD4, NAT2, CDK4, GNAS, CYCS, CALR, GCLM, CALM2, SERPINA1, CITED2, KCNC2, OGG1, PTPRN, ELAVL4, AKR1B1, HSPB1, UFSP2, ATP5G1, LITAF, …	332	3067	17535	2.16982	2.63025e-15	2.62974e-15	2.37015e-15
GOTERM_BP_ALL	GO:1901700~response to oxygen-containing compound	90	24.8619	4.62701e-17	SERPINA1, KCNC2, PTPRN, OGG1, ELAVL4, AKR1B1, HSPB1, CXCL13, LITAF, ATP5G1, PPP1R9B, GHR, EFTUD2, ZFP36, MAP1LC3A, SCP2, ANKRD1, CD38, CYP1B1, JUNB, PDK2, UGT1A1, BCKDHB, NRG1, TNFRSF1A, RHOB, ADCYAP1, PKM, PLSCR3, NDUFS4, RT1-BB, SRSF5, ALDOA, TP53, CRYAB, TNFRSF21, PNLIP, CEBPB, GRN, NOTCH1, LOC100363502, GSTP1, PXN, PDGFA, PHB, COX5B, AIF1, GNAI2, C3, CST3, UCP2, NNAT, UGT1A5, CCL2, ZFP580, CY…	332	1872	17535	2.53924	2.37227e-13	1.1859e-13	1.06884e-13
GOTERM_BP_ALL	GO:0014070~response to organic cyclic compound	70	19.337	2.61367e-15	SERPINA1, KCNC2, PTPRN, OGG1, ELAVL4, UFSP2, PPP1R9B, GHR, EFTUD2, ZFP36, MAP1LC3A, SCP2, FLOT1, ANKRD1, CD38, CYP1B1, PRKACB, JUNB, MAP2K2, UGT1A1, BCKDHB, NRG1, TNFRSF1A, ADCYAP1, NDUFS4, PLIN2, RT1-BB, ALDOA, TP53, CRYAB, RAPGEF4, C1QB, IDI1, CEBPB, GRN, NOTCH1, GSTP1, PDGFA, PHB, AIF1, UGT1A7C, C3, CST3, UGT1A5, CCL2, BAK1, UGT1A2, HNRNPA1, UGT1A8, EIF4E, UGT1A6, CAR2, DUT, JUP, HSPA5, HOMER1…	332	1302	17535	2.83958	1.36611e-11	3.93553e-12	3.54705e-12
GOTERM_BP_ALL	GO:0009719~response to endogenous stimulus	86	23.7569	3.07104e-15	KCNC2, CD81, CITED2, PTPRN, OGG1, ELAVL4, AKR1B1, HSPB1, UFSP2, CXCL13, CTSS, PPP1R9B, GHR, EFTUD2, ZFP36, MAP1LC3A, SCP2, FGF9, ANKRD1, UQCRFS1, CD38, CYP1B1, PRKACB, JUNB, PDK2, UGT1A1, BCKDHB, NRG1, TNFRSF1A, ADCYAP1, PKM, NDUFS4, RT1-BB, SRSF5, ALDOA, TP53, PNLIP, DBN1, RAPGEF4, C1QB, CEBPB, ZFP423, NOTCH1, MGST3, GSTP1, PXN, PDGFA, PHB, COX5B, AIF1, C3, GPC1, UCP2, UGT1A5, CCL2, CYC1, LTA4H,…	332	1849	17535	2.45657	1.59379e-11	3.93553e-12	3.54705e-12
GOTERM_BP_ALL	GO:1901698~response to nitrogen compound	58	16.0221	3.26812e-11	KCNC2, PTPRN, OGG1, ELAVL4, AKR1B1, HSPB1, PPP1R9B, GHR, EFTUD2, MAP1LC3A, FLOT1, CYP1B1, PRKACB, JUNB, PDK2, MAP2K2, BCKDHB, TNFRSF1A, PKM, NDUFS4, RT1-BB, SRSF5, ALDOA, TP53, PNLIP, CEBPB, NOTCH1, MGST3, GSTP1, PXN, PHB, COX5B, AIF1, GNAI2, UCP2, CCL2, CYC1, LTA4H, UGT1A6, CAR2, JUP, HSPA5, HOMER1, BDNF, MAPK14, EEF2, MT3, AGT, GNAO1, FABP3, IL6, SST, CDK4, GNAS, GCLM, CDO1, PTPN5, CALM2	332	1171	17535	2.61601	1.67556e-07	1.1966e-08	1.07848e-08
GOTERM_BP_ALL	GO:0010243~response to organonitrogen compound	54	14.9171	8.47409e-11	KCNC2, PTPRN, OGG1, ELAVL4, AKR1B1, HSPB1, PPP1R9B, GHR, EFTUD2, MAP1LC3A, CYP1B1, PRKACB, JUNB, PDK2, BCKDHB, TNFRSF1A, PKM, NDUFS4, RT1-BB, SRSF5, ALDOA, TP53, PNLIP, CEBPB, NOTCH1, MGST3, GSTP1, PXN, PHB, COX5B, AIF1, UCP2, CCL2, CYC1, LTA4H, UGT1A6, CAR2, JUP, HSPA5, HOMER1, BDNF, MAPK14, EEF2, AGT, GNAO1, FABP3, IL6, SST, CDK4, GNAS, GCLM, CDO1, PTPN5, CALM2	332	1067	17535	2.67299	4.34467e-07	2.71489e-08	2.44689e-08
GOTERM_BP_ALL	GO:0009725~response to hormone	53	14.6409	2.77703e-10	PTPRN, AKR1B1, HSPB1, UFSP2, CTSS, PPP1R9B, GHR, ZFP36, SCP2, UQCRFS1, CD38, CYP1B1, JUNB, PDK2, UGT1A1, BCKDHB, NRG1, ADCYAP1, PKM, RT1-BB, SRSF5, PNLIP, C1QB, NOTCH1, GSTP1, PXN, PHB, COX5B, AIF1, C3, UCP2, UGT1A5, CCL2, CYC1, LTA4H, EIF4E, UGT1A6, CAR2, BDNF, NR1D2, ATP2B1, MT3, TSHR, AGT, FABP3, IL6, SST, CDK4, GNAS, CALR, GCLM, CDO1, CALM2	332	1069	17535	2.61858	1.42378e-06	7.11754e-08	6.41495e-08
GOTERM_BP_ALL	GO:0070887~cellular response to chemical stimulus	93	25.6906	6.77269e-10	KCNC2, CD81, CITED2, PTPRN, OGG1, ELAVL4, AKR1B1, HSPB1, UFSP2, CXCL13, LITAF, CTSS, PPP1R9B, GHR, EFTUD2, ZFP36, MAP1LC3A, SCP2, FGF9, FLOT1, ANKRD1, CYP1B1, JUNB, PDK2, MAP2K2, UGT1A1, BGN, VAV1, TNFRSF1A, RHOB, ADCYAP1, HAX1, CDC34, PLSCR3, RT1-BB, MAPT, SRSF5, PFN1, TP53, TNFRSF21, DBN1, RAPGEF4, CEBPB, ZFP423, NOTCH1, GSTP1, PXN, PDGFA, CXCR4, PHB, AIF1, UGT1A7C, GNAI2, CST3, GPC1, UCP2, NTF…	332	2604	17535	1.8863	3.47235e-06	1.46748e-07	1.32262e-07
GOTERM_BP_ALL	GO:0033993~response to lipid	56	15.4696	6.87077e-10	SERPINA1, OGG1, HSPB1, UFSP2, CXCL13, LITAF, PPP1R9B, GHR, ZFP36, SCP2, ANKRD1, CD38, CYP1B1, JUNB, UGT1A1, BCKDHB, NRG1, TNFRSF1A, ADCYAP1, PLSCR3, RT1-BB, ALDOA, TP53, CRYAB, TNFRSF21, PNLIP, C1QB, CEBPB, GRN, NOTCH1, GSTP1, PDGFA, PHB, AIF1, C3, CST3, UCP2, UGT1A5, CCL2, HNRNPA1, EIF4E, UGT1A6, CAR2, BDNF, NR1D2, ATP2B1, MAPK14, EEF2, FABP3, IL6, NAT2, SST, CDK4, CALR, CDO1, CALM2	332	1199	17535	2.46681	3.52264e-06	1.46748e-07	1.32262e-07
GOTERM_BP_ALL	GO:0071495~cellular response to endogenous stimulus	55	15.1934	1.71341e-08	CD81, CITED2, ELAVL4, AKR1B1, UFSP2, CXCL13, CTSS, PPP1R9B, GHR, ZFP36, FGF9, ANKRD1, CYP1B1, JUNB, PDK2, UGT1A1, ADCYAP1, RT1-BB, SRSF5, TP53, DBN1, RAPGEF4, CEBPB, ZFP423, NOTCH1, GSTP1, PXN, PDGFA, PHB, AIF1, GPC1, UCP2, UGT1A5, CCL2, HNRNPA1, EIF4E, UGT1A6, CAR2, JUP, HSPA5, BDNF, CIDEA, NR1D2, ATP2B1, EEF2, L1CAM, MT3, TSHR, AGT, IL6, CDK4, GNAS, CD9, CALR, GCLM	332	1277	17535	2.27478	8.78426e-05	2.58322e-06	2.32822e-06
GOTERM_BP_ALL	GO:0042221~response to chemical	149	41.1602	1.77742e-08	CD81, CXCL13, EFTUD2, ZFP36, FGF9, SCP2, SCN9A, CYP1B1, PRKACB, JUNB, PDK2, MAP2K2, SLC15A2, ADCYAP1, CDC34, EEF1A2, RT1-BB, SRSF5, PFN1, TP53, PNLIP, IDI1, GRIA2, NOTCH1, MGST3, PXN, MYCBP2, PDGFA, PHB, UGT1A7C, C3, SCFD1, ZFP580, CYC1, LTA4H, SEC31A, JUP, HSPA5, HOMER1, BDNF, GOT2, CIDEA, NR1D2, EEF2, L1CAM, MT3, GNAO1, IL6, RGCC, EHD4, NAT2, CDK4, GNAS, CYCS, CALR, GCLM, CALM2, SERPINA1, CITED…	332	5316	17535	1.48037	9.11243e-05	2.59747e-06	2.34107e-06
GOTERM_BP_ALL	GO:0071310~cellular response to organic substance	76	20.9945	6.49978e-08	CD81, CITED2, PTPRN, ELAVL4, AKR1B1, HSPB1, UFSP2, CXCL13, LITAF, CTSS, PPP1R9B, GHR, ZFP36, SCP2, FGF9, FLOT1, ANKRD1, CYP1B1, JUNB, PDK2, MAP2K2, UGT1A1, BGN, TNFRSF1A, ADCYAP1, HAX1, CDC34, PLSCR3, RT1-BB, SRSF5, PFN1, TP53, TNFRSF21, DBN1, RAPGEF4, CEBPB, ZFP423, NOTCH1, GSTP1, PXN, PDGFA, CXCR4, PHB, AIF1, GPC1, UCP2, NTF3, UGT1A5, CCL2, BAK1, HNRNPA1, UGT1A8, EIF4E, UGT1A6, CAR2, JUP, HSPA5…	332	2143	17535	1.87309	0.000333188	6.66358e-06	6.0058e-06
GOTERM_BP_ALL	GO:0048545~response to steroid hormone	31	8.56354	6.93254e-08	C1QB, NOTCH1, GSTP1, UFSP2, PHB, AIF1, PPP1R9B, GHR, C3, ZFP36, UGT1A5, CCL2, CD38, CYP1B1, JUNB, EIF4E, UGT1A6, CAR2, UGT1A1, BDNF, BCKDHB, NRG1, NR1D2, ATP2B1, ADCYAP1, IL6, SST, RT1-BB, CALR, CDO1, CALM2	332	523	17535	3.1306	0.000355368	6.96788e-06	6.28006e-06
GOTERM_BP_ALL	GO:0070848~response to growth factor	35	9.66851	1.70489e-07	ZFP423, NOTCH1, KCNC2, CITED2, GSTP1, PXN, ELAVL4, HSPB1, PDGFA, CXCL13, PPP1R9B, ZFP36, FGF9, GPC1, NTF3, ANKRD1, CCL2, HNRNPA1, HSPA5, BDNF, CIDEA, VEGFB, MAPK14, EEF2, L1CAM, MT3, AGT, IL6, EHD4, CDC34, GCLM, PFN1, TP53, DBN1, RAPGEF4	332	670	17535	2.75906	0.000873714	1.40956e-05	1.27042e-05
GOTERM_BP_ALL	GO:1901701~cellular response to oxygen-containing compound	47	12.9834	2.29297e-07	CEBPB, KCNC2, GSTP1, PTPRN, PXN, AKR1B1, HSPB1, LITAF, AIF1, GNAI2, PPP1R9B, GHR, CST3, ZFP36, MAP1LC3A, SCP2, UCP2, UGT1A5, ANKRD1, CCL2, CYP1B1, ZFP580, HNRNPA1, EIF4E, PDK2, CAR2, JUP, HSPA5, UGT1A1, BDNF, ATP2B1, MAPK14, L1CAM, SOD3, MT3, AGT, RAB11B, TNFRSF1A, RHOB, IL6, PLSCR3, CDK4, GNAS, RT1-BB, SRSF5, GCLM, TP53	332	1088	17535	2.28158	0.00117491	1.74784e-05	1.5753e-05
GOTERM_BP_ALL	GO:0071363~cellular response to growth factor stimulus	33	9.11602	4.68741e-07	ZFP423, NOTCH1, CITED2, GSTP1, PXN, ELAVL4, HSPB1, PDGFA, CXCL13, PPP1R9B, ZFP36, FGF9, GPC1, NTF3, ANKRD1, CCL2, HNRNPA1, HSPA5, BDNF, CIDEA, VEGFB, MAPK14, EEF2, L1CAM, MT3, AGT, IL6, EHD4, GCLM, PFN1, TP53, DBN1, RAPGEF4	332	635	17535	2.74478	0.00240035	3.20369e-05	2.88744e-05
GOTERM_BP_ALL	GO:0071407~cellular response to organic cyclic compound	32	8.83978	1.22197e-06	CEBPB, GSTP1, UFSP2, PHB, AIF1, PPP1R9B, ZFP36, SCP2, FLOT1, UGT1A5, ANKRD1, CCL2, CYP1B1, HNRNPA1, UGT1A8, EIF4E, UGT1A6, MAP2K2, JUP, HSPA5, UGT1A1, BDNF, NR1D2, ATP2B1, TNFRSF1A, ADCYAP1, IL6, CDK4, GNAS, RT1-BB, CALR, GCLM	332	631	17535	2.67848	0.00624548	6.73531e-05	6.07045e-05
GOTERM_BP_ALL	GO:0032870~cellular response to hormone stimulus	33	9.11602	1.54633e-06	NOTCH1, GSTP1, PXN, UFSP2, PHB, AIF1, CTSS, GHR, ZFP36, UCP2, UGT1A5, CCL2, CYP1B1, JUNB, EIF4E, PDK2, UGT1A6, CAR2, UGT1A1, BDNF, NR1D2, ATP2B1, MT3, TSHR, AGT, ADCYAP1, IL6, CDK4, GNAS, RT1-BB, CALR, SRSF5, GCLM	332	671	17535	2.59752	0.00789668	8.08824e-05	7.28983e-05
GOTERM_BP_ALL	GO:1901652~response to peptide	27	7.45856	2.08633e-05	NOTCH1, GSTP1, PTPRN, PXN, AKR1B1, HSPB1, PHB, COX5B, PPP1R9B, GHR, UCP2, CCL2, CYC1, LTA4H, JUNB, PDK2, UGT1A6, CAR2, MAPK14, AGT, FABP3, IL6, PKM, CDK4, SRSF5, CDO1, PNLIP	332	555	17535	2.56944	0.101445	0.000698988	0.000629989
GOTERM_BP_ALL	GO:1901699~cellular response to nitrogen compound	28	7.73481	0.000118356	CEBPB, KCNC2, GSTP1, PXN, AKR1B1, AIF1, GNAI2, PPP1R9B, GHR, UCP2, FLOT1, CCL2, CYP1B1, PDK2, CAR2, MAP2K2, JUP, HSPA5, BDNF, MT3, AGT, IL6, CDK4, GNAS, RT1-BB, SRSF5, GCLM, TP53	332	652	17535	2.26818	0.454934	0.00287533	0.0025915
GOTERM_BP_ALL	GO:0043434~response to peptide hormone	23	6.35359	0.000227215	CAR2, GSTP1, PTPRN, PXN, HSPB1, PHB, COX5B, AGT, GHR, IL6, FABP3, PKM, CDK4, UCP2, CCL2, SRSF5, CYC1, LTA4H, CDO1, JUNB, PNLIP, PDK2, UGT1A6	332	501	17535	2.4247	0.688098	0.00473354	0.00426628
GOTERM_BP_ALL	GO:0071417~cellular response to organonitrogen compound	23	6.35359	0.00123854	CAR2, CEBPB, JUP, HSPA5, BDNF, GSTP1, PXN, AKR1B1, AIF1, AGT, PPP1R9B, GHR, IL6, CDK4, UCP2, GNAS, CCL2, CYP1B1, RT1-BB, SRSF5, GCLM, TP53, PDK2	332	569	17535	2.13493	0.99826	0.0174593	0.0157359
GOTERM_BP_ALL	GO:0032868~response to insulin	12	3.31492	0.0247167	GHR, IL6, FABP3, PKM, CDK4, PTPRN, GSTP1, UCP2, CCL2, SRSF5, AGT, PDK2	332	295	17535	2.14846	1	0.172613	0.155574
GOTERM_BP_ALL	GO:0007167~enzyme linked receptor protein signaling pathway	24	6.62983	0.0257023	ZFP423, NOTCH1, HSPA5, BDNF, CITED2, PXN, CIDEA, VEGFB, PDGFA, HSPB1, NRG1, MAPK14, MT3, AGT, GHR, MYO1E, FGF9, GPC1, NTF3, CHN1, CCL2, TP53, PDK2, GIT1	332	787	17535	1.61066	1	0.176372	0.158962
GOTERM_BP_ALL	GO:1901653~cellular response to peptide	13	3.59116	0.0292037	CAR2, GSTP1, PXN, AKR1B1, AGT, PPP1R9B, GHR, IL6, CDK4, UCP2, CCL2, SRSF5, PDK2	332	341	17535	2.01352	1	0.194413	0.175222
GOTERM_BP_ALL	GO:0051716~cellular response to stimulus	161	44.4751	0.0390396	RAB3C, MTCH2, CD81, ALKBH7, CXCL13, EFTUD2, ZFP36, FGF9, SCP2, CHORDC1, CYP1B1, PRKACB, JUNB, PDK2, TNS2, PPP1R16B, MAP2K2, SOX10, ADCYAP1, CACNB3, CDC34, SCG5, KCTD13, MYADM, RT1-BB, SRSF5, PFN1, TP53, DGKH, PSMD10, GRIA2, NOTCH1, PXN, ARL1, PDGFA, WDR61, PHB, UGT1A7C, C3, TSPAN8, GALR2, PCBP4, INPP5D, ZFP580, MPDZ, JUP, HSPA5, HOMER1, BDNF, SHFM1, CIDEA, NR1D2, EEF2, L1CAM, MT3, GFAP, GNAO1, CD…	332	7614	17535	1.11681	1	0.240236	0.216522
GOTERM_BP_ALL	GO:0071375~cellular response to peptide hormone stimulus	11	3.03867	0.0754837	GHR, CAR2, IL6, CDK4, GSTP1, PXN, UCP2, CCL2, SRSF5, AGT, PDK2	332	314	17535	1.85025	1	0.370622	0.334037
GOTERM_BP_ALL	GO:0032869~cellular response to insulin stimulus	8	2.20994	0.113171	GHR, CDK4, GSTP1, UCP2, CCL2, SRSF5, AGT, PDK2	332	215	17535	1.96526	1	0.479435	0.432109
Annotation Cluster 8	Enrichment Score: 6.7242013589083305
Category	Term	Count	%	PValue	Genes	List Total	Pop Hits	Pop Total	Fold Enrichment	Bonferroni	Benjamini	FDR
GOTERM_BP_ALL	GO:0009628~response to abiotic stimulus	57	15.7459	3.32602e-09	MTCH2, SERPINA1, KCNC2, CITED2, OGG1, AKR1B1, HSPB1, ECE1, CTSS, PPP1R9B, PPP1CB, CSRP3, ANKRD1, CD38, JUNB, TNFRSF1A, RHOB, PKM, EEF1A2, LOC100912228, ALDOA, TP53, CRYAB, DBN1, CAMK2D, NOTCH1, LOC100363502, COL11A1, PDGFA, CXCR4, AIF1, CST3, PDLIM1, SCFD1, UCP2, CCL2, BAK1, SLC12A2, CAR2, JUP, HSPA5, BDNF, VEGFB, ATP2B2, ATP2B1, MAPK14, SOD3, MT3, AGT, RAB11B, IL6, RGCC, NAT2, SST, CDK4, CYCS, C…	332	1288	17535	2.33737	1.70524e-05	6.55738e-07	5.91009e-07
GOTERM_BP_ALL	GO:0001666~response to hypoxia	25	6.90608	4.87778e-07	CAMK2D, SERPINA1, NOTCH1, CITED2, CXCR4, PDGFA, ECE1, CST3, PDLIM1, SCFD1, UCP2, ANKRD1, CCL2, CD38, BDNF, VEGFB, SOD3, MT3, TNFRSF1A, PKM, RGCC, NAT2, ALDOA, TP53, CRYAB	332	393	17535	3.35981	0.00249771	3.28993e-05	2.96518e-05
GOTERM_BP_ALL	GO:0036293~response to decreased oxygen levels	25	6.90608	7.99337e-07	CAMK2D, SERPINA1, NOTCH1, CITED2, CXCR4, PDGFA, ECE1, CST3, PDLIM1, SCFD1, UCP2, ANKRD1, CCL2, CD38, BDNF, VEGFB, SOD3, MT3, TNFRSF1A, PKM, RGCC, NAT2, ALDOA, TP53, CRYAB	332	404	17535	3.26833	0.00408982	4.93448e-05	4.44739e-05
GOTERM_BP_ALL	GO:0070482~response to oxygen levels	26	7.18232	9.77951e-07	CAMK2D, SERPINA1, NOTCH1, CITED2, CXCR4, PDGFA, ECE1, CST3, PDLIM1, SCFD1, UCP2, ANKRD1, CCL2, CD38, BDNF, VEGFB, SOD3, MT3, TNFRSF1A, PKM, RGCC, NAT2, CDK4, ALDOA, TP53, CRYAB	332	438	17535	3.13521	0.00500141	5.69043e-05	5.12872e-05
Annotation Cluster 9	Enrichment Score: 6.049745517482529
[truncated: 23 more rows]

## Sheet: Additional Table 8
Additional Table 8 2:GO terms clustering of DEGs only in dorsal root ganglia (DRG) after chronic constriction injury
[truncated: 147 more rows]
